# Supplementary material for: Nuclear dengue virus NS5 antagonizes expression of PAF1-dependent immune response genes
Source: PLoS Pathog. 2021 Nov 19;17(11):e1010100. doi: 10.1371/journal.ppat.1010100 (PMC8641875; doi:10.1371/journal.ppat.1010100)
Supplement: S1 Table — (XLSX) [file ppat.1010100.s009.xlsx]

## Sheet: TABLE1
GENE ID	GENE NAME	base.Mean	log2FC_PAF1KO.IC/A549.IC	lfcSE_PAF1KO.IC/A549.IC	p_PAF1KO.IC/A549.IC	padj_PAF1KO.IC/A549.IC	log2FC_STAT2KO.IC/A549.IC	lfcSE_STAT2KO.IC/A549.IC	p_STAT2KO.IC/A549.IC	padj_STAT2KO.IC/A549.IC	log2FC_A549.IC/A549.CTL	lfcSE_A549.IC/A549.CTL	p_A549.IC/A549.CTL	padj_A549.IC/A549.CTL	log2FC_PAF1KO.IC/PAF1KO.CTL	lfcSE_PAF1KO.IC/PAF1KO.CTL	p_PAF1KO.IC/PAF1KO.CTL	padj_PAF1KO.IC/PAF1KO.CTL	log2FC_STAT2KO.IC/STAT2KO.CTL	lfcSE_STAT2KO.IC/STAT2KO.CTL	p_STAT2KO.IC/STAT2KO.CTL	padj_STAT2KO.IC/STAT2KO.CTL	log2FC_PAF1R.IC/PAF1R.CTL	lfcSE_PAF1R.IC/PAF1R.CTL	p_PAF1R.IC/PAF1R.CTL	padj_PAF1R.IC/PAF1R.CTL	log2FC__STAT2R.IC/STAT2R.CTL	lfcSE_STAT2R.IC/STAT2R.CTL	p_STAT2R.IC/STAT2R.CTL	padj_STAT2R.IC/STAT2R.CTL
ENSG00000121410	A1BG	1.1576	0.0222167	0.372114	0.781061609020833	NA	-0.115672	0.454962	0.179900986842636	NA	0.237748523691054	0.896259928806129	0.586799544062014	0.693453529500206	1.10142	1.50131	0.0297050358425781	0.0829950852998142	0.146231	0.88791	0.68544098586464	0.779322994378289	0.621708	1.02669	0.155020981548838	0.259905579023228	0.517724	0.955138	0.265361129812149	0.382985166880392
ENSG00000148584	A1CF	4.52286	-0.114814	0.353362	0.342185438632043	NA	-0.0582006	0.331302	0.598302768328029	0.827863544784212	-0.378703394187433	0.610274656423244	0.385593284423808	0.506562143544761	-0.0494209	0.51464	0.857324190079393	0.915805756192294	0.213333	0.648808	0.632978410897252	0.742156021346431	0.265743	0.610447	0.519895078954917	0.643222365661128	0.770466	0.641951	0.0879541121923539	0.160796450446453
ENSG00000175899	A2M	0.360182	-0.017972	0.400745	0.562988030148119	NA	-0.0213166	0.441212	0.569871010214752	NA	NA	NA	NA	NA	-0.0613724	1.05871	0.775493464062584	NA	-0.00356514	1.05524	0.986663485550797	NA	-0.057934	1.16154	0.823774619408766	NA	0.021602	1.246	0.942062183138472	NA
ENSG00000245105	A2M-AS1	2.10055	0.112334	0.364479	0.310059976813917	NA	-0.27929	0.605897	0.02728179	NA	1.02860449600698	1.11764925978856	0.0616429228448834	0.120123310905936	0.514915	0.72198	0.120342014156748	0.244384262862495	-0.723416	0.918399	0.101768282084784	0.187692707923295	0.638008	0.87216	0.150885864715382	0.254559884515339	0.115039	0.722175	0.792368082798806	0.858649650116403
ENSG00000128274	A4GALT	6.40909	-0.012303	0.312942	0.933960765715002	0.971572915748613	-0.26358	0.441526	0.081380335436988	0.304017632966955	0.261349695281504	0.503564421341158	0.515439151714468	0.630944505792081	-0.132211	0.408858	0.636605017092913	0.768107873229796	-0.58554	0.585194	0.18451662823048	0.298396836895068	-0.1658	0.520911	0.674891684862489	0.770562863883795	-0.328201	0.527607	0.422207640639584	0.547857053616359
ENSG00000118017	A4GNT	0.0506826	-0.000915698	0.401613	0.969825219054502	NA	-0.000881756	0.442733	0.976088250632091	NA	NA	NA	NA	NA	0.0268271	1.1073	0.883862624310685	NA	-0.00232746	1.08791	0.989545343579875	NA	0.0393094	1.21347	0.858470581557205	NA	0.0143743	1.29712	0.954594283589676	NA
ENSG00000094914	AAAS	23.2737	-0.14267	0.24154	0.40606139711171	0.643670252183376	-0.266475	0.278653	0.0700967660869102	0.280422968793528	0.081673130939657	0.279880899135762	0.755332251396271	0.828888926464135	0.0262618	0.265148	0.908797381922001	0.94924216857654	-0.229309	0.310472	0.427620945411682	0.559392566320951	-0.562016	0.290964	0.0363445081124461	0.0811425306844469	0.14838	0.286843	0.578592145018328	0.686469583717616
ENSG00000081760	AACS	101.128	0.395807	0.193024	0.0125349775240366	0.0767954350935608	0.0251585	0.16149	0.823309523206017	0.935049752273858	-0.308078192353543	0.207695026942272	0.124122586698511	0.211288703507073	0.0989744	0.18702	0.570471799652947	0.717500209479666	-0.596674	0.203243	0.00247108401728241	0.00830464143259886	-0.355466	0.197554	0.0621949312881203	0.125707996675524	-0.098824	0.206007	0.618940378624478	0.721515745763829
ENSG00000250420	AACSP1	0.531701	-0.00585832	0.395535	0.883197272326021	NA	-0.0281589	0.436193	0.5515032	NA	NA	NA	NA	NA	-0.0193259	0.969024	0.936479709462345	NA	-0.00551411	1.01234	0.982699867271466	NA	-0.181566	1.11946	0.554254166525508	NA	0.114513	1.18548	0.739298485206118	NA
ENSG00000114771	AADAC	48.7615	0.105548	0.199181	0.510895321235224	0.728593494228234	0.187756	0.189818	0.130526888285013	0.394783466730348	1.45176840780796	0.260403166875997	2.43821965785448e-09	2.61656833636231e-08	1.48098	0.269811	2.04558748959785e-10	5.24578928020441e-09	1.8695	0.256868	1.35672647385572e-14	3.40186601037155e-13	1.6033	0.243187	1.83462964864748e-12	3.43956512714059e-11	1.63532	0.266365	3.99183516564848e-11	6.58530353400538e-10
ENSG00000197953	AADACL2	0.469397	-0.0176817	0.396955	0.654038169065946	NA	-0.0204394	0.43397	0.6635599	NA	NA	NA	NA	NA	0.115627	1.01267	0.63397838018827	NA	0.115177	1.02604	0.651412534474145	NA	0.158483	1.1235	0.5968019712364	NA	0.105509	1.17985	0.760218959762339	NA
ENSG00000242908	AADACL2-AS1	0.94888	-0.0831809	0.402072	0.212690458328927	NA	-0.0109511	0.398824	0.8851295	NA	0.605378814122463	1.16894320322597	0.200819628551356	0.306671091045121	-0.100777	0.807502	0.708139975065493	0.816444223355601	0.565557	1.02896	0.141563853404326	0.24276627041727	1.01774	1.39957	0.0465685648844004	0.0992931691004836	0.404922	1.08	0.352172269833072	0.476799153784645
ENSG00000240602	AADACP1	32.247	0.315474	0.223729	0.0637402892843457	0.221051742541285	0.0494292	0.186102	0.6723937	0.8673122	0.493975425028416	0.266616345980192	0.0489784618343817	0.0999264672781884	0.902057	0.254333	4.25656707625894e-05	0.000319845756792104	0.729427	0.266979	0.00394511893905632	0.0125000570440302	0.705075	0.273638	0.00562420644087957	0.0166218304029952	0.868579	0.267272	0.000516549855973135	0.00205996142775049
ENSG00000109576	AADAT	23.5625	-0.18004	0.275694	0.293501837098127	0.536929315728972	-0.0669221	0.231513	0.577865084654507	0.815595423137925	0.345334160560214	0.363188328870221	0.286848358033272	0.405825585730216	-0.197537	0.327084	0.44748581755403	0.613565380522983	-0.266892	0.362869	0.41668192969691	0.549374566714499	0.02045	0.35545	0.948296229803018	0.964383809691621	-0.146674	0.382794	0.662661352387886	0.755223700411552
ENSG00000158122	AAED1	57.1376	-0.236021	0.211974	0.154510718495844	0.373325262951798	-0.040037	0.172535	0.727446898863908	0.89320031836459	-0.906023203177291	0.215162481565793	1.12375463733125e-05	6.25811643150479e-05	-0.696052	0.220132	0.000445357757236463	0.0024772367211767	-0.643753	0.215608	0.00199674060976549	0.00689039486613241	-0.584465	0.200924	0.00251677445455853	0.00827593145378417	-0.500099	0.223815	0.019554292931969	0.0470618150950586
ENSG00000103591	AAGAB	211.519	0.0316746	0.137842	0.800397548244577	0.90186134068292	-0.0712157	0.126041	0.482342936745226	0.75376439152244	-0.855101850367447	0.135381382799573	1.34858679246215e-10	1.79903963107832e-09	-0.62082	0.130217	7.65573262707064e-07	9.13784751042173e-06	-0.976013	0.134702	2.0341439845038e-13	4.23486536363839e-12	-0.527385	0.128346	3.0164706082226e-05	0.000157719517384928	-0.922218	0.136691	6.54358007860486e-12	1.20400594154036e-10
ENSG00000115977	AAK1	110.343	-0.224377	0.182557	0.142661076177874	0.35797750004751	0.117314	0.157478	0.300491574624344	0.604130118369151	-0.313864519623818	0.188610047751822	0.0865045891892238	0.158747770528299	-0.579175	0.186746	0.00084164798061972	0.00428287102979318	-0.264635	0.182503	0.137443052632172	0.237324915838227	-0.492134	0.184259	0.00584622995997937	0.0171900049353117	-0.242018	0.187356	0.183173222889827	0.286939878033889
ENSG00000087884	AAMDC	6.88113	0.0127427	0.300487	0.935325515785863	0.97212505364447	-0.142826	0.317887	0.269484883141386	0.573517548639904	0.714690709280293	0.496818282090892	0.0744240485993069	0.14065099064104	0.395392	0.411814	0.16842835357363	0.312009339564653	-0.242325	0.492073	0.550486514312192	0.672301930588131	0.186454	0.430085	0.603566962944496	0.71317896694942	-0.505249	0.639357	0.253538362256872	0.370064562093758
ENSG00000127837	AAMP	182.394	0.0430894	0.139747	0.733682261554288	0.866428862861956	-0.341636	0.158655	0.00406131097387429	0.0459129982310051	-0.159121369779945	0.142609251402632	0.256555132580983	0.372233388635656	-0.183838	0.135862	0.160600365616311	0.30196944357411	-0.658278	0.148044	6.20691024229668e-06	3.80342314176805e-05	-0.249603	0.139101	0.0678494184522766	0.134817861662325	-0.51225	0.148635	0.00044221449542815	0.00179818609795724
ENSG00000129673	AANAT	0.304816	-0.00592121	0.400532	0.832311163895765	NA	-0.00117947	0.440381	0.972182722942579	NA	NA	NA	NA	NA	0.000403927	1.07537	0.998402062820229	NA	0.0639923	1.07387	0.748792686573436	NA	0.0904942	1.19141	0.712686915297956	NA	0.018527	1.26743	0.947256945072699	NA
ENSG00000131043	AAR2	55.9603	-0.0762761	0.181742	0.617072416385555	0.80107973688205	0.0365191	0.154343	0.742415412348796	0.90096791900757	0.383233108337503	0.195548398889194	0.0430087515100553	0.0899404210280825	0.323005	0.187619	0.0645180957703358	0.151897950804882	0.318588	0.190557	0.0860670688703338	0.164219201657707	0.182361	0.192355	0.326884923377111	0.458758389428186	0.0515409	0.200156	0.78991736755982	0.856829454381173
ENSG00000205002	AARD	0.4784	-0.0275117	0.397439	0.515214955716517	NA	-0.00664369	0.428651	0.8949272	NA	NA	NA	NA	NA	-0.156433	0.999109	0.541296014489873	NA	0.201717	1.0316	0.460612027207527	NA	-0.101492	1.07541	0.743223720206415	NA	-0.0560247	1.15026	0.874583070665	NA
ENSG00000090861	AARS	219.495	0.101451	0.144924	0.436131829342992	0.670250038163281	-0.117375	0.13511	0.266020473364475	0.56980530269951	-0.86173206184519	0.146556472351093	2.0336805714755e-09	2.21912866068889e-08	-0.494286	0.13969	0.000229661729110546	0.00139629335414915	-1.11529	0.14698	1.20562737859647e-14	3.05230787442728e-13	-0.85997	0.14125	5.33078621946198e-10	6.71629109832214e-09	-0.961008	0.148066	3.40405692139317e-11	5.72777293623886e-10
ENSG00000124608	AARS2	25.0933	-0.267277	0.24058	0.123319646871792	0.328383333526858	-0.859912	0.403777	0.000532788274329568	0.0104135416938766	0.962744794816594	0.294930726721488	0.000410586107354482	0.00159580059854087	0.383557	0.275631	0.102975213638113	0.217225422650476	-0.494093	0.320043	0.0955249774174518	0.178610992452291	0.750241	0.294646	0.0056163932912062	0.0166039533407216	0.82144	0.318078	0.00461262924776207	0.013801227202452
ENSG00000266967	AARSD1	9.06893	0.0287444	0.316768	0.843573991113999	0.924538653910697	0.0172073	0.281789	0.8805159	0.9563182	1.5712640042892	0.763969705568011	0.00256254068367979	0.00803643840201677	0.652001	0.560586	0.0465853653460562	0.118128945403927	0.713766	0.557108	0.0998451535501327	0.185042032012864	0.212608	0.54207	0.596114356069758	0.707169630320858	1.44996	0.709873	0.00341405568279656	0.0106624805238559
ENSG00000157426	AASDH	53.7622	-0.221643	0.193441	0.161519548267177	0.383092871054396	-0.115155	0.169496	0.322324058317465	0.625847269467163	0.369238289745259	0.205512838481956	0.0626849721947191	0.121804400910622	0.102613	0.199857	0.578107126774262	0.72342178216141	0.136028	0.209549	0.50279857644274	0.629928387854479	0.540568	0.193986	0.00389864177971454	0.0121175915157805	0.447854	0.213926	0.0293576653655951	0.0660687870847198
ENSG00000149313	AASDHPPT	91.0439	-0.113837	0.177084	0.448304179962582	0.680703200025995	-0.0481416	0.152443	0.663734481887722	0.863767992340651	-0.260757091536301	0.183478878794598	0.14390053322126	0.237017827863474	-0.418434	0.17712	0.0117736659188955	0.0390787715731564	-0.315527	0.18378	0.0785044445578159	0.152869153304817	-0.134533	0.182776	0.448073385694785	0.577898243384287	-0.0853156	0.179686	0.625569445497165	0.726902504635665
ENSG00000008311	AASS	6.61529	0.171175	0.31931	0.26807277159677	0.509886488358705	-0.172301	0.356777	0.1968240879391	0.492345733261316	2.39952428290076	0.947555194913857	0.000189888028139123	0.000801586429569672	1.41927	0.750233	0.00122663665777147	0.00591873412182321	1.32637	0.803232	0.00822665890205935	0.023669935159884	2.94596	0.904165	7.89433174299103e-06	4.64069351649969e-05	1.60123	0.920078	0.00497169471174533	0.0147257607488878
ENSG00000215458	AATBC	0.458426	0.00768152	0.399221	0.808827207549846	NA	0.011087	0.438454	0.7722125	NA	NA	NA	NA	NA	0.151857	1.09251	0.49774563577388	NA	0.155579	1.07632	0.486374872566541	NA	0.0613591	1.15846	0.815171224895794	NA	0.190369	1.27165	0.537274832166356	NA
ENSG00000275700	AATF	129.49	0.134044	0.161466	0.342167432187169	0.585406423903268	0.130246	0.146876	0.2370602	0.5380589	-0.763277867611314	0.164958762973111	2.13985971753174e-06	1.3695538749779e-05	-0.265966	0.15458	0.0711797343299853	0.163711649473767	-0.61135	0.157551	7.74891602049265e-05	0.000381785541613437	-0.633455	0.159066	4.53378240523396e-05	0.000227875530610731	-0.695963	0.169474	2.5059285865499e-05	0.000138231254417571
ENSG00000181409	AATK	0.958859	0.00821131	0.383243	0.894325012810945	NA	0.0249737	0.409129	0.724526144160929	NA	0.593317399792497	1.22354653155335	0.200585715685234	0.306487939470993	0.069566	0.785423	0.79456235333288	0.875595525834834	0.428021	0.992823	0.234884595213273	0.358654708537584	0.381059	1.02528	0.321560791891078	0.453230647790104	0.752032	1.30375	0.124196877916393	0.212280405078735
ENSG00000254180	AB015752.1	0.243015	-0.00441103	0.401705	0.855432195259307	NA	-0.000882354	0.442733	0.976072	NA	NA	NA	NA	NA	0.000317098	1.10567	0.998621014375759	NA	0.0233197	1.08867	0.895596803172257	NA	0.0713287	1.21867	0.746960029991594	NA	0.0143718	1.29712	0.954602386565489	NA
ENSG00000281376	ABALON	0.839451	-0.0241415	0.381784	0.716202804256459	NA	0.00888956	0.397715	0.9073212	NA	0.142613985800782	0.941499927797365	0.736537113086462	0.813601711952718	-0.0377608	0.752781	0.887148027822494	0.935453886488309	0.331482	0.920284	0.370483468317801	NA	-0.0998655	0.924037	0.780793227877058	0.851252298194606	-0.280028	1.00757	0.509026627604898	0.62808313414664
ENSG00000183044	ABAT	2.97946	0.210725	0.399257	0.0839516633516042	NA	-0.0404536	0.363252	0.679680967871323	0.871385254938737	1.15057139873987	1.21098911267533	0.0459639099263188	0.0948786909869215	0.646336	0.703223	0.0630962052762829	0.149334826092729	-0.0438856	0.733198	0.919604166427784	0.952916358170832	0.0632509	0.631507	0.877529486658659	0.922151568165839	1.15377	0.828455	0.0253167430855641	0.0584206270809824
ENSG00000165029	ABCA1	29.9385	-0.605186	0.376955	0.00243481976330071	0.0249142492369626	1.09218	0.39885	7.88666662384204e-05	0.00243626596756668	0.166283242298299	0.33429352731184	0.58438254807311	0.691626347516364	-0.199576	0.352796	0.458314863032417	0.622698185856733	0.220026	0.287256	0.415674834101864	0.548416453162515	0.136981	0.314627	0.63294606296408	0.737705494933305	-0.209316	0.322232	0.476945745639739	0.599542525055216
ENSG00000154263	ABCA10	3.36867	0.0517361	0.345085	0.662321161921551	NA	0.114028	0.364545	0.328140059367945	0.630726475510113	0.351071399166342	0.686394318393389	0.433038621446137	0.552728417405618	0.458065	0.64092	0.147910757594448	0.283862580566914	0.311344	0.62449	0.485051912054117	0.613709690623465	-0.121147	0.639345	0.768244404357076	0.841793714904877	-0.307505	0.732805	0.489193338991328	0.610494345941376
ENSG00000251595	ABCA11P	2.03936	-0.0430341	0.364065	0.647517099526368	NA	0.19168	0.455564	0.1214796	NA	0.22108686054936	0.75618503280406	0.61920382723126	0.719994665182481	-0.139071	0.605851	0.612215353851853	0.749267204522329	2.12634	1.54013	0.00151845663838179	0.00538217352976162	-0.048232	0.697806	0.905405443346272	0.93797180386631	0.201075	0.776566	0.646665373416989	0.743157843813907
ENSG00000144452	ABCA12	14.2238	0.932123	0.602649	0.000240595789262914	0.00475084146952231	-0.083942	0.301463	0.482319215452436	0.75376439152244	-1.00865674318513	0.485475458849879	0.0108003274929052	0.0280213045346594	-0.115087	0.291152	0.636641139785262	0.768107873229796	-0.900115	0.505145	0.0294048983612234	0.0689759875748451	-0.400269	0.348366	0.197220942069138	0.313246965873545	-0.255441	0.380606	0.445432197403129	0.57052056693788
ENSG00000179869	ABCA13	0.276228	0.00633609	0.401772	0.7945210137744	NA	0.0033642	0.442805	0.908963128058943	NA	NA	NA	NA	NA	0.0827125	1.12008	0.656143086673604	NA	0.04905	1.09131	0.782876977261266	NA	0.120031	1.23079	0.591820108139629	NA	0.0508763	1.29956	0.840484062324024	NA
ENSG00000238098	ABCA17P	1.12215	0.102024	0.402608	0.181023705292423	NA	0.176201	0.512824	0.07273143	NA	-0.327658226745455	0.964238296829904	0.457706943037337	0.576205042054026	0.520268	1.0468	0.140506703016331	0.273367906583934	0.612846	0.939044	0.143304393816888	0.244832322140284	0.0540367	0.807753	0.888401328432571	0.927959605556159	0.0236442	0.872277	0.955469520268302	0.970734753603403
ENSG00000107331	ABCA2	3.4274	-0.220398	0.3898	0.0865051631732657	NA	-0.148108	0.376201	0.234358289707485	0.535086500069101	0.334588628046479	0.573939241035005	0.432933062472491	0.552668635803302	-0.315822	0.569669	0.283885136336997	0.452346560676482	0.51074	0.690202	0.25954325188301	0.387426845609521	0.248084	0.572173	0.542858091976969	0.663348342332023	0.832784	0.66243	0.0696768865174996	0.133829391318255
ENSG00000167972	ABCA3	11.0347	0.224501	0.303145	0.17835316803619	0.406030375919576	-0.0223432	0.259401	0.84809405014345	0.944647614120097	-0.28728200823757	0.42370494916653	0.427885082108922	0.5481808411006	-0.144083	0.324352	0.577710187507358	0.723069277176075	-0.419329	0.427819	0.258940508617616	0.386760382172037	-0.2905	0.359434	0.360780530237909	0.492706371665686	-0.478812	0.439303	0.19493907276024	0.301581175849922
ENSG00000198691	ABCA4	0.480253	-0.00279357	0.394611	0.94638182782253	NA	0.010996	0.429546	0.8254679	NA	NA	NA	NA	NA	0.0639762	0.96698	0.795117811659351	NA	0.138896	1.01191	0.609008723075728	NA	0.164313	1.08856	0.602690925490203	NA	-0.107019	1.15206	0.76554388592077	NA
ENSG00000154265	ABCA5	50.9505	0.00944413	0.202377	0.953424352963575	0.980073808288282	0.99859	0.246096	1.21026042393452e-06	7.09751552520663e-05	0.549115524043813	0.234175352153068	0.013983884869603	0.0349652849230258	0.17904	0.210387	0.352146123348196	0.524817615184727	0.992975	0.199844	3.01508662925166e-07	2.35524651692697e-06	0.670622	0.208194	0.000788573823040291	0.00297044728258703	0.776094	0.241127	0.000688437125354396	0.00264512186375705
ENSG00000154262	ABCA6	0.696105	-0.0235433	0.389742	0.663437852494892	NA	0.0443299	0.423776	0.502341204962387	NA	NA	NA	NA	NA	-0.0844945	0.859872	0.749566628120873	NA	0.369871	0.997777	0.280182412933088	NA	0.436715	1.08913	0.259012053779487	NA	-0.157011	1.04511	0.694637386451915	NA
ENSG00000064687	ABCA7	6.16344	0.254484	0.338192	0.105415519983801	0.29973597673728	0.129526	0.319253	0.306048407084289	0.61059199143607	0.475635177074424	0.549946519019352	0.258263498351892	0.374118349197911	1.00711	0.604918	0.00556855423845864	0.0211281790829484	1.03069	0.551327	0.0174772007061491	0.0447493698988233	0.949156	0.587913	0.0260484894209243	0.061419355677071	1.21392	0.595487	0.00643460283592155	0.0183819288481638
ENSG00000141338	ABCA8	4.85789	-0.261966	0.366751	0.076572282012601	NA	-0.0503864	0.282805	0.666096684798424	0.864786497693616	0.703387814811864	0.538231078964905	0.0928409742892364	0.167820836583926	-0.0127244	0.46496	0.963606044305532	0.985516053640843	1.02992	0.612254	0.0233849824671383	0.0571539102175186	0.8338	0.634974	0.0559275216926162	0.115197313878055	1.28542	0.586782	0.00371253553637153	0.0114454037544647
ENSG00000154258	ABCA9	0.567571	-0.0311467	0.399615	0.435576261548616	NA	-0.00190176	0.430134	0.968587812846054	NA	NA	NA	NA	NA	0.0576299	0.989969	0.809997736322043	NA	0.185933	1.03905	0.479914844460917	NA	0.235381	1.15335	0.444621590031046	NA	0.197859	1.20976	0.569455191807101	NA
ENSG00000085563	ABCB1	1.70775	0.0509299	0.400299	0.309565811820207	NA	-0.0194791	0.426386	0.723308305286616	NA	0.0339179241167719	1.10657012004128	0.928903282371449	0.952088190045961	-0.0859027	0.879126	0.744058259674573	0.841165682994263	0.077074	0.976934	0.789857477565358	0.855296380065255	-0.305815	1.09994	0.379581782380724	0.511443657104679	0.153766	1.12411	0.682728893946011	0.771554152902603
ENSG00000135776	ABCB10	25.4903	0.114037	0.272363	0.50225781736364	0.722508220815922	0.0555018	0.231942	0.642108360784062	0.851948226128529	-0.559763107802911	0.366529612732918	0.0861193984359864	0.158241452241368	-0.197298	0.314184	0.438492280581246	0.605423618967269	-0.00455175	0.360538	0.988894337665163	0.995155230025408	-0.403291	0.340604	0.186223951555132	0.299854015408234	-0.661917	0.396801	0.0546476435977504	0.10988490497174
ENSG00000073734	ABCB11	0.332124	-0.000915587	0.401613	0.969828877020427	NA	-0.00512944	0.442906	0.861614598752	NA	NA	NA	NA	NA	0.0534918	1.11212	0.771494932235948	NA	0.0233221	1.08867	0.895586222227504	NA	-0.00976178	1.20989	0.964830068233179	NA	0.129839	1.31307	0.611475180912672	NA
ENSG00000005471	ABCB4	0.415682	0.0129998	0.397929	0.718064493965997	NA	0.00735652	0.434907	0.86324261803285	NA	NA	NA	NA	NA	0.0180867	1.00205	0.938124611060086	NA	0.0999251	1.03875	0.678107134120649	NA	-0.0903844	1.11994	0.753595969875524	NA	-0.0353379	1.2005	0.914195447544545	NA
ENSG00000004846	ABCB5	0.101723	0.00257851	0.401642	0.915175125389656	NA	-0.000882133	0.442733	0.976078030057755	NA	NA	NA	NA	NA	0.0268277	1.1073	0.883860093659148	NA	0.0233209	1.08867	0.895591290480472	NA	0.071331	1.21867	0.746952324572847	NA	0.0508763	1.29956	0.840484063744761	NA
ENSG00000115657	ABCB6	0.701378	-0.066137	0.394702	0.310761917674734	NA	-0.0413655	0.413214	0.569114428292236	NA	NA	NA	NA	NA	-0.309029	0.91494	0.307392760365459	NA	0.00276451	0.897003	0.993644776471462	NA	-0.564413	1.08047	0.179432865342429	NA	-0.0350405	0.957399	0.93197614452574	NA
ENSG00000131269	ABCB7	72.5127	0.00544249	0.186088	0.971932443430082	0.988804130582206	0.0162808	0.158659	0.884426501883864	0.958161681497212	-0.470704913201448	0.195354652798985	0.012827479131178	0.0325494256789112	-0.283033	0.18415	0.0998804742944989	0.212075597027113	-0.580475	0.190462	0.00174563572220167	0.00610454856822735	-0.794362	0.195046	2.37899640169395e-05	0.0001273239956471	-0.921099	0.213116	6.45910526933381e-06	4.0825969941125e-05
ENSG00000197150	ABCB8	22.1497	-0.228961	0.2572	0.188847080524865	0.421647491260901	0.0232111	0.201247	0.8432055	0.9425945	0.0759972151388951	0.293729512885699	0.780861623907116	0.847889146051551	-0.0797208	0.284574	0.739948665962793	0.83812917170837	-0.122693	0.284214	0.646893058087513	0.752102671974408	-0.0181382	0.281759	0.944769704669083	0.9618525011904	-0.223785	0.309285	0.431617135017502	0.556852574401883
ENSG00000150967	ABCB9	5.18379	-0.146382	0.339427	0.289282198251368	0.532549772598439	-0.0996197	0.325346	0.40517089890174	0.69764614655727	0.220320034059316	0.539314729929545	0.595560791050192	0.700193407136152	-0.11466	0.464264	0.683108126800203	0.799239647580647	-0.145225	0.56901	0.738035579319212	0.817956245338985	0.0252786	0.519697	0.948915834561425	0.964805420728661	0.115442	0.581691	0.785056007018639	0.85337891084037
ENSG00000103222	ABCC1	72.2032	0.156325	0.204921	0.337217104679445	0.580340780177082	0.121738	0.18229	0.307459251802767	0.611621509259431	-0.318327640896398	0.230564100298206	0.148867204865561	0.243303585758832	-0.0456401	0.210309	0.812521547778241	0.886459925452376	0.335273	0.228566	0.127528407230418	0.223777647668696	-0.105075	0.209683	0.601993768797484	0.711945759617683	-0.437912	0.231539	0.0474993420142136	0.0980136060878692
ENSG00000124574	ABCC10	5.55217	-0.0954292	0.314597	0.526257166509359	0.739896016228242	-0.104496	0.304471	0.394709831133322	0.689525098301672	1.12481795496831	0.604228121506539	0.0123550185183084	0.0314736112559372	0.254338	0.434982	0.373089616618496	0.545213446504156	0.539455	0.54975	0.2097317198513	0.328648616130469	0.421062	0.543156	0.296973445373243	0.428019231413519	0.471696	0.51429	0.243924196577794	0.359367475562885
ENSG00000121270	ABCC11	0.342209	0.00396146	0.399744	0.894481616402177	NA	0.00971389	0.439614	0.788305991471925	NA	NA	NA	NA	NA	0.00545949	1.0582	0.979302828132706	NA	0.0994603	1.07017	0.638367816233734	NA	0.0565518	1.16994	0.824230879529013	NA	-0.0569722	1.25177	0.847032888955821	NA
ENSG00000140798	ABCC12	0.323326	0.00499591	0.40167	0.837839079703853	NA	-0.00512963	0.442906	0.861609703284477	NA	NA	NA	NA	NA	0.100178	1.12639	0.592170278521342	NA	0.0233221	1.08867	0.895586221420812	NA	0.0393108	1.21347	0.85846554830333	NA	0.082326	1.30325	0.745759027976446	NA
ENSG00000243064	ABCC13	0.444484	-0.00163121	0.40149	0.947195363548819	NA	-0.0132717	0.44379	0.655285	NA	NA	NA	NA	NA	0.10018	1.12639	0.592162174866066	NA	0.0233242	1.08867	0.895576810728094	NA	0.0393134	1.21347	0.858456205952262	NA	0.119558	1.31086	0.639038574096519	NA
ENSG00000023839	ABCC2	746.914	-0.120377	0.10913	0.242117294267594	0.482617715782663	-0.510709	0.124254	1.14497802628172e-06	6.79429055674606e-05	0.203198482048814	0.111990906149803	0.0667759824634065	0.128323054406197	-0.0204631	0.109976	0.848937079063948	0.909893100969177	-0.13099	0.114529	0.248301875387642	0.374511921793111	0.0852574	0.112662	0.444040261839712	0.574168430899835	0.0972726	0.112599	0.382581527801659	0.507851346813162
ENSG00000108846	ABCC3	313.933	0.220183	0.163733	0.122233810318796	0.326440065634988	-0.166296	0.154339	0.142483499251449	0.414957279197284	0.00239174520473268	0.178271111641331	0.989012262929213	0.991699223583879	-0.0649037	0.169101	0.684669265567711	0.800192096685556	-0.0895889	0.180545	0.611464015998137	0.724834678886507	-0.0527779	0.175671	0.75738822974004	0.833849134257283	0.173649	0.176034	0.311175958856878	0.433229665204365
ENSG00000125257	ABCC4	182.25	0.227217	0.136201	0.0668219155228713	0.227231090108365	-0.43131	0.171344	0.000721391692824103	0.012862533829416	-1.11044292809143	0.13173103060024	1.01721616860493e-17	3.73966014485362e-16	-0.952516	0.121603	4.59084414661759e-16	2.52670933835623e-14	-0.984129	0.144587	4.65315372252899e-12	7.9194596735668e-11	-1.2205	0.136133	5.84550925935944e-20	3.04792301354357e-18	-1.29879	0.139445	2.00189197702193e-21	1.33150574853299e-19
ENSG00000114770	ABCC5	48.8221	0.119175	0.19819	0.456825992146828	0.688672963261045	0.173741	0.185563	0.156016321326845	0.435528641145392	0.409982042952995	0.226516127446756	0.0587573473019348	0.115592553121271	0.153841	0.200702	0.405971987625996	0.575162631573394	0.366676	0.210993	0.0726162973168503	0.143637409225701	0.0760874	0.219235	0.716923657700205	0.804221585765493	0.469149	0.225205	0.0294328890793333	0.0662064138551973
ENSG00000091262	ABCC6	6.49774	0.129744	0.337227	0.343906836849619	0.587286355902722	-0.0181417	0.310969	0.869143149537988	0.951873912992791	-0.576883007087906	0.59008577084646	0.184823812356742	0.287801010919172	-0.151201	0.43218	0.591775049089689	0.734470641501729	-0.481494	0.583356	0.273612666945344	0.403238405151491	-0.433866	0.530088	0.278255253785505	0.407018443438387	-0.125858	0.535798	0.759234582179033	0.834612657849439
ENSG00000256340	ABCC6P1	1.88858	-0.0347167	0.367805	0.692511062562239	NA	-0.223227	0.564116	0.03905371	NA	0.946054457732325	1.18951704321881	0.0805564301675357	0.150144933661108	0.438049	0.92237	0.18585660511471	0.334700637762331	-0.171284	0.873436	0.64565300800902	0.751186514760161	1.11453	1.2629	0.0367502344654585	0.0818081393552945	0.843672	1.04012	0.101357693963521	0.179901543939214
ENSG00000255277	ABCC6P2	0.317186	-0.00100219	0.401271	0.968391329905873	NA	-0.000964109	0.442086	0.9749454	NA	NA	NA	NA	NA	0.0289294	1.09897	0.878515263876901	NA	-0.00252849	1.08239	0.98903688661235	NA	-0.0435245	1.20377	0.849128652737516	NA	-0.0977484	1.29546	0.711781992757898	NA
ENSG00000006071	ABCC8	3.32312	0.161944	0.35782	0.207711605255098	NA	-0.0919676	0.375886	0.390415615131788	0.686664811050929	-0.162579138664701	0.6326796329456	0.709720931346003	0.792823566215182	0.233339	0.477928	0.4151892611013	0.583664970463574	-0.137066	0.70902	0.756145352039874	0.830773630458427	0.762213	0.604422	0.0739462012416911	0.144611880101024	0.477591	0.819226	0.298656525477859	0.41986793480243
ENSG00000069431	ABCC9	5.54588	0.15118	0.317242	0.325103128097325	0.567610250963469	0.0275301	0.276153	0.811704977365325	0.932113248478111	1.57036643399526	0.750798133384328	0.00235415982795967	0.00747383208663938	0.849317	0.571826	0.0136489167633622	0.0441482411726895	2.29083	1.01427	0.000140652673325218	0.000652701247959295	0.639194	0.600802	0.129966923404925	0.22618041783015	0.238903	0.724798	0.588135400316225	0.695337770250129
ENSG00000101986	ABCD1	2.93893	0.143527	0.357425	0.248328225337075	NA	-0.0196132	0.337119	0.850412684429629	0.944878553907211	0.193571578705609	0.667498415047314	0.660905232091167	0.753359122125116	1.08998	0.969718	0.0153154218143989	0.0485241852907642	-0.224446	0.658667	0.615603142330547	0.728229992147299	1.37496	0.869139	0.0079368079329857	0.0224484651724402	1.02047	0.88585	0.0485880511840764	0.0997809425201574
ENSG00000173208	ABCD2	0.331463	-0.0107893	0.402117	0.65886266355743	NA	-0.0055795	0.442788	0.851133865446485	NA	NA	NA	NA	NA	0.0268304	1.1073	0.883848614902856	NA	0.041235	1.09007	0.816967667667023	NA	0.0713349	1.21867	0.746938884108828	NA	0.0508808	1.29956	0.840470189006187	NA
ENSG00000117528	ABCD3	95.8168	0.430594	0.210659	0.00970836823663716	0.0646972514627404	-0.0908751	0.18122	0.440258183009892	0.723625585890904	-0.969361260067485	0.227793462216098	8.06178891129745e-06	4.64342266454565e-05	-0.72666	0.203015	8.94571522654394e-05	0.000615218113661807	-0.81292	0.230263	0.000238502651198823	0.00105101011602297	-0.912821	0.210615	5.91327428470169e-06	3.56977427392367e-05	-0.800481	0.218528	0.000129582104336436	0.000602699271046388
ENSG00000119688	ABCD4	28.4667	-0.0634381	0.238152	0.7101565273511	0.854472589471739	-0.0121385	0.19664	0.917325922675243	0.969420868184686	0.159793234789892	0.287509114724337	0.551315300080279	0.663330032506249	0.172581	0.26688	0.453543507911921	0.618578866542584	0.275838	0.2913	0.313386189858576	0.447020621141825	0.604624	0.27819	0.0193185902806674	0.047833968015391	0.467082	0.307885	0.0990655077178262	0.176749767940535
ENSG00000164163	ABCE1	269.587	0.0105864	0.112369	0.920150425464936	0.964722325669208	0.0445665	0.103665	0.618569131622927	0.839882280279914	-0.428394839541108	0.107728179127219	5.93517280048579e-05	0.000283116466354648	-0.460849	0.103322	5.15217607725767e-06	4.95298316150261e-05	-0.261929	0.105943	0.0126905319606304	0.0342317319755018	-0.694559	0.108016	7.93449298976507e-11	1.14797049612873e-09	-0.301322	0.108251	0.00493208653911001	0.0146176452410121
ENSG00000204574	ABCF1	404.622	-0.136261	0.113446	0.200518890087391	0.435622876484709	-0.279311	0.116726	0.004018929	0.04557113	0.157886610760367	0.114689572094494	0.164059845564029	0.262325728257876	0.0305294	0.112667	0.781231800317145	0.86735438111181	-0.176978	0.116638	0.1254808810061	0.22107614688294	0.0554514	0.115136	0.626006681574393	0.731930951900427	0.194904	0.116525	0.0906588564213848	0.164622000233429
ENSG00000033050	ABCF2	71.0956	0.0743413	0.204905	0.647704239640508	0.818090405503511	-0.0699628	0.178121	0.548137358544434	0.796629831929099	-0.300112653741796	0.231575365392502	0.175268247664435	0.276327517027193	-0.235738	0.213741	0.226349427980924	0.385635782221996	-0.675937	0.232331	0.00245405905392702	0.00825501388419801	-0.383572	0.22586	0.0750427539991545	0.146148966221012	-0.238145	0.233667	0.285467055703388	0.405433133663534
ENSG00000161204	ABCF3	12.9941	-0.0541682	0.300921	0.730893515167689	0.865303432929009	0.101379	0.275146	0.412623077411648	0.703145319089792	-0.0912567418389029	0.440938222542115	0.80616400993331	0.866565310888853	-0.411531	0.396675	0.147488457243187	0.283225385705826	0.0523522	0.424628	0.887352599631496	0.929668032823071	0.114942	0.414735	0.743320794861949	0.823855501129742	-0.970936	0.549308	0.0218086422798129	0.0514932355284644
ENSG00000160179	ABCG1	15.9915	-0.00176489	0.272859	0.99163874578157	0.996410499409078	-0.390233	0.407664	0.0303331885367878	0.171035664507715	1.07968010273206	0.425072235102859	0.00285699666174202	0.00883477052143422	0.376562	0.34502	0.159838148971175	0.300893437152158	0.60341	0.451129	0.117079133758058	0.209607197449907	0.144692	0.382769	0.663605305878294	0.76111055147035	0.346773	0.404419	0.321135101542706	0.444171211429081
ENSG00000118777	ABCG2	76.8136	0.049738	0.185895	0.747662687789374	0.873619674711259	-1.48506	0.293735	1.20280638177654e-08	1.23683097326105e-06	-1.05933333714501	0.194049849386985	1.54454846362094e-08	1.45437897602486e-07	-0.885994	0.185637	2.35977510724546e-07	3.1932456393732e-06	-1.47311	0.269103	6.7179717624672e-09	6.95410349043556e-08	-0.888991	0.216029	1.63593597967653e-05	9.07016876154676e-05	-1.16222	0.193726	4.72640717672687e-10	6.62270957080752e-09
ENSG00000172350	ABCG4	0.144972	0.00257859	0.401642	0.915172584008999	NA	-0.000881944	0.442733	0.976083140457872	NA	NA	NA	NA	NA	0.0268277	1.1073	0.883860094108284	NA	-0.00232746	1.08791	0.989545344147271	NA	0.071331	1.21867	0.746952325003775	NA	0.0508763	1.29956	0.840484064189612	NA
ENSG00000138075	ABCG5	0.926043	-0.0521211	0.395678	0.360761029270902	NA	-0.108854	0.476618	0.116592965290692	NA	0.537456061718966	1.2101646660259	0.233388200068169	0.345448304622407	0.182707	0.930574	0.504143167414898	0.661380460011892	0.0918138	0.95467	0.765810710420891	NA	0.4176	1.12168	0.265549645847657	0.392949352030903	-0.14391	1.06437	0.714600027606419	0.796713636180515
ENSG00000143921	ABCG8	0.473957	0.00429639	0.395129	0.915668190839584	NA	-0.00730773	0.431249	0.877366917155615	NA	NA	NA	NA	NA	0.182849	1.04097	0.469679897882919	NA	0.171525	1.03714	0.510008733193064	NA	0.160946	1.1213	0.593055517045079	NA	0.114809	1.185	0.738860961133877	NA
ENSG00000143994	ABHD1	2.53017	-0.0233016	0.348709	0.834555086484494	NA	0.00978637	0.332457	0.925577323308392	0.972134626754504	-0.241937841668407	0.648813118975543	0.582691236169547	0.690023424242699	-0.255027	0.543647	0.375551505332567	0.547226048508864	0.477652	0.69865	0.29018393457859	0.421743829224938	-0.44256	0.703426	0.296820508563022	0.427831566940943	0.328916	0.659725	0.454854205310202	0.579355846972117
ENSG00000144827	ABHD10	62.9133	0.0994467	0.204533	0.540798920455966	0.750232830096447	-0.0862485	0.181215	0.463176484943892	0.74018978775195	-0.607138908804441	0.225442192145956	0.00489616000803794	0.014154572236415	-0.382974	0.206694	0.0431562825285684	0.111526128220134	-0.741483	0.228494	0.000739266108107901	0.00286172070946724	-0.308603	0.210441	0.126715825231862	0.221732079421711	0.035867	0.215674	0.862635027017502	0.905527748760868
ENSG00000106077	ABHD11	14.3876	-0.0321815	0.28347	0.845674738150206	0.925103150443867	-0.224473	0.33664	0.122689681241894	0.381086703583312	0.194492630392763	0.396878118665183	0.574422001611069	0.682701850042604	-0.0627478	0.341494	0.812746469631086	0.88660253827099	-0.468269	0.435587	0.213076496679883	0.333175815467202	0.420766	0.356355	0.182625016505963	0.295296854711085	0.120391	0.40944	0.732762298495674	0.812822484800758
ENSG00000225969	ABHD11-AS1	0.126518	-0.000915348	0.401613	0.969836729761091	NA	-0.00088152	0.442733	0.9760947	NA	NA	NA	NA	NA	0.000318964	1.10567	0.9986128998594	NA	0.0233209	1.08867	0.895591293071262	NA	-0.0439573	1.21253	0.842876901580309	NA	-0.0188669	1.2966	0.940589974511515	NA
ENSG00000100997	ABHD12	104.567	0.0318559	0.157991	0.818684434052432	0.911503704984643	-0.181587	0.15536	0.111389477837666	0.364412776373259	-0.429339134957956	0.158649172807245	0.00571038912521926	0.016158546978954	-0.305761	0.149895	0.0328916598112184	0.0899041004396944	-0.704726	0.163441	1.09073791731873e-05	6.35360050690537e-05	-0.341873	0.153695	0.0230445654225084	0.0554335916866295	-0.374231	0.1617	0.0179333275809274	0.0438441533283978
ENSG00000131969	ABHD12B	1.67438	-0.146748	0.393977	0.14864731954805	NA	-0.152942	0.440728	0.168269768992283	NA	1.17743459940799	1.08026747581278	0.0374869655848535	0.0802293522687546	0.0064005	0.611145	0.980874148923525	0.993083695137052	0.264518	0.800781	0.526321040893913	0.650875794026869	0.19287	0.77507	0.629012203790474	0.734484907689087	0.707888	0.949495	0.14947054595058	0.245064665966689
ENSG00000139826	ABHD13	38.472	0.350778	0.230783	0.0420887791231489	0.170952367103043	0.154312	0.208412	0.219291141476642	0.519473379034519	-0.167846742198938	0.262921812842936	0.498782967116977	0.614879284173349	0.399386	0.231749	0.0541818991694335	0.132777748739259	0.328857	0.25409	0.174769007573866	0.285538316896916	0.295026	0.248408	0.20866254910329	0.326868771785222	0.0136973	0.256616	0.954960372262873	0.97051709517314
ENSG00000248487	ABHD14A	9.27159	0.220363	0.311616	0.177393954026291	0.404773582209324	-0.0833817	0.291818	0.488004	0.7580345	-0.547592993119323	0.449785001469116	0.146148033544225	0.240047507452263	-0.0681726	0.339446	0.796387484789738	0.876631674046622	-1.04454	0.483946	0.00954822760726344	0.0269090429283331	-0.356862	0.414105	0.308913650857102	0.440002754982246	-0.639894	0.501719	0.110057794774363	0.192209864526635
ENSG00000114779	ABHD14B	18.3387	0.479855	0.346873	0.010026115675995	0.0660777796067645	0.310284	0.371333	0.0570941584592663	0.24787582445025	-0.877496823708	0.424430077912097	0.0153827082309887	0.0378643542607428	-0.205667	0.304992	0.411624891654402	0.580744992680784	-0.0272711	0.360521	0.933534555060473	0.962603832117695	-0.527508	0.35277	0.0921078414040178	0.17261508350735	-0.811017	0.425836	0.0249169352495969	0.0576677083736827
ENSG00000168792	ABHD15	44.1827	0.211676	0.220105	0.208136670563993	0.445313246655918	-0.0837703	0.195135	0.48251516978157	0.753955062857068	-0.74255647644842	0.24419023953207	0.00135118108252605	0.00458670541323496	-0.638425	0.213669	0.000985897554409689	0.00491720976858866	-0.859465	0.248865	0.000295411100494592	0.00126845654356135	-0.462861	0.215482	0.0249204432837543	0.0591895904012754	-0.703628	0.247557	0.00266515807190176	0.00864637545456856
ENSG00000264031	ABHD15-AS1	6.45755	-0.258493	0.319437	0.116409750745174	0.317222749642105	-0.247801	0.365247	0.09977991	0.3412291	3.60626155992893	0.844603288898436	4.48314474681365e-07	3.30020467615461e-06	5.06867	1.21727	1.0943561409717e-06	1.2529845280724e-05	1.66991	0.735503	0.000849713597101294	0.00324663771768699	2.43604	0.96428	0.000110045827236121	0.000506576817330766	2.39717	0.800725	3.98466976773535e-05	0.000209565350763013
ENSG00000204427	ABHD16A	0.191819	-0.000916008	0.401613	0.969815003129625	NA	-0.000882227	0.442733	0.9760755	NA	NA	NA	NA	NA	0.05349	1.11212	0.771502283605127	NA	0.0490495	1.09131	0.782879439352634	NA	0.00748204	1.21128	0.972891326409563	NA	0.0508755	1.29956	0.84048656841772	NA
ENSG00000129968	ABHD17A	2.26763	-0.0569791	0.362625	0.563412877731169	NA	-0.00828425	0.350974	0.933270122387129	NA	0.382788129902869	0.772077531115453	0.399660401694816	0.521258851240405	-0.0438265	0.583452	0.870584654787766	0.924097161059613	-0.0938698	0.713966	0.831018229636894	0.886686514728938	-0.388173	0.850633	0.343662552304331	0.475379064058029	0.043867	0.710149	0.919858169129523	0.945372116708982
ENSG00000250536	ABHD17AP3	5.34166	0.112838	0.319917	0.446405567069678	0.679347338551022	-0.0788345	0.313111	0.5014168	0.7663698	0.111597564401531	0.517648993655223	0.783927272747763	0.850531042419226	0.147542	0.402164	0.597323978342479	0.738476569907057	-0.405528	0.547422	0.344073177674074	0.480100275931633	0.159648	0.492429	0.679218500635394	0.773859320710612	0.251369	0.513552	0.533098850519573	0.648182912171689
ENSG00000107362	ABHD17B	105.22	0.214179	0.173355	0.14814618857422	0.365268337125347	-0.0468844	0.151697	0.671392754908074	0.866914890292846	0.275823720243971	0.189849738744039	0.134389362142778	0.224834322603637	0.348932	0.17592	0.0347271863559462	0.0939503989121761	0.277958	0.191441	0.135964682287119	0.235149818102588	0.405412	0.181829	0.0215402398011699	0.052331759868721	0.723851	0.185291	5.57888876339171e-05	0.000283661326832313
ENSG00000136379	ABHD17C	78.1363	0.140669	0.219053	0.400776646031118	0.638605617853433	0.360046	0.261104	0.0190890982663568	0.128225786251819	-0.771080984739022	0.255300583215702	0.00137621074851458	0.0046599055440349	-0.484729	0.233914	0.0202015863045977	0.06055971635793	-0.284963	0.238158	0.212350794408569	0.332183155412429	-0.27971	0.243743	0.225471811159245	0.347190436964207	-0.728056	0.251103	0.00214145252452537	0.00714437448939047
ENSG00000164074	ABHD18	21.3823	0.00993973	0.24271	0.953626378096561	0.980124484534703	0.157715	0.225211	0.218495984433148	0.519457791875334	-0.116892950818153	0.288157956043742	0.663586592123532	0.755409157758768	0.16914	0.26507	0.460507751738455	0.624558741654632	0.399672	0.274763	0.124032175353764	0.219115118709911	0.110181	0.271816	0.664331601017822	0.76169298446479	-0.406331	0.323997	0.168944477714693	0.269244086362176
ENSG00000140526	ABHD2	274.414	-0.0165911	0.149734	0.901153476953658	0.954941128344456	-0.0881443	0.135523	0.403318860082378	0.696210801787959	-1.02262066442401	0.154413529615862	1.26393484909556e-11	1.96620212103518e-10	-0.740062	0.150941	2.49133365863166e-07	3.34720724171475e-06	-0.923393	0.154548	1.17235716183744e-09	1.38076781966666e-08	-0.919776	0.149641	3.26898483091124e-10	4.28198340099112e-09	-1.266	0.158329	2.30111874020698e-16	8.44326667581208e-15
ENSG00000158201	ABHD3	53.8652	0.229593	0.225564	0.176312795542401	0.403310413613745	0.282446	0.244796	0.0481649663739736	0.225565055738659	-0.673435336654647	0.257602303307137	0.0056060254152377	0.0159062731973197	-0.27621	0.225186	0.173756973291835	0.31905448329648	0.332457	0.243626	0.15408590527839	0.25915865500402	-0.0364963	0.210987	0.857064352378707	0.908829010173463	0.00522779	0.249628	0.982375673981863	0.98910175508749
ENSG00000100439	ABHD4	35.3061	0.482382	0.253589	0.00753709814678993	0.0542857320936647	0.0201496	0.199683	0.863512176166578	0.949033674394819	-0.872290682994033	0.278429454279929	0.000782547614663793	0.00282669233368194	-0.0681412	0.220733	0.733388100057725	0.833961469666318	-0.955933	0.266468	0.000152467197029572	0.000701471909011714	-0.724389	0.247558	0.00191045867498917	0.00649107646919154	-1.19441	0.312387	2.66339204901333e-05	0.000146117833105736
ENSG00000011198	ABHD5	80.3771	0.127899	0.171511	0.3844719617712	0.62471910089951	0.0285757	0.149226	0.794454676243224	0.923523730561938	0.102995445344036	0.183089257433218	0.563066457055679	0.673281616050674	0.156306	0.168587	0.326676032397556	0.497413279228215	0.0786941	0.179658	0.653933510337689	0.756391149247309	0.284725	0.173215	0.0911792765070018	0.171198755280927	0.469331	0.180076	0.00734210732580177	0.0205410948563565
ENSG00000163686	ABHD6	24.4266	0.587468	0.324678	0.00257943923174968	0.0259620621056225	0.346789	0.344218	0.0375330269329589	0.193896900644452	-1.21748439394022	0.360185876413677	0.000138778912489839	0.000607920751639804	0.0147224	0.254328	0.947281848960178	0.975473835711879	-0.338273	0.291555	0.216625692929051	0.337139296811419	-0.847661	0.303895	0.00226243873405967	0.00753199226940311	-0.532657	0.313141	0.0635029837915411	0.124162944209845
ENSG00000127220	ABHD8	5.21373	0.00278342	0.304708	0.985611825644102	0.994053731112844	-0.217807	0.379938	0.12861895905578	0.391436536043873	0.829405495824565	0.530260043423141	0.0462776483111085	0.0953468223948753	0.601089	0.482664	0.0524597592182748	0.129450714180072	0.229966	0.550373	0.591869220593603	0.707387046111577	-0.110607	0.569806	0.785234936580538	0.854461626272139	0.459903	0.559433	0.274596808223447	0.393239175379637
ENSG00000136754	ABI1	83.4501	0.0364054	0.181706	0.811346868343154	0.907830815171837	0.0504196	0.156523	0.652041984098547	0.856740091028967	-0.55091722046101	0.189854495917738	0.00276729020427892	0.00858840948312317	-0.444912	0.178167	0.00769043433612185	0.0275151198458129	-0.421281	0.18478	0.0194192326055806	0.0489260984288181	-0.739685	0.183244	3.0593230508594e-05	0.000159871287580029	-0.602369	0.193473	0.00128816064116225	0.00460532720771072
ENSG00000138443	ABI2	115.58	-0.0782915	0.16156	0.579218231204376	0.778212707788984	0.134923	0.145354	0.218644003726682	0.519457791875334	-0.124023576683767	0.166688499375116	0.446513467925975	0.566203382293898	-0.138625	0.160608	0.363780417884565	0.536801411558574	0.0762922	0.161855	0.631013760374158	0.740612593160347	0.0606944	0.165157	0.70644962303612	0.795923939331351	-0.15007	0.17263	0.372621862850713	0.498002082110123
ENSG00000108798	ABI3	0.0633347	-0.000915622	0.401613	0.969827728243989	NA	-0.000881663	0.442733	0.976090760489764	NA	NA	NA	NA	NA	0.0268271	1.1073	0.88386262475194	NA	-0.00232746	1.08791	0.989545343133926	NA	-0.0239226	1.21125	0.913771919814863	NA	0.0508763	1.29956	0.840484065182723	NA
ENSG00000154175	ABI3BP	2.72253	0.057528	0.339409	0.646354972140738	NA	-0.0716903	0.34773	0.512017324375485	0.773876582185558	0.836023523953517	0.792234787358692	0.0878758815018146	0.160762728886058	0.715334	0.7595	0.0495454068451095	0.123949121882708	0.243227	0.68685	0.585597546901131	0.701947682791027	1.16239	0.738088	0.0143402340989172	0.037185042904521	0.705023	0.809935	0.141292196606485	0.234858973571518
ENSG00000097007	ABL1	144.095	-0.562934	0.151932	2.84963569165101e-05	0.000965041533043292	0.22468	0.131912	0.032188852070282	0.176691494015043	0.279783031038009	0.139565470247032	0.0416308126600805	0.0875256100414046	-0.0632286	0.147042	0.653722282841949	0.778788627055404	0.143289	0.130563	0.266596598773163	0.395320777883885	0.3351	0.132038	0.00992707793976433	0.0271430051719391	0.200338	0.142402	0.152366362893274	0.248569253660955
ENSG00000143322	ABL2	218.77	-0.606851	0.179949	6.48583790196036e-05	0.00180576419678224	0.538356	0.201513	0.000248974226052747	0.00582219634848893	1.38099059762178	0.189621297287486	4.20570560051005e-14	9.67775018562355e-13	0.69371	0.188535	7.01735349626595e-05	0.00049713076725711	1.68363	0.183186	3.47919539023364e-21	2.3125895468393e-19	1.44174	0.184145	4.12489815516944e-16	1.39897221576134e-14	0.892692	0.191304	1.370802941704e-06	9.93937741590691e-06
ENSG00000099204	ABLIM1	113.834	0.862297	0.170417	3.74198371802215e-09	7.50443140950223e-07	-0.223032	0.168684	0.0623433441360468	0.260789141320287	-0.426508645745835	0.163578243880435	0.00766309632469176	0.020817212024776	-0.259478	0.130634	0.0399389739907177	0.104849554731838	-0.834884	0.170504	5.58968796785343e-07	4.19950293318508e-06	-0.835628	0.155994	4.11266089632584e-08	3.74335667560644e-07	-0.226445	0.157763	0.142641181817393	0.236474807587527
ENSG00000163995	ABLIM2	2.82598	-0.066233	0.343826	0.586011357953569	NA	-0.128787	0.384253	0.270475616511977	0.574105815169562	2.60907907329187	1.57799597903213	0.00188524481552915	0.00617361920019228	1.09048	1.21656	0.0247097960609488	0.0715227573820143	1.51452	1.26313	0.0068634011536882	0.0201762801042564	1.41902	0.829257	0.00554369807283388	0.0164174054161347	3.20767	1.62481	0.000581579468884644	0.00228254177289734
ENSG00000173210	ABLIM3	6.98477	-0.191509	0.407083	0.0879482269846889	0.269793377951358	0.540138	0.594473	0.0124975846064852	0.0975293887829592	-0.524759756016646	0.561430706867964	0.217142668869455	0.326199238318416	-0.449474	0.724058	0.162142535506096	0.304197044336814	-0.16864	0.431266	0.651662991673181	0.755198619463264	-0.770168	0.511079	0.0523562340036158	0.109233140395706	0.921896	0.54614	0.0287319337160088	0.0648860815841331
ENSG00000175164	ABO	1.68774	0.0409372	0.368941	0.639793870824204	NA	-0.028934	0.382225	0.741484712530561	NA	1.58271294812608	1.57977974424939	0.0189944684695013	0.0453204309800256	2.05587	1.90118	0.00542613017012243	0.0206627651612815	0.844808	1.08705	0.0557833679737514	0.116653035487038	1.99682	1.76237	0.00590717381699391	0.0173437424360125	1.11081	1.36525	0.0521493894440312	0.105890826052319
ENSG00000159842	ABR	10.4225	0.0206951	0.294213	0.897438646264253	0.953173645690742	-0.129637	0.298989	0.309643276734376	0.613885655524976	-0.0443648430967904	0.425518205232902	0.902832946324608	0.93616072768236	0.00729341	0.359943	0.978473861869711	0.992158908892117	-0.259225	0.463104	0.507839110980223	0.63415706446287	-0.153522	0.397811	0.653102466740412	0.752992020792281	-0.10953	0.444267	0.768354463889698	0.84100343512216
ENSG00000174429	ABRA	0.337062	-0.00668767	0.399955	0.821690749594144	NA	-0.00772686	0.439592	0.829254392108712	NA	NA	NA	NA	NA	0.0378349	1.06429	0.856634330641366	NA	-0.00338402	1.05986	0.987051698532139	NA	0.0559129	1.1715	0.825443302366307	NA	0.172611	1.28039	0.560852783179444	NA
ENSG00000146386	ABRACL	92.3891	-0.167228	0.202612	0.302082039629018	0.545398431784103	-0.0176456	0.167633	0.87676290432257	0.954482448225809	-1.02365566116175	0.216000647147786	7.42556797324205e-07	5.2211978319139e-06	-0.718941	0.214697	0.000213520648359679	0.00131687390697059	-0.794838	0.213344	0.000115594361087076	0.000547821966894131	-0.68402	0.193904	0.000255922598285005	0.0010861851336006	-0.914343	0.227771	2.50330343485602e-05	0.000138140371018161
ENSG00000163322	ABRAXAS1	9.61324	-0.0882052	0.303388	0.575045693033317	0.775529207742211	-0.0550634	0.266836	0.641992101702435	0.851948226128529	-0.0659530591992233	0.431519611454154	0.857290079006381	0.903362881774456	-0.0438414	0.381118	0.873378362597051	0.926279069143807	-0.000635646	0.454643	0.998689042793952	0.999016965644976	-0.0292524	0.404942	0.932550184756869	0.953677720725772	0.330506	0.409821	0.348795922891965	0.473522225502738
ENSG00000165660	ABRAXAS2	101.882	-0.178749	0.158377	0.198985672605674	0.433914847937966	0.0836158	0.137453	0.431032772501341	0.716252041281742	0.474812004832702	0.164562709071481	0.00315745125499663	0.00965286746350522	0.266044	0.160713	0.0813627503859469	0.181628445269767	0.691573	0.163118	1.52980532024541e-05	8.67886761290065e-05	0.656469	0.15776	2.04134866293864e-05	0.000110700967682207	0.682192	0.16338	1.89545594506308e-05	0.000108050173391649
ENSG00000146109	ABT1	80.1822	0.135952	0.159665	0.331485123841423	0.574559292978348	-0.114153	0.148135	0.300890850134098	0.60472213294019	0.70512052030864	0.175800940801586	3.77617242714164e-05	0.000188288459857184	0.608451	0.162545	7.49063242703059e-05	0.000526301508674867	0.531424	0.179182	0.00239268060158131	0.00807082648390935	0.599845	0.166493	0.000217517817115753	0.000937563057378021	0.992497	0.170665	2.22319800186018e-09	2.75855346005367e-08
ENSG00000114626	ABTB1	2.19368	0.0862869	0.361515	0.418159889912099	NA	-0.0152634	0.360047	0.873587589220522	NA	0.0388808713302045	0.724501814229518	0.929677129392253	0.952550901232943	0.0880958	0.515858	0.749720580157485	0.845333082562857	-0.0447964	0.727693	0.918220396032131	0.951806205005746	-0.468933	0.685605	0.270411226328155	0.398305854384136	0.324661	0.677647	0.462585964388366	0.586544668755959
ENSG00000166016	ABTB2	45.8777	-0.180227	0.218993	0.282317093855425	0.524846451279603	0.178652	0.199719	0.155514802073834	0.434775367511075	0.0422677798999987	0.242110613688453	0.854564276830411	0.9013759336759	0.196442	0.237579	0.35346240837434	0.526222102254334	0.510816	0.235017	0.0235747274903706	0.0575176780294293	0.321296	0.220485	0.127563628950264	0.222779754991703	0.151983	0.248228	0.518584705489154	0.635958037098336
ENSG00000083622	AC000061.1	0.2085	0.00492067	0.401667	0.84023151804997	NA	-0.00512955	0.442906	0.861611883016381	NA	NA	NA	NA	NA	0.0995765	1.12615	0.594313238414253	NA	0.0233221	1.08867	0.895586221495527	NA	0.0393108	1.21347	0.858465548377503	NA	0.050878	1.29956	0.840479053445304	NA
ENSG00000185065	AC000068.1	1.77625	0.0762055	0.37239	0.410928696152279	NA	-0.139288	0.466731	0.141461563544419	NA	0.326808410306295	0.866772905826025	0.465997425242292	0.584064279411298	0.819584	1.16474	0.0546426602328769	0.133645893134543	-0.798383	0.978271	0.0736722987663811	0.145364415927319	0.24996	0.775991	0.53572729421006	0.65685219247759	1.58147	1.39025	0.0162817909194752	0.040399703463918
ENSG00000235776	AC000089.1	17.5856	-0.248206	0.288139	0.149893243391415	0.367433112858825	-0.110293	0.24888	0.3770672	0.676353	-0.344879667633496	0.340289636518248	0.263101517677662	0.379957025260597	-0.514998	0.345599	0.0557268513281837	0.13569812710872	-0.783216	0.357688	0.0157707259563961	0.0411461994918333	-1.20969	0.405869	0.000448707523004338	0.00179575728422461	-0.271604	0.335779	0.37186289762967	0.497208828596756
ENSG00000224138	AC000123.1	0.288636	-0.00441055	0.401705	0.855447585270517	NA	0.00876963	0.443099	0.7680811	NA	NA	NA	NA	NA	0.0268283	1.1073	0.883857565021863	NA	0.0824865	1.0962	0.647079228302394	NA	0.0393108	1.21347	0.858465548661864	NA	0.050878	1.29956	0.840479053728429	NA
ENSG00000279265	AC000123.2	2.38362	0.0783197	0.370038	0.413351896832804	NA	0.127289	0.41897	0.2325853	NA	-0.74580554531405	0.891852234611459	0.131656942024002	0.221443894175479	0.0857284	0.541963	0.754194383007298	0.848686325824106	0.145096	0.662618	0.745019712612461	0.822909787770373	0.218123	0.638483	0.597606762655648	0.708270500784993	-0.142401	0.71372	0.744924783462783	0.823064052542849
ENSG00000280347	AC000123.3	4.94849	-0.283545	0.401831	0.0469082133294459	0.183893377545338	0.0231818	0.280733	0.8400518	0.940736	0.240114234923035	0.517947164870535	0.555686998628695	0.667149631750736	0.142399	0.523177	0.609381516141261	0.747159215628385	1.06243	0.600445	0.018541884364601	0.0470340139190315	0.67178	0.593084	0.110789109599801	0.199615526945252	1.34279	0.643833	0.00406299265529385	0.012343077913266
ENSG00000226770	AC000124.1	0.103904	-0.000915622	0.401613	0.969827728866868	NA	-0.000881852	0.442733	0.9760856	NA	NA	NA	NA	NA	0.000318964	1.10567	0.99861289842987	NA	0.0233209	1.08867	0.895591291653988	NA	0.0081001	1.2105	0.970740944609583	NA	0.0508763	1.29956	0.84048406490469	NA
ENSG00000278727	AC000403.1	0.12533	0.00257878	0.401642	0.915166414430963	NA	-0.00088181	0.442733	0.9760868	NA	NA	NA	NA	NA	0.0268277	1.1073	0.883860095030136	NA	0.0233209	1.08867	0.895591291854285	NA	-0.0383943	1.21203	0.862412304231763	NA	0.0508763	1.29956	0.840484065102668	NA
ENSG00000274898	AC001226.1	0.224852	0.00257836	0.401642	0.915180208943533	NA	0.00336443	0.442805	0.9089568	NA	NA	NA	NA	NA	0.0268277	1.1073	0.883860093097725	NA	0.04905	1.09131	0.782876978110755	NA	0.071331	1.21867	0.746952324034185	NA	0.0875938	1.30474	0.729633189952587	NA
ENSG00000283208	AC001226.2	0.664768	-0.00119589	0.393385	0.97827592549761	NA	-0.00817944	0.427912	0.8732921	NA	NA	NA	NA	NA	0.113348	0.968547	0.654704506957192	NA	0.141234	1.01027	0.605379702822838	NA	0.0608184	1.05178	0.846846778899677	NA	0.129233	1.16169	0.717794529122072	NA
ENSG00000272330	AC002044.1	62.9417	0.134658	0.202175	0.40523476728246	0.642677404926526	-0.0490896	0.174796	0.670585	0.8663935	-0.571503964541303	0.219734484258374	0.00671006044191636	0.0185877067988509	-0.792195	0.202317	1.78722015660634e-05	0.000150451006296069	-0.555535	0.220888	0.00912463721630381	0.0258909102261437	-0.491857	0.203688	0.0120836720090375	0.032180384582076	0.247462	0.20174	0.204049017258266	0.31254086189701
ENSG00000279591	AC002044.2	1.70207	0.0759929	0.378879	0.376549565238779	NA	0.156866	0.465843	0.133804	NA	0.513444144171627	1.02757134699106	0.269997979460555	0.387447013406626	0.943573	1.30718	0.0413895865464704	0.107868394426024	1.37648	1.28225	0.0104671208754225	0.0291082462318346	1.17574	1.30409	0.0315105598961385	0.071963512366539	0.998574	1.08345	0.0646232840128858	0.12589568153328
ENSG00000280092	AC002044.3	0.301595	-0.000915744	0.401613	0.96982370221844	NA	-0.000881906	0.442733	0.9760842	NA	NA	NA	NA	NA	0.0534918	1.11212	0.771494931433737	NA	0.0490512	1.09131	0.782872056236079	NA	0.124929	1.23236	0.577349727149122	NA	0.014376	1.29712	0.954589177929087	NA
ENSG00000213683	AC002056.1	0.310938	-0.00106184	0.401311	0.966348471340514	NA	-0.0101201	0.442913	0.7396377	NA	NA	NA	NA	NA	0.0142996	1.09784	0.939663301989899	NA	0.024649	1.085	0.892309958267009	NA	0.041439	1.2079	0.854045931100589	NA	0.0151634	1.29143	0.953159248367885	NA
ENSG00000273216	AC002059.1	0.387017	0.00700899	0.400213	0.809253460056693	NA	0.0105255	0.440345	0.7646745	NA	NA	NA	NA	NA	0.134938	1.10578	0.523358120564741	NA	0.139477	1.08684	0.503275141702598	NA	0.0528402	1.17902	0.831333825279794	NA	0.0193898	1.26141	0.945778617138209	NA
ENSG00000225498	AC002064.1	0.203551	-0.00735247	0.401853	0.762103531072632	NA	-0.00870489	0.443199	0.7681122	NA	NA	NA	NA	NA	0.0268293	1.1073	0.883853372331582	NA	0.023323	1.08867	0.895582020454433	NA	0.039312	1.21347	0.858461377844501	NA	0.119557	1.31086	0.639043322592411	NA
ENSG00000234459	AC002064.2	2.0978	0.0100894	0.361727	0.914036125419283	NA	0.0433003	0.368644	0.6534946	NA	0.0838369681630651	0.773253137651777	0.84863529778017	0.897105594188259	0.596653	1.0047	0.105587482130633	0.221692490367529	1.11568	1.14655	0.0234355514593528	0.0572621902319891	0.53459	0.879394	0.212897585543865	0.331955869175958	1.28793	1.20564	0.0300988888541609	0.0675189351569384
ENSG00000237813	AC002066.1	3.40711	-0.0503604	0.35937	0.618995686650767	NA	0.0882581	0.36221	0.4215531	0.7091662	-0.16690488968069	0.679062073942105	0.705452513792603	0.789789607275213	-0.36703	0.647839	0.227815169385887	0.387613209197374	-0.136026	0.620036	0.759355149193158	0.833198437607403	-0.221638	0.592426	0.589012838120012	0.70113527411027	-0.178159	0.633206	0.680838476874538	0.769880010225245
ENSG00000285090	AC002074.1	0.220254	-0.00802611	0.401894	0.741411309155759	NA	-0.00523315	0.442853	0.8594224	NA	NA	NA	NA	NA	0.0268295	1.1073	0.883852436555188	NA	-0.00413444	1.08734	0.981501391628611	NA	0.0393122	1.21347	0.858460446949966	NA	0.0508796	1.29956	0.840473974194057	NA
ENSG00000225898	AC002075.1	0.401551	-0.00817518	0.398867	0.802685231754009	NA	-0.00940591	0.437527	0.8110239	NA	NA	NA	NA	NA	0.000525332	1.03516	0.99809979755833	NA	-0.00403424	1.04413	0.985657494760254	NA	0.120152	1.16099	0.658070592725716	NA	0.146911	1.24042	0.644420484544798	NA
ENSG00000237729	AC002075.2	14.9689	0.24178	0.291751	0.157950176425153	0.378437654361926	-0.0123987	0.242428	0.9157544	0.9690717	-0.286098832760713	0.39556308227162	0.407603375731989	0.528870086262028	0.0663817	0.322328	0.796833770024136	0.877020351605912	-0.392298	0.396422	0.264554522054977	0.392962141121642	-0.853757	0.422154	0.0161534323323149	0.0411721133095685	-0.821335	0.495281	0.0391795009757232	0.0838326414534543
ENSG00000234695	AC002076.1	4.89119	-0.169145	0.324825	0.263102142543566	0.504184899810286	-0.133459	0.320821	0.2942768	0.5985696	2.00429210665465	0.833712720154457	0.000433267442708406	0.0016729011434052	0.669047	0.608944	0.0471274597966175	0.119151131732939	0.921532	0.6139	0.0419714519663113	0.0925001411251753	1.70389	0.697553	0.000444097446663074	0.00178007798946743	0.820165	0.601492	0.0627144240054277	0.122991623573053
ENSG00000278388	AC002076.2	0.45826	-0.0188421	0.401857	0.510046653421792	NA	-0.0225079	0.443345	0.5160489	NA	NA	NA	NA	NA	0.034563	1.07698	0.864540758756528	NA	0.0306609	1.0692	0.878189280167621	NA	-0.0243537	1.18005	0.920760801972799	NA	0.156511	1.28894	0.583233844676402	NA
ENSG00000277450	AC002094.4	0.516308	-0.0170123	0.395734	0.683276586393624	NA	-0.0302082	0.435282	0.5395974	NA	NA	NA	NA	NA	0.11645	0.997027	0.637781408024246	NA	0.123159	1.0198	0.638044525834187	NA	0.168459	1.11473	0.581755752833389	NA	-0.109574	1.16627	0.756115321883812	NA
ENSG00000279532	AC002094.5	16.1584	0.0496843	0.261301	0.770975473905208	0.88581776095008	-0.0415174	0.222144	0.7261699	0.8924784	1.69596686600161	0.45225120095619	7.60010976638777e-06	4.39904262400729e-05	2.21979	0.502528	1.38101331105488e-07	1.97980301248941e-06	1.61669	0.439408	1.76807027170207e-05	9.92279904711152e-05	3.12498	0.502515	5.65876346879406e-12	9.87805072553763e-11	2.62662	0.564304	3.33024258070557e-08	3.31141870557956e-07
ENSG00000267698	AC002116.2	1.8523	-0.0515965	0.36451	0.587949867027551	NA	0.0230161	0.353009	0.8165866	NA	0.511714140706185	0.836523232963209	0.273322021909722	0.390908017506777	-0.167895	0.612472	0.54467194358786	0.696444534620901	0.426266	0.748914	0.33608581157593	0.471474485786371	-0.642716	0.927274	0.148151870782912	0.250921985141162	-0.143958	0.719973	0.742265802343334	0.820945366796438
ENSG00000268947	AC002128.1	9.80686	0.293942	0.331924	0.0752256594873401	0.244745586697088	0.138598	0.307354	0.2824863	0.5866602	1.08701556362747	0.595865513580676	0.0147410342880941	0.0364612993961623	2.24986	0.723211	2.20198132644048e-05	0.000180612173397313	1.30795	0.541397	0.00238913935317049	0.00806106974742596	1.4731	0.593327	0.000775084509852561	0.00292607615903625	1.09919	0.533819	0.0084856623791695	0.0232294390580436
ENSG00000235560	AC002310.1	3.55046	-0.171685	0.34783	0.21067624204181	NA	-0.0748446	0.310729	0.5220056	0.7804045	0.964085360382928	0.656698985693202	0.037832681567463	0.0808914926962049	-0.080258	0.472516	0.773925646157676	0.862836216942678	0.944837	0.693039	0.0439593682556487	0.0962084880681278	0.507626	0.610572	0.226722104976303	0.348602367421087	1.64791	0.821118	0.00239832791918345	0.00788261330937489
ENSG00000239791	AC002310.2	0.210724	-0.000916204	0.401613	0.969808542313556	NA	-0.000882465	0.442733	0.976069	NA	NA	NA	NA	NA	0.0268254	1.1073	0.883870211159922	NA	0.0233192	1.08867	0.895598893970638	NA	0.0737374	1.21828	0.739638081736311	NA	-0.0418636	1.29729	0.869129254859726	NA
ENSG00000278922	AC002310.6	0.31651	-0.00479706	0.401401	0.849184075818584	NA	-0.000959045	0.442128	0.9750104	NA	NA	NA	NA	NA	0.0287945	1.09951	0.878854008325197	NA	0.0251562	1.08361	0.891081085626591	NA	0.0422498	1.20578	0.852386119738594	NA	0.088668	1.29629	0.73498283329817	NA
ENSG00000278993	AC002350.1	2.0028	-0.015081	0.351172	0.888899972423794	NA	-0.0907783	0.386221	0.3800194	NA	0.504782713917062	0.766047696334421	0.275437872057615	0.39312762099943	0.403609	0.711377	0.197802498566121	0.349880980082808	0.608596	0.895651	0.155035118067658	0.26037182314946	0.403068	0.691415	0.339027707349156	0.470811111089063	0.688408	0.773193	0.145902301672407	0.240672949292762
ENSG00000258240	AC002351.1	0.105382	-0.000915914	0.401613	0.969818089145072	NA	-0.000882019	0.442733	0.9760811	NA	NA	NA	NA	NA	0.0268271	1.1073	0.883862623358689	NA	-0.00232746	1.08791	0.989545344542	NA	0.0973725	1.22456	0.661326656943152	NA	0.0508763	1.29956	0.840484063802765	NA
ENSG00000226436	AC002367.1	0.469966	0.00629708	0.396733	0.866157685851582	NA	0.0154422	0.434493	0.7307135	NA	NA	NA	NA	NA	0.00761999	0.992165	0.974219721712566	NA	0.0460274	1.01986	0.853681444336099	NA	-0.163354	1.12695	0.585065520641989	NA	-0.0950775	1.18905	0.779530882929693	NA
ENSG00000225676	AC002378.1	0.697965	0.0243385	0.396275	0.57256996099736	NA	0.00647514	0.429339	0.8959415	NA	NA	NA	NA	NA	0.331138	1.14037	0.242029480876894	NA	0.184754	1.02599	0.497735424434053	NA	0.097466	1.08018	0.75108797642202	NA	0.282797	1.19899	0.45058068530544	NA
ENSG00000267049	AC002398.1	3.00679	-0.0314306	0.339019	0.799486822184915	NA	0.0108946	0.314466	0.9204601	0.9700661	0.363788325794601	0.636582508956515	0.409821618636633	0.531016199325211	0.78007	0.882416	0.0454740028755075	0.116140726747039	0.735917	0.680484	0.109870290635387	0.199414919538873	0.71022	0.75177	0.11225763892389	0.201624574185532	2.21899	1.37623	0.00292017218267863	0.00934008513076632
ENSG00000276851	AC002401.4	10.8653	-0.382378	0.363032	0.0260640581709947	0.124645302969669	0.102678	0.256516	0.4079514	0.6998492	0.502628243543443	0.416768002171459	0.160561498589609	0.257959123246177	0.0130303	0.410521	0.962731789142105	0.985080461926245	0.148542	0.374753	0.659413076119801	0.760515592049583	0.339317	0.38037	0.30549213158499	0.436856160374531	0.661073	0.401128	0.0568588589809293	0.113474293243252
ENSG00000236197	AC002429.2	2.62915	-0.106577	0.362259	0.337183953196523	NA	0.0449075	0.334544	0.6763076	0.8695482	0.96892202333511	0.892819997009557	0.0607371448666948	0.118618306810844	0.317914	0.676867	0.286485048898968	0.455256063775879	1.18106	0.881397	0.0180994265709649	0.0460843318415751	0.539335	0.727588	0.211692127425129	0.330459521854636	0.33344	0.74065	0.454998552906006	0.579461282905937
ENSG00000231170	AC002451.1	13.6632	-0.192534	0.287517	0.255634438925964	0.496154245216202	-0.0776763	0.245338	0.5218658	0.7804045	2.8406524688026	0.594409946229081	1.96853644031438e-08	1.82530844413978e-07	1.95917	0.653228	2.44482524719075e-05	0.000197252231581104	2.09759	0.573637	2.37226510076077e-06	1.58142355130584e-05	3.09591	0.61583	4.35331064728142e-09	4.68293396845783e-08	2.98588	0.78935	2.05458921059001e-06	1.44250401756568e-05
ENSG00000279525	AC002451.2	1.14902	-0.0373662	0.382069	0.589845756786368	NA	-0.0644576	0.420612	0.4040414	NA	1.56019573457287	1.74725902063158	0.0193250117792694	0.0459434910162475	0.724849	1.3329	0.072618362159598	0.166248532100476	0.139387	0.896666	0.694278506808582	0.786094947098245	0.0809607	0.918582	0.821534170011017	0.881878396470908	-0.0905475	1.00263	0.822578081917047	0.879488056570552
ENSG00000237819	AC002454.1	0.861636	0.0331017	0.389236	0.567260476918302	NA	0.0690589	0.434804	0.326355	NA	0.0498122257019554	1.03027620833954	0.901371680192446	0.935206655069033	-0.194054	0.858247	0.489371511180715	0.649882880976054	0.359691	0.975125	0.304532360288842	NA	-0.0776218	0.923568	0.828045418823984	0.886945821346603	0.595134	1.22517	0.193615233315346	0.29992753984814
ENSG00000223969	AC002456.1	0.55837	0.0147739	0.396355	0.71072556683388	NA	-0.000643127	0.431701	0.9889364	NA	NA	NA	NA	NA	0.161077	1.0265	0.520065789321698	NA	0.175045	1.04138	0.497712612629819	NA	0.0855942	1.1044	0.771564567664134	NA	0.194594	1.21213	0.573638219879165	NA
ENSG00000241764	AC002467.1	10.1016	-0.159833	0.302456	0.324081872215431	0.566315974116414	-0.248951	0.365148	0.09875651	0.3388097	1.56294236385853	0.574101037250065	0.000420204582929308	0.00162814138832408	0.94746	0.57913	0.0072087554137606	0.0261345152452264	0.67182	0.509016	0.104998372215061	0.192446129120535	0.509191	0.47403	0.180474702930334	0.292624285748787	1.41474	0.554644	0.0010089589164265	0.00372020248460257
ENSG00000272829	AC002470.1	0.875433	0.00375801	0.376178	0.958605776986545	NA	-0.0251886	0.400101	0.7435551	NA	0.936128909623771	1.34168506270944	0.0818788787446535	0.152187828044891	0.446205	1.02763	0.182084078306421	0.32987185812914	0.313477	0.925493	0.389296578161491	NA	0.314768	0.91199	0.420048890671529	0.550444184705527	-0.470696	1.05106	0.297364598061053	0.418547573795902
ENSG00000232949	AC002480.3	0.237461	-0.00897464	0.40196	0.712654376112095	NA	-0.0106762	0.443414	0.7185526	NA	NA	NA	NA	NA	0.0268298	1.1073	0.883851123373534	NA	0.0233235	1.08867	0.895579766863336	NA	0.0132385	1.2109	0.952159122280589	NA	0.014378	1.29712	0.954582678116279	NA
ENSG00000259810	AC002519.1	0.881872	0.0223335	0.390005	0.675464630707808	NA	-0.0497994	0.434623	0.4047482	NA	0.516215865363654	1.26752678112763	0.232788151654394	0.344777038208407	0.562858	1.29197	0.107855737338683	0.2252739174352	0.083246	0.967322	0.779629361447121	NA	0.481423	1.19258	0.204377075455764	0.321694937062373	0.417586	1.2094	0.308835478142123	0.430604662252152
ENSG00000235945	AC002543.1	0.431319	0.00601721	0.399689	0.842433501454024	NA	-0.00135484	0.439	0.9701037	NA	NA	NA	NA	NA	0.0567106	1.06172	0.790124398270311	NA	0.0726529	1.06462	0.730515984127797	NA	0.173838	1.2024	0.507189184641769	NA	0.127792	1.26632	0.665752391187513	NA
ENSG00000261312	AC002550.1	1.30564	-0.0802696	0.391024	0.288932430642028	NA	-0.00816343	0.380541	0.9245693	NA	0.191061768472955	0.853703696529823	0.662422035677111	0.754676793218149	0.0112679	0.734901	0.966165902798283	0.987019488746206	0.0365605	0.806582	0.92805580997657	0.959289957184654	0.398724	0.919252	0.323287513040395	0.454937265098636	0.91305	1.1816	0.0860498917847534	0.158159396824175
ENSG00000276571	AC002550.2	4.25591	0.150231	0.403022	0.125507901834739	NA	0.199553	0.495154	0.08760438	0.3179895	-1.06680210088519	1.06129585180442	0.0523859245187926	0.105415892368744	-0.207348	0.514558	0.465337789951524	0.628783731559052	-0.521136	0.622927	0.245239220494673	0.370963895351053	0.0971983	0.575001	0.811063601744462	0.873878086756497	0.785943	0.591623	0.0719113046176572	0.137040746573618
ENSG00000227782	AC002553.1	1.60656	-0.213982	0.483583	0.0269443166823763	NA	-0.0111436	0.356657	0.9085238	NA	1.4444132808745	1.40469995997938	0.0240019795916687	0.0552760375592155	-0.237873	0.770991	0.409474270633445	0.578337894347886	0.586817	0.833611	0.180971325830238	0.293781071478768	-0.348185	0.813934	0.394376358146112	0.525276933970824	1.43291	1.31385	0.0223258396620839	0.052494797504387
ENSG00000275413	AC002553.2	2.52202	-0.0868634	0.362589	0.410933419596932	NA	0.142965	0.383442	0.2399101	0.5407904	0.268622187682108	0.676983405834927	0.545231158982444	0.657497988694121	-0.152478	0.571026	0.581757973501565	0.726204014538096	0.641544	0.632026	0.155814900505786	0.261393223783523	0.436419	0.651428	0.300960307841958	0.432030664999441	-0.219971	0.704222	0.61704238801702	0.719976397363712
ENSG00000239291	AC002558.1	0.118622	0.00257812	0.401642	0.915187976537305	NA	-0.000882332	0.442733	0.9760726	NA	NA	NA	NA	NA	0.0534888	1.11212	0.77150718538536	NA	-0.0267355	1.08844	0.880798693822967	NA	0.0393072	1.21347	0.858478128416572	NA	0.0508739	1.29956	0.840491578800086	NA
ENSG00000261872	AC002558.2	1.46661	-0.0964978	0.392574	0.23705024681532	NA	0.0168536	0.367416	0.8562385	NA	0.381420058944953	0.857544216243058	0.400988084688492	0.52255598989833	-0.206341	0.740099	0.465866459477272	0.629233952837305	0.370507	0.796405	0.385553881501398	0.521846679005113	1.00623	1.21514	0.0491873390629497	0.103760314152404	0.91206	1.05268	0.0827233767277439	0.153194340304801
ENSG00000262265	AC002558.3	15.3441	-0.0815023	0.270919	0.630788148808847	0.807919957086274	-0.0970181	0.243173	0.431151	0.7162631	2.01564239128773	0.509710126381363	1.40572650365955e-06	9.40632420134505e-06	1.24682	0.502325	0.000290577517998146	0.00171674219123638	1.45312	0.455602	0.00017316280165612	0.000788354383928322	0.6322	0.406105	0.067794590512714	0.134737364293191	2.42681	0.500516	1.20249011934535e-08	1.29339837236786e-07
ENSG00000235461	AC003001.1	0.170441	-0.000916114	0.401613	0.969811497810672	NA	0.0093206	0.443221	0.7531182	NA	NA	NA	NA	NA	0.0268271	1.1073	0.883862622465878	NA	0.085693	1.09746	0.633472376829774	NA	0.071331	1.21867	0.746952323772422	NA	0.0508763	1.29956	0.840484062918473	NA
ENSG00000268266	AC003005.2	0.197163	-0.00383477	0.40166	0.874505741340419	NA	-0.00442788	0.442819	0.8807146	NA	NA	NA	NA	NA	0.0534928	1.11212	0.771490869096106	NA	0.0490521	1.09131	0.782867976799887	NA	0.039312	1.21347	0.858461377805366	NA	0.0508793	1.29956	0.840474901002964	NA
ENSG00000285486	AC003043.2	0.612792	-0.0087254	0.398768	0.791869362901849	NA	-0.01805	0.438796	0.6503905	NA	NA	NA	NA	NA	0.0444725	1.03897	0.840838181047038	NA	0.0405977	1.04556	0.856826720492663	NA	0.066132	1.14731	0.806339579650393	NA	0.361632	1.33405	0.279799273529838	NA
ENSG00000267344	AC003070.1	0.247789	0.00168926	0.401606	0.94448960832221	NA	-0.000881393	0.442733	0.9760981	NA	NA	NA	NA	NA	0.0737868	1.11746	0.690180457170842	NA	0.0233226	1.08867	0.895583688234881	NA	-0.0437544	1.21251	0.843587468966991	NA	0.0508779	1.29956	0.840479055016198	NA
ENSG00000267446	AC003070.2	7.24565	-0.278733	0.309167	0.100819556948328	0.292235549555509	-0.940939	0.638087	0.00151974	0.02302307	4.15278024192475	0.787800601855232	8.18409022580804e-09	8.01921552943179e-08	3.46991	0.887243	5.2226002034368e-06	5.01044870689556e-05	2.68548	1.52362	0.000314438512692472	0.00134070948763837	2.68539	0.952341	3.67209918723171e-05	0.000188697578491025	3.29195	0.959922	8.98364264589271e-06	5.49915790320775e-05
ENSG00000225971	AC003071.1	1.13685	0.00909659	0.394849	0.827325552958022	NA	-0.022387	0.433476	0.6424846	NA	0.462067975166087	1.34142925374956	0.233808634426945	0.34590740594344	0.403666	1.23714	0.163690309954971	0.306154879201354	0.171698	1.03707	0.509751868080043	0.636111031993112	0.274745	1.16625	0.3840958646121	0.515864178351306	0.11491	1.18484	0.738708618045272	0.818261185044793
ENSG00000226573	AC003071.2	0.240192	0.00257814	0.401642	0.915187113719291	NA	-0.000882483	0.442733	0.9760685	NA	NA	NA	NA	NA	0.0534906	1.11212	0.771499832048956	NA	0.0233209	1.08867	0.895591289266308	NA	0.100115	1.22522	0.652699821826199	NA	0.119554	1.31086	0.639051769495053	NA
ENSG00000250318	AC003072.1	4.5232	0.0244384	0.341503	0.839244051463606	NA	0.0648325	0.332685	0.5604895	0.8038565	-0.588031587384186	0.642565544969321	0.190341986401148	0.294445036984616	-0.109749	0.47878	0.695058137788041	0.807868242375562	0.154108	0.59292	0.726055131236735	0.80968590957698	0.146206	0.50787	0.708636905903211	0.797516061665057	0.152254	0.565908	0.716732768899997	0.798665694352631
ENSG00000236453	AC003092.1	1.41513	-0.0218093	0.396483	0.601800494273129	NA	0.00950266	0.428683	0.8510553	NA	0.521173561866998	1.36972211988823	0.193571247533452	0.298166251417526	0.191479	1.04398	0.452392766969078	0.617796173265439	0.415399	1.14837	0.152669093488708	0.257367735855399	0.471064	1.29483	0.174351755811529	0.285004955712185	0.118872	1.17835	0.732884240100447	0.812909843925204
ENSG00000278546	AC003101.2	0.784679	-0.0435359	0.39434	0.425755334523242	NA	-0.0494823	0.429844	0.4367647	NA	NA	NA	NA	NA	0.179286	0.936938	0.509897908419111	NA	0.00745194	0.94616	0.980814507037837	NA	0.65688	1.29304	0.11607199898234	NA	0.687835	1.33064	0.139288608356465	NA
ENSG00000260793	AC003102.1	18.4102	-0.0846011	0.268437	0.618918182813027	0.802081469750122	-0.255171	0.315458	0.08817634	0.3191397	2.12931337524649	0.493231561378511	2.20405547422626e-07	1.70798419890329e-06	1.24713	0.482447	0.000209556408866305	0.00129838060700805	1.78461	0.511136	1.72819036095347e-05	9.71389655838516e-05	1.2954	0.420481	0.000243599328240652	0.00104116034411303	1.89628	0.520974	6.60274522295106e-06	4.15663790406715e-05
ENSG00000279159	AC003681.1	8.51273	-0.171113	0.314269	0.276591342454385	0.519240877636688	-0.00190413	0.257315	0.9869402	0.9956309	1.17958503721484	0.558066039100656	0.00621523915918415	0.017383275883109	-0.0407826	0.400121	0.883344589364303	0.933320799143165	0.534462	0.472048	0.17747042334862	0.289150714715164	0.648114	0.467083	0.0860973851298586	0.163351585555824	0.613611	0.505321	0.126815232929223	0.215651199695254
ENSG00000268392	AC003682.1	0.368712	-0.0030565	0.400445	0.91263790628508	NA	-0.00825322	0.440973	0.805908	NA	NA	NA	NA	NA	0.0970658	1.09875	0.632290879640057	NA	0.0621817	1.07588	0.752732864411603	NA	0.0893869	1.19592	0.712223312129286	NA	0.0180326	1.27095	0.948104091257779	NA
ENSG00000268564	AC003956.1	0.687042	-0.0315343	0.390894	0.565083418805777	NA	-0.0584916	0.434568	0.365265	NA	NA	NA	NA	NA	0.185061	0.931375	0.499320326954339	NA	-0.109851	0.946572	0.7284448252231	NA	0.141677	1.00187	0.678283674923458	NA	0.919583	1.46222	0.0736435472374359	NA
ENSG00000263280	AC003965.1	15.8165	-0.0838988	0.278405	0.617139154480127	0.80107973688205	0.150956	0.263547	0.2476954	0.5492838	1.26085126879197	0.455196837686973	0.000887194521946568	0.00315743287702784	1.34302	0.572797	0.000347939327608771	0.00199977464536791	1.97778	0.482963	7.16935238343193e-07	5.29489261481827e-06	2.19114	0.448579	6.41175652736857e-09	6.72734075332546e-08	1.00633	0.42326	0.00514924571738207	0.0151847488858347
ENSG00000235139	AC003984.1	0.307101	-0.00352655	0.401652	0.884466841228274	NA	-0.00832617	0.443162	0.7778246	NA	NA	NA	NA	NA	0.0534878	1.11212	0.771511335948047	NA	0.0233182	1.08867	0.895603185778206	NA	0.039306	1.21347	0.858482389468187	NA	0.11955	1.31086	0.639062579383561	NA
ENSG00000232821	AC003986.2	0.0932527	-0.000915773	0.401613	0.969822758430901	NA	-0.000881941	0.442733	0.9760832	NA	NA	NA	NA	NA	0.0268271	1.1073	0.883862624046466	NA	0.0233209	1.08867	0.89559129122835	NA	0.071331	1.21867	0.746952325288931	NA	-0.0235959	1.29663	0.925797727414409	NA
ENSG00000234223	AC003988.1	0.183438	0.0025778	0.401642	0.915198466973628	NA	0.00848781	0.443138	0.7742717	NA	NA	NA	NA	NA	0.0534888	1.11212	0.77150718394539	NA	0.0805411	1.0964	0.653486941809359	NA	0.0393072	1.21347	0.858478126938274	NA	0.0508739	1.29956	0.840491577328213	NA
ENSG00000243621	AC003989.2	3.96032	-0.0289748	0.336691	0.818456182140425	NA	0.116509	0.346205	0.3340017	0.6361796	0.893315943278604	0.752019641310359	0.0659279938552911	0.127000390093339	0.328232	0.55149	0.26684457194257	0.43285206632842	1.89111	1.02904	0.0010401782142481	0.00387791506796675	0.959141	0.697422	0.0351399861149832	0.0788179169020888	0.3273	0.777097	0.463492217841518	0.587258617153399
ENSG00000228113	AC003991.1	0.315528	0.00257833	0.401642	0.915181019824511	NA	0.0033645	0.442805	0.908955	NA	NA	NA	NA	NA	0.0534906	1.11212	0.771499833124126	NA	0.04905	1.09131	0.782876978557717	NA	0.0510106	1.2117	0.819371044978647	NA	0.0508763	1.29956	0.840484063643645	NA
ENSG00000254003	AC003991.2	1.0066	-0.036364	0.383283	0.589348032256554	NA	-0.0240206	0.401075	0.7524255	NA	1.01949484684848	1.41866086257339	0.0655445803506008	0.126395413988255	0.239301	0.891071	0.406466439071858	0.57565033213768	0.364847	0.94963	0.315225211426565	0.44895042516174	0.618634	1.08248	0.152939491350134	0.25724064388201	-0.0957285	0.983551	0.814516508295385	0.873797118183292
ENSG00000237903	AC004000.1	0.300682	-0.00594073	0.400516	0.832047537992166	NA	-0.00687843	0.440655	0.8391867	NA	NA	NA	NA	NA	0.0343921	1.07763	0.864961626797417	NA	-0.00304227	1.06845	0.987830231928143	NA	-0.0297205	1.17912	0.903764794477616	NA	0.155689	1.28938	0.584409395422282	NA
ENSG00000233942	AC004012.1	2.83629	0.069269	0.357303	0.518342986928784	NA	0.00957195	0.34885	0.9235358	0.9713495	0.94937822771895	1.06992466575252	0.0760480616082181	0.143059430706725	0.329728	0.62826	0.268885486958237	0.435112751118887	0.0552754	0.706495	0.900261409931988	0.939101655660949	1.07688	0.945479	0.032560299016175	0.0739660280450714	0.572521	0.778759	0.218529530684362	0.329941554188798
ENSG00000262482	AC004034.1	0.156039	0.00610972	0.401761	0.801614937152721	NA	-0.000882321	0.442733	0.9760729	NA	NA	NA	NA	NA	0.0809322	1.11952	0.662862670485345	NA	0.0233209	1.08867	0.895591289750461	NA	0.0393094	1.21347	0.858470579827208	NA	0.0875938	1.30474	0.729633189793498	NA
ENSG00000230612	AC004039.1	0.228517	-0.00441042	0.401705	0.855451640713209	NA	-0.00512926	0.442906	0.8616195	NA	NA	NA	NA	NA	0.0268265	1.1073	0.883865154630849	NA	-0.00232803	1.08791	0.98954278633973	NA	0.00748204	1.21128	0.972891328965927	NA	-0.0741435	1.30047	0.771429601614314	NA
ENSG00000196656	AC004057.1	6.98239	0.0877368	0.332615	0.516824637116627	0.733136638193612	0.0629538	0.313697	0.5825597	0.8181528	-0.58700772460818	0.580454290031881	0.174461868967438	0.275300090121388	-0.440956	0.462785	0.138596097946709	0.270779800717253	-0.643041	0.529924	0.128638397418818	0.225357606518935	-0.512261	0.496587	0.188316360464023	0.302541283961692	-0.111608	0.511689	0.781371240831948	0.850881011615975
ENSG00000273447	AC004067.1	0.588076	0.0304853	0.392098	0.561898596261753	NA	0.0153268	0.420724	0.7968637	NA	NA	NA	NA	NA	-0.0513186	0.847473	0.84527447439984	NA	-0.159627	0.952853	0.616844566773722	NA	-0.13983	0.999407	0.682673157108162	NA	0.176808	1.09119	0.650500218167251	NA
ENSG00000251259	AC004069.1	2.16391	-0.0107609	0.349953	0.921631109312232	NA	-0.104721	0.395051	0.320685	NA	0.188050878846617	0.692007361182006	0.671074018887809	0.761951155599302	0.388151	0.683042	0.209545075581432	0.364501151249357	-0.109287	0.74232	0.800677678509391	0.86304913819278	-0.14135	0.716248	0.727517512727552	0.812552406717291	-0.0793996	0.709269	0.855630131098049	0.900756485327661
ENSG00000276449	AC004076.2	5.62108	0.0567767	0.335663	0.660501661283127	0.825538388868721	0.255829	0.443968	0.08529578	0.3127095	0.549423247451592	0.662347413948062	0.224021819418974	0.334345282819803	0.334769	0.520559	0.256743383240073	0.421515979304657	1.21495	0.65237	0.0094769808293485	0.0267412368909635	1.06018	0.678341	0.0199043145917567	0.0490712394971365	1.41534	0.780645	0.00624115886331478	0.0179272597717342
ENSG00000253508	AC004080.2	0.190935	-0.000916276	0.401613	0.9698061722828	NA	0.00744361	0.443049	0.8010719	NA	NA	NA	NA	NA	0.0268254	1.1073	0.88387021072469	NA	0.00957988	1.08665	0.957377634830763	NA	0.0393072	1.21347	0.85847812839608	NA	0.0508739	1.29956	0.840491578779682	NA
ENSG00000226851	AC004112.1	1.00901	0.0225099	0.380689	0.739482310806867	NA	-0.00656193	0.402627	0.9283056	NA	-0.215659762133855	0.941651287869847	0.616239620469714	0.717611876769452	0.00248569	0.713305	0.992535806379291	0.998978309670306	0.140216	0.894423	0.693831582168396	0.785734929090893	0.0500642	0.811065	0.896323919474768	0.932909148075791	0.296592	0.934031	0.495803526683288	0.616536287425482
ENSG00000271133	AC004130.1	7.48255	-0.152426	0.307129	0.338684042032879	0.582082270771544	-0.0209514	0.255829	0.8576508	0.9466297	4.04641563549808	1.00754340032313	1.53149321711309e-06	1.01647732107615e-05	3.08843	0.990837	4.22382679384489e-05	0.000318020366962169	5.63557	1.32671	1.09547552900147e-07	9.27475553247698e-07	4.2319	1.0033	5.49832878727837e-07	4.05703813261234e-06	4.47352	1.3088	9.78945802813805e-06	5.93070384498367e-05
ENSG00000263272	AC004148.2	0.800532	0.047744	0.38874	0.456030223194646	NA	0.0500771	0.418421	0.4889987	NA	NA	NA	NA	NA	0.188708	0.819509	0.501392564739492	NA	0.274791	0.917287	0.446880306771763	NA	0.30525	1.00092	0.41212610687633	NA	0.598753	1.20128	0.195457549543676	NA
ENSG00000267666	AC004156.1	1.4022	-0.16322	0.441922	0.0576249256795852	NA	0.0185287	0.368815	0.8413711	NA	1.11878110281981	1.30905086645947	0.052379750118935	0.105414737141956	-0.124666	0.748742	0.647335916377136	0.77546194902067	0.49463	0.832284	0.248112573427131	0.374380859309438	1.80033	1.63629	0.00822596208995077	0.0231141859261468	-0.116348	0.885374	0.784122339451997	0.852708694638913
ENSG00000260664	AC004158.1	0.908818	-0.0574779	0.37955	0.465896475767767	NA	-0.100544	0.435734	0.2487248	NA	0.935888653440953	1.24449580180068	0.0833086890794603	0.154281725161618	0.143727	0.752288	0.600793736497187	0.740876605220555	0.00621411	0.865758	0.986560890078111	NA	-0.184085	0.830112	0.635372885334818	0.739319131967217	0.0764726	0.876793	0.856886052408022	0.901574408299396
ENSG00000230333	AC004160.1	5.55764	0.177697	0.338846	0.216887347030219	0.45493529974389	-0.00371271	0.299557	0.9734844	0.9910589	0.577374178574673	0.61638510332957	0.191839148209022	0.296053869258582	0.408345	0.476285	0.169959834368129	0.31418939521457	0.261973	0.57877	0.548989253789868	0.671145971778023	-0.202621	0.544251	0.613870971394601	0.721684672697556	0.491551	0.58934	0.253305437332667	0.369867989055371
ENSG00000230435	AC004160.2	0.438303	0.0230333	0.398756	0.541689485270324	NA	0.0078252	0.434016	0.8587075	NA	NA	NA	NA	NA	0.114957	1.01834	0.633362598390674	NA	-0.00455343	1.02119	0.985245822829769	NA	0.146422	1.13462	0.615462418743774	NA	-0.0926738	1.19389	0.783162330555824	NA
ENSG00000257494	AC004217.1	0.149787	-0.000917446	0.401613	0.969767647058455	NA	0.00336278	0.442804	0.9090013	NA	NA	NA	NA	NA	0.0268214	1.1073	0.883887330833657	NA	0.0490444	1.09131	0.782901020808514	NA	0.0393025	1.21347	0.858495159201628	NA	0.0508684	1.29955	0.840508535558645	NA
ENSG00000267778	AC004221.1	1.10746	0.0141737	0.372928	0.85551301568856	NA	-0.0452554	0.403681	0.5715012	NA	0.159361809450881	0.884556641097274	0.712454382172718	0.795122070178885	0.160802	0.709826	0.560757676308745	0.709589360750219	-0.208137	0.852742	0.59162761594281	0.707171930108064	0.373144	0.79569	0.366951598741185	0.498349923744973	-0.242365	0.922456	0.573375862545453	0.681942352716743
ENSG00000267457	AC004223.2	0.920421	-0.0266374	0.375649	0.724827451824201	NA	-0.0190464	0.389863	0.8166443	NA	0.941860878180761	1.31780408871072	0.0813729466180364	0.15141191915691	0.766056	1.30885	0.0664095105559543	0.155167107397558	0.804138	1.12229	0.0596600973758297	NA	0.777791	1.22877	0.0912290926020661	0.17125812406988	-0.303343	0.989447	0.480615063044265	0.602885096997092
ENSG00000273687	AC004223.4	1.26048	0.0333034	0.375863	0.664188721185651	NA	0.0104933	0.389864	0.897265	NA	0.701582231942266	1.18430990892353	0.155088000081386	0.250964703020282	1.26593	1.64687	0.0210629979997218	0.0626223759425722	0.426566	0.920743	0.271877494206899	0.401302896155057	0.707888	1.11431	0.116387175398282	0.207575876683897	-0.30533	0.985458	0.478564891378457	0.600905172466699
ENSG00000240311	AC004224.1	0.278388	-0.000264908	0.401509	0.991383187005564	NA	-0.0106765	0.443414	0.7185447	NA	NA	NA	NA	NA	0.0942616	1.12408	0.613434794813327	NA	0.0233235	1.08867	0.895579765638139	NA	0.00748595	1.21128	0.972877154156354	NA	0.05088	1.29956	0.840472672330993	NA
ENSG00000234477	AC004231.1	1.30132	0.121531	0.405034	0.148790248437629	NA	-0.00765152	0.395909	0.9212826	NA	0.276702405616862	0.965736715697088	0.524082160176178	0.638415642052562	1.90457	1.80071	0.00675749422825543	0.0247801117978671	0.34544	0.903746	0.363895127848685	0.501178348549286	0.32781	0.798495	0.422035035881149	0.552277911595584	1.29641	1.30456	0.0320039051590916	0.0710639975002455
ENSG00000265359	AC004231.3	0.891442	0.0111471	0.373431	0.884677599281306	NA	-0.0455413	0.402425	0.5730138	NA	0.902104548215041	1.29981916240244	0.090062349993494	0.163839143126272	0.751214	1.28486	0.0693368425178569	0.160374463837997	0.384263	0.938716	0.302054742575224	NA	0.18722	0.937841	0.608191708959283	0.717225843242947	-0.0918952	0.964525	0.823245445986903	0.880001648578083
ENSG00000279031	AC004232.3	0.454097	-0.0225974	0.396438	0.592044109382738	NA	-0.0261023	0.433073	0.6018517	NA	NA	NA	NA	NA	0.0642725	0.96591	0.794422579221621	NA	-0.00624071	0.998243	0.981336315195702	NA	-0.0599662	1.06822	0.845698644406636	NA	0.238157	1.18248	0.519848137358446	NA
ENSG00000262362	AC004233.1	0.370509	0.00633617	0.401772	0.794518627651286	NA	-0.000882373	0.442733	0.9760715	NA	NA	NA	NA	NA	0.0827125	1.12008	0.656143088485472	NA	-0.00232746	1.08791	0.989545345607805	NA	0.156131	1.24415	0.490143984132197	NA	0.0508763	1.29956	0.840484062758242	NA
ENSG00000272079	AC004233.3	3.19681	-0.0190692	0.352783	0.857304858206528	NA	0.0312204	0.341482	0.7636859	0.9111288	-0.524971065301938	0.698001149457429	0.250428948504252	0.365016578728167	-0.0890032	0.534744	0.745810759331807	0.842559904950886	0.168601	0.661984	0.705650517634624	0.794247894817937	-0.790238	0.668236	0.0733192282918768	0.143609556101769	-0.961958	0.93563	0.0640735697670105	0.124992932296035
ENSG00000274367	AC004233.4	0.198135	-0.00556435	0.401715	0.819345408121501	NA	-0.010838	0.443434	0.7145413	NA	NA	NA	NA	NA	0.0534916	1.11212	0.771495862704488	NA	0.0233218	1.08867	0.895587184457172	NA	0.0393105	1.21347	0.85846650434469	NA	0.0508776	1.29956	0.840480005256149	NA
ENSG00000257433	AC004241.1	3.38396	-0.088616	0.342213	0.483220101322573	NA	-0.214635	0.456587	0.1057704	0.3540536	1.25731301182216	0.877526553280923	0.0191145743515126	0.0455434978504458	1.26636	1.29099	0.0163775062598396	0.0511997675351206	0.223886	0.716575	0.612170409745039	0.725342770449832	2.8195	1.19383	0.000157590376888924	0.000702045188746234	1.74426	1.0865	0.0053064337393463	0.0155677996065641
ENSG00000274902	AC004241.2	0.328065	0.00257861	0.401642	0.915171773126994	NA	-0.000882008	0.442733	0.9760814	NA	NA	NA	NA	NA	0.0268277	1.1073	0.883860094540961	NA	0.0233209	1.08867	0.895591291364102	NA	0.00748275	1.21128	0.97288877285251	NA	0.0776305	1.30059	0.761432443308575	NA
ENSG00000276390	AC004241.3	13.3124	0.45946	0.350385	0.0124644839907171	0.0765096375039954	-0.0594172	0.27314	0.6160402	0.8386241	-1.08783546481288	0.445468600088272	0.00362361642585994	0.010880097620667	-0.0323239	0.300184	0.896324135983219	0.940703050549881	-1.18096	0.448996	0.00208741926556406	0.00717621530096774	-0.653204	0.369131	0.0435641916064338	0.0939407467760229	-0.79011	0.453839	0.0362441373536325	0.0785519167999339
ENSG00000280054	AC004241.5	0.282966	0.00950788	0.401983	0.697391804408291	NA	-0.000882032	0.442733	0.9760808	NA	NA	NA	NA	NA	0.107743	1.12958	0.565617418538813	NA	-0.00232746	1.08791	0.989545344240897	NA	0.0393101	1.21347	0.85846806446217	NA	0.0143743	1.29712	0.954594282929668	NA
ENSG00000263990	AC004253.1	1.00631	-0.0763457	0.400395	0.237301590464873	NA	-0.0869432	0.443827	0.2463217	NA	0.836234884238889	1.32979090968803	0.103947971405288	0.183512724232014	0.10242	0.840357	0.702272220353914	0.812668757145071	-0.166078	0.913034	0.632107252155199	0.741515111163194	0.321458	1.01482	0.388560640654615	0.520190393957455	0.547782	1.1412	0.23176905967264	0.345935216098493
ENSG00000275936	AC004263.1	1.00804	0.0757822	0.389904	0.310869698381928	NA	-0.040173	0.409054	0.5924136	NA	0.470652421374524	1.07669332068732	0.299741329353291	0.41929728877166	0.398682	0.9145	0.216342367541606	0.373118232017194	-0.0144222	0.881575	0.967877002015004	0.984136603428395	1.09808	1.37712	0.0387765997508847	0.085417429737964	1.00853	1.24599	0.0671332098439036	0.129817999680686
ENSG00000268812	AC004264.1	0.968519	-0.0412399	0.381534	0.562310503847655	NA	-0.0266248	0.397087	0.7365386	NA	1.32292292793275	1.57556544095484	0.032566159179611	0.0713786002071024	0.546346	1.14933	0.12772941851535	0.2550658651299	0.6917	1.08709	0.0870424139449284	0.16557896602137	0.709529	1.21214	0.110202814919451	0.198825609626074	1.02326	1.40871	0.0628403577352885	0.123200088912752
ENSG00000279699	AC004264.2	0.709984	0.0138235	0.390143	0.787155447508513	NA	0.0126075	0.420615	0.8313486	NA	NA	NA	NA	NA	0.282636	1.0303	0.325053208157518	NA	0.38198	1.05346	0.233446925394272	NA	0.228117	1.06953	0.498350199754107	NA	0.527676	1.27267	0.216435119079758	NA
ENSG00000285303	AC004381.3	0.452838	-0.00637541	0.399168	0.840430574087266	NA	-0.0145943	0.439139	0.7023171	NA	NA	NA	NA	NA	0.0836175	1.06081	0.701797483509898	NA	0.0378044	1.05192	0.862637097049537	NA	0.0619203	1.15713	0.814127705590759	NA	0.289057	1.30839	0.365071943218003	NA
ENSG00000213269	AC004386.1	0.702188	-0.0336841	0.384743	0.601737964090057	NA	-0.0690258	0.428102	0.3560483	NA	NA	NA	NA	NA	-0.201625	0.821715	0.475832095973821	NA	-0.51636	0.973321	0.184476754296436	NA	0.0560792	0.908507	0.876283793795235	NA	-0.297437	0.996849	0.487311065733642	NA
ENSG00000261204	AC004449.1	0.675076	0.0168837	0.389344	0.750704354829207	NA	-0.03804	0.428221	0.5241071	NA	NA	NA	NA	NA	0.424039	1.14496	0.183967024403332	NA	-0.00869328	0.956486	0.977010493855005	NA	0.0276468	0.99552	0.933916971485726	NA	0.318611	1.12318	0.435024840726164	NA
ENSG00000146677	AC004453.1	204.183	-0.0370227	0.135692	0.764741170414276	0.881891547373516	-0.038239	0.122251	0.700872065600469	0.88059187554271	0.0319580882398631	0.138088603789685	0.81415422621061	0.872039804765555	-0.263052	0.132123	0.0393163938982751	0.103388164619619	-0.188771	0.136806	0.161969137635556	0.269442470589765	-0.205141	0.135111	0.122717668189193	0.216263895545847	0.0304962	0.136909	0.820974052264232	0.878172108073515
ENSG00000268069	AC004466.1	1.7345	-0.115795	0.398205	0.178429892334569	NA	-0.0818644	0.403194	0.3818809	NA	0.362013051090895	0.805834606980292	0.424453774249261	0.545270202206692	-0.210494	0.725682	0.457495619874721	0.622034098013716	-0.442368	0.818263	0.299807084599656	0.432224441943144	0.135266	0.800995	0.728943200747289	0.813475891840055	0.949821	0.926724	0.0662103602891275	0.12845764039696
ENSG00000274737	AC004466.2	0.913263	-0.0540291	0.38842	0.420118654109795	NA	-0.0592999	0.419201	0.4340315	NA	0.917850237419498	1.33877517617354	0.0855646297060649	0.15748342866503	0.00726959	0.775036	0.97811480195779	0.992158908892117	0.00747833	0.893173	0.982946076646096	NA	0.2505	0.876611	0.517278478746646	0.640827484891939	1.13113	1.44874	0.0487741013974956	0.100051755732897
ENSG00000263412	AC004477.1	22.7297	-0.261185	0.256479	0.135734354980823	0.347041921549573	-0.181062	0.245638	0.1730407	0.4615767	2.28498705113659	0.414919744087533	3.48226459613625e-10	4.36686652185693e-09	1.40585	0.439581	1.51629890804324e-05	0.000129753894111345	1.61641	0.39011	2.84078806508511e-06	1.85980926090793e-05	1.79847	0.387936	6.93946763076708e-08	6.05290079767974e-07	1.55056	0.400332	6.93300574611392e-06	4.35435325856197e-05
ENSG00000278765	AC004477.3	1.91615	0.314335	0.599221	0.00703034060737412	NA	0.0321922	0.396311	0.6901938	NA	-0.411850611915226	0.921799303471764	0.365764926546929	0.487384483391819	0.433963	0.705046	0.172042875010499	0.316772281749254	-0.81031	0.941501	0.0736082009661377	0.145269305275322	0.66538	0.810485	0.136124353659788	0.235027399462318	0.0812885	0.822656	0.850153177546302	0.897148245834727
ENSG00000267122	AC004490.1	0.258287	-0.000916215	0.401613	0.96980819339492	NA	-0.00513021	0.442906	0.8615942	NA	NA	NA	NA	NA	0.05349	1.11212	0.771502282716745	NA	0.0233203	1.08867	0.895593823571038	NA	0.127416	1.23319	0.570078823662296	NA	0.0508755	1.29956	0.840486567509655	NA
ENSG00000279996	AC004491.1	0.865249	0.0594499	0.386427	0.406239867634097	NA	0.0241355	0.403091	0.7471236	NA	0.454603010793662	1.0823716451844	0.312488587230411	0.432211968361969	0.103676	0.702384	0.701398137328789	0.812156566125725	0.30311	0.912828	0.410921829021873	NA	0.211488	0.90103	0.574578429495631	0.689398889494917	0.553653	1.0565	0.235617343833356	0.35034562469194
ENSG00000272072	AC004492.1	0.167	-0.00703963	0.401835	0.771834639777388	NA	-0.00405203	0.442804	0.8907239	NA	NA	NA	NA	NA	0.0268292	1.1073	0.883853813479932	NA	0.049052	1.09131	0.782868406105257	NA	0.0393118	1.21347	0.858461816691402	NA	0.0143772	1.29712	0.954585392674481	NA
ENSG00000262312	AC004494.1	2.31375	-0.0836269	0.357623	0.446799728309112	NA	0.0301211	0.329795	0.7780904	NA	0.704525472949762	0.788453029324425	0.142022617468707	0.23483874280957	0.0964523	0.562247	0.723781502205224	0.827134916884763	0.318771	0.652347	0.476954549781047	0.60593913090407	0.92311	0.780829	0.0483925687851263	0.102398982399327	1.8156	1.42889	0.0093527000121786	0.0252504119806709
ENSG00000237640	AC004522.2	0.0928299	-0.000915782	0.401613	0.969822431041398	NA	0.0033648	0.442805	0.9089468	NA	NA	NA	NA	NA	0.0268271	1.1073	0.883862623988893	NA	0.04905	1.09131	0.782876979327275	NA	-0.0215324	1.2112	0.922320677826299	NA	0.0508763	1.29956	0.840484064426956	NA
ENSG00000266990	AC004528.1	0.096185	0.00257858	0.401642	0.91517272705342	NA	-0.000881766	0.442733	0.976088	NA	NA	NA	NA	NA	0.0534906	1.11212	0.771499833905876	NA	-0.0267338	1.08844	0.88080627020967	NA	0.0393094	1.21347	0.858470581252919	NA	0.0508763	1.29956	0.840484064442715	NA
ENSG00000214870	AC004540.1	1.57188	0.0278962	0.373908	0.72171384903468	NA	-0.00868671	0.389759	0.9148149	NA	-0.577874261536039	0.933406245232288	0.225652753183748	0.336379327882925	-0.207233	0.668313	0.462293590435904	0.626162887862721	-0.000453352	0.832484	0.999072723010707	0.999182048690306	0.0648993	0.646256	0.874308078917157	0.919996791766043	-0.638618	0.973028	0.18555892491727	0.289856899893592
ENSG00000225792	AC004540.2	0.526896	-0.0146295	0.394612	0.735204544571312	NA	0.020537	0.429189	0.695182	NA	NA	NA	NA	NA	0.0677271	0.9536	0.786284311077607	NA	0.198708	1.01544	0.483968278495427	NA	-0.0381337	1.03947	0.904608391066906	NA	0.135544	1.15176	0.708695632686809	NA
ENSG00000257452	AC004551.1	1.13255	0.0673979	0.394081	0.311173488109316	NA	-0.0325843	0.414643	0.6357976	NA	0.40005235901152	1.10349883512257	0.358951146568544	0.480413639921765	0.899928	1.45231	0.0461667922154081	0.117289449300935	0.120919	0.916568	0.721479102882515	0.806304507311659	1.58991	1.77786	0.0128030649636082	0.0337476672468837	1.30832	1.57773	0.031864113228896	0.0707729566508431
ENSG00000225071	AC004552.1	0.92679	-0.0662128	0.386614	0.371653321384966	NA	0.00686562	0.382261	0.9358214	NA	0.220350419107694	0.877661689991063	0.614642166462131	0.716150386834831	-0.230154	0.786175	0.423207928221347	0.590952732411751	0.203177	0.824478	0.613626144751087	NA	-0.643675	1.03982	0.144373169534032	0.245730732447697	-0.355093	0.958034	0.420690607887299	0.546455920970595
ENSG00000262298	AC004584.1	0.551751	0.00739053	0.400738	0.789251509236779	NA	-0.00114252	0.440671	0.972642	NA	NA	NA	NA	NA	0.0970503	1.09877	0.632323408434112	NA	0.0295364	1.07205	0.880755014777612	NA	0.0893727	1.19594	0.712248760405891	NA	0.258081	1.33031	0.372536900619941	NA
ENSG00000263120	AC004584.3	0.523527	0.0401796	0.399185	0.378420510852757	NA	-0.00288059	0.427497	0.9552404	NA	NA	NA	NA	NA	0.138992	0.95649	0.593964727121954	NA	-0.0768979	0.990929	0.781939047721136	NA	0.0198262	1.05393	0.949300831444017	NA	0.228676	1.17295	0.538402013193914	NA
ENSG00000266088	AC004585.1	6.64192	-0.141739	0.340164	0.300154518788336	0.543806419597682	0.212364	0.384103	0.1339272	0.3998543	0.654087360679942	0.602287793893258	0.13727803534738	0.228650956494446	0.149754	0.483575	0.594727772261808	0.736823593581518	0.729047	0.542786	0.0889701865151003	0.168474675158968	-0.349578	0.630909	0.401841943609828	0.532741999194801	0.954436	0.620138	0.0338353750913162	0.0742547820151386
ENSG00000240499	AC004594.1	0.130247	-0.000916392	0.401613	0.969802367751493	NA	0.00744323	0.443049	0.8010817	NA	NA	NA	NA	NA	0.0268254	1.1073	0.88387021005564	NA	0.0740751	1.0952	0.679025190316417	NA	0.0393072	1.21347	0.85847812773052	NA	0.0143719	1.29712	0.954601938277713	NA
ENSG00000279653	AC004678.2	0.259096	-0.00925267	0.401982	0.704305752695443	NA	-0.00670201	0.44294	0.8209701	NA	NA	NA	NA	NA	0.0268281	1.1073	0.883858325937333	NA	0.049051	1.09131	0.782872797027254	NA	0.0393106	1.21347	0.858466305606704	NA	-0.0218139	1.29661	0.931366600046128	NA
ENSG00000265206	AC004687.1	0.148338	0.00579436	0.401748	0.811530114380239	NA	-0.000882218	0.442733	0.9760757	NA	NA	NA	NA	NA	0.0513441	1.11094	0.780890624280731	NA	0.0233209	1.08867	0.895591290225066	NA	0.071331	1.21867	0.746952324328299	NA	0.0508763	1.29956	0.840484063492311	NA
ENSG00000229263	AC004691.1	1.36055	-0.150952	0.412113	0.107211929450811	NA	-0.136397	0.433179	0.1978342	NA	1.41066632417408	1.30597812965944	0.0241022527288165	0.0554956211760872	-0.116687	0.667026	0.667341723750501	0.788274350126781	-0.114534	0.777521	0.785202891656078	0.851544163050819	0.0539671	0.791957	0.889560865606929	0.928788782633638	-0.0333876	0.866492	0.937278865099275	0.958023025029321
ENSG00000228680	AC004692.2	0.161112	0.00257736	0.401642	0.915212691846256	NA	-0.000883431	0.442733	0.9760428	NA	NA	NA	NA	NA	0.0534865	1.11212	0.771516717634511	NA	0.023317	1.08867	0.895608751111283	NA	0.0393052	1.21347	0.858485397939364	NA	0.0508707	1.29956	0.840501322240088	NA
ENSG00000263494	AC004702.1	0.139449	-0.000915675	0.401613	0.969825975418198	NA	0.00632555	0.442972	0.8301285	NA	NA	NA	NA	NA	0.000318964	1.10567	0.998612898235886	NA	0.0671617	1.09405	0.706875348385491	NA	-0.0240697	1.21125	0.913246349310739	NA	0.0508763	1.29956	0.840484064714595	NA
ENSG00000261996	AC004706.1	0.455784	-0.00966129	0.399318	0.762077517701775	NA	-0.0259582	0.442142	0.4984939	NA	NA	NA	NA	NA	0.126462	1.08158	0.565954760841192	NA	0.036898	1.05402	0.8645515049417	NA	0.0605437	1.16039	0.81669697803598	NA	0.0222426	1.24153	0.941006104645213	NA
ENSG00000274114	AC004706.3	0.335777	-0.00441105	0.401705	0.855431272767406	NA	-0.000882389	0.442733	0.9760711	NA	NA	NA	NA	NA	0.0268265	1.1073	0.883865151618062	NA	0.0490495	1.09131	0.782879438883528	NA	0.00748204	1.21128	0.972891325922584	NA	0.153959	1.31924	0.549371059015567	NA
ENSG00000282936	AC004706.4	0.508636	-0.0143761	0.398669	0.678838985249694	NA	-0.0253735	0.43978	0.5404538	NA	NA	NA	NA	NA	0.0951171	1.04484	0.675828541037751	NA	0.0894849	1.04813	0.69737077902178	NA	0.0688788	1.14101	0.801317771307579	NA	0.0898748	1.22745	0.776386874060751	NA
ENSG00000227495	AC004771.1	0.997203	0.0167937	0.375413	0.821693870755044	NA	0.0231344	0.392507	0.7757843	NA	0.458991905754384	1.04476046384027	0.3127674174418	0.43247506418584	0.152256	0.724826	0.580549673072899	0.725272880882138	0.317347	0.872029	0.416826344157359	0.549406456940609	-0.410968	0.924197	0.310514738135182	0.441518274355532	-0.456928	0.980355	0.314889319321362	0.437473031824408
ENSG00000279370	AC004777.1	1.9346	0.177777	0.403513	0.101816063968884	NA	-0.183888	0.506415	0.08003991	NA	1.6217678525402	1.49812748687112	0.0166770528361997	0.0405833439606707	2.19097	1.67621	0.00355880954298818	0.0145878641175232	0.172972	0.860683	0.649215742731623	0.753748384234714	1.09159	1.23291	0.038810528351671	0.0854621636831426	2.45142	1.66579	0.00302547096817706	0.00962617309567222
ENSG00000282943	AC004784.1	0.55131	-0.0130433	0.395594	0.75013670659751	NA	0.0138152	0.430421	0.7797079	NA	NA	NA	NA	NA	0.062554	0.972089	0.798459522016929	NA	0.226118	1.04144	0.409657206395661	NA	0.16614	1.09476	0.596258160157399	NA	0.203515	1.18051	0.574942806179475	NA
ENSG00000177369	AC004797.1	0.527073	-0.00134767	0.395632	0.97269517568072	NA	-0.0147024	0.43335	0.749861844973749	NA	NA	NA	NA	NA	0.24843	1.1055	0.334912834265223	NA	0.159864	1.04216	0.527554421461045	NA	0.151257	1.1301	0.607915880208742	NA	0.108006	1.19631	0.748938134303157	NA
ENSG00000226138	AC004801.1	0.205707	-0.000916663	0.401613	0.969793420480619	NA	-0.000883208	0.442733	0.9760489	NA	NA	NA	NA	NA	-0.0254173	1.10637	0.890219148451602	NA	0.0233158	1.08867	0.895613853889004	NA	-0.0384004	1.21203	0.862390605986565	NA	0.0143671	1.29712	0.954617004232991	NA
ENSG00000240399	AC004801.2	1.511	0.02838	0.374603	0.714040167880074	NA	0.171243	0.482878	0.1070689	NA	-0.0352378069371292	0.858864516577402	0.934742817741563	0.9562317423016	-0.0602573	0.638477	0.821934691525358	0.893260779363847	1.13998	1.1118	0.0220033296318263	0.0543953019123821	1.72615	1.29777	0.00645491177101578	0.0187559129771272	-0.518322	0.943161	0.265112923794338	0.382744329236142
ENSG00000276814	AC004801.6	2.73356	-0.0454124	0.351843	0.678988211569522	NA	-0.156774	0.448915	0.154909	0.4339706	0.0801371636229921	0.672014143571001	0.855411869692386	0.902134738780608	0.146573	0.564133	0.596185938168627	0.737771535564254	-0.688498	0.820923	0.127694215419835	0.224004084804142	0.574539	0.685899	0.183467278505336	0.296200753349853	-1.32503	1.24386	0.0281123741430126	0.0637464424158446
ENSG00000279840	AC004801.7	0.168934	-0.000915862	0.401613	0.969819816389941	NA	-0.000882049	0.442733	0.9760803	NA	NA	NA	NA	NA	0.0268271	1.1073	0.883862623715543	NA	0.0233209	1.08867	0.895591290896745	NA	-0.0242164	1.21126	0.912722203395715	NA	0.129837	1.31307	0.611479717621888	NA
ENSG00000250132	AC004803.1	2.35046	0.0163173	0.358729	0.867671471431092	NA	-0.0324218	0.368504	0.7315942	NA	0.124320657786707	0.751400745670698	0.77818276892787	0.84605407841098	0.562515	0.936099	0.115422516787399	0.236791595193315	-0.345356	0.755936	0.429578225167215	0.560715536834585	0.364571	0.671834	0.384575752795111	0.516361323551065	-0.114928	0.74957	0.792255421613051	0.858576993553023
ENSG00000277283	AC004812.2	13.3536	-0.261723	0.288183	0.130708560190238	0.339466687584319	-1.28044	0.58894	0.0001897292	0.004778257	2.9488875114179	0.565990559439757	2.43316217937082e-09	2.61263044508254e-08	1.90005	0.633787	2.36056213785371e-05	0.000191768930171861	0.367516	0.47955	0.358168011800466	0.495343352326603	1.52299	0.50571	0.000136617551570368	0.000616531328988023	2.20939	0.537857	5.09434164030165e-07	4.03410991566672e-06
ENSG00000259153	AC004816.1	32.9783	-0.203743	0.237716	0.236200026252012	0.475997383725007	-0.244062	0.254756	0.08345272	0.3085901	0.483574383474177	0.28420235160951	0.068266027061475	0.130706075412282	0.699766	0.297374	0.00456977439532911	0.0179613412911422	0.611987	0.312435	0.0350399059583421	0.0796932239657255	0.870836	0.279917	0.000778602697456847	0.00293641325871173	0.671522	0.293827	0.0135163311118752	0.0345007736533247
ENSG00000275630	AC004816.2	0.624603	0.0347228	0.39508	0.483203719485625	NA	0.0525684	0.437032	0.374577	NA	NA	NA	NA	NA	0.138554	0.926642	0.601368097511402	NA	0.152206	0.966001	0.621748705032036	NA	-0.074563	1.02031	0.820014592802664	NA	-0.184929	1.10848	0.632075666220895	NA
ENSG00000274818	AC004825.2	6.23023	0.0626799	0.312833	0.675981368944224	0.835859428747506	-0.117287	0.322545	0.3431327	0.642803	1.01382535442893	0.615318866380411	0.0248141301692762	0.0568150312828472	0.456624	0.459385	0.125518949062151	0.251773569714073	0.869472	0.639488	0.0576713492925955	0.119928850252486	0.417472	0.483493	0.276607681575254	0.405181820256109	1.99206	0.819552	0.000400428204399045	0.00164568997628891
ENSG00000228204	AC004830.1	0.35459	0.0128884	0.400176	0.673783583892635	NA	-0.00137974	0.438816	0.9698026	NA	NA	NA	NA	NA	0.101722	1.07601	0.637282936732969	NA	0.0350286	1.05844	0.868556311792359	NA	-0.0351453	1.16273	0.89129200484115	NA	0.178389	1.27747	0.553059261483876	NA
ENSG00000272689	AC004832.4	0.59304	-0.024699	0.40002	0.490799305400435	NA	-0.0291494	0.439968	0.4982745	NA	NA	NA	NA	NA	0.0493399	1.02064	0.829396708019547	NA	-0.0919499	1.03758	0.701844356199931	NA	-0.128541	1.13716	0.653360703572659	NA	0.318749	1.29006	0.352154314383303	NA
ENSG00000273350	AC004832.5	0.626472	0.0108562	0.384406	0.856960199396202	NA	0.0140442	0.4099	0.8371864	NA	NA	NA	NA	NA	0.176051	0.861424	0.525709308533575	NA	0.213458	0.929633	0.534227638809727	NA	-0.0887027	0.953801	0.799818797217882	NA	0.0631894	1.01501	0.874345967898905	NA
ENSG00000273428	AC004832.6	0.622169	-0.00704002	0.401835	0.771822346961902	NA	-0.0040525	0.442804	0.8907113	NA	NA	NA	NA	NA	0.0268292	1.1073	0.883853811860676	NA	0.049052	1.09131	0.782868404529612	NA	0.159869	1.24576	0.480300590995662	NA	0.11591	1.30897	0.650466139502187	NA
ENSG00000284523	AC004834.1	0.298416	-0.00368275	0.401656	0.879415574323375	NA	0.000819518	0.442616	0.9779514	NA	NA	NA	NA	NA	0.0534927	1.11212	0.77149107845811	NA	0.080545	1.0964	0.653471713747492	NA	0.0713335	1.21867	0.746943655922647	NA	0.0508792	1.29956	0.840475115003773	NA
ENSG00000230392	AC004835.1	7.79772	0.618959	0.506854	0.00238270871707971	0.0247337212198334	-0.12044	0.324764	0.332099	0.6348351	5.10290898188484	1.28100202123861	1.45573274485676e-06	9.71331352585567e-06	5.93199	1.22949	2.05822274415874e-08	3.66180781789224e-07	3.6922	1.66226	4.60335267912954e-05	0.000237294652063759	4.3673	1.43568	1.95757838480417e-05	0.000106680654131931	5.52456	1.23533	1.64137614658895e-07	1.43167855455254e-06
ENSG00000228554	AC004837.2	0.3062	-0.00593888	0.400518	0.832071645471048	NA	-0.00118189	0.440353	0.9721667	NA	NA	NA	NA	NA	-0.0328216	1.07616	0.871469053844291	NA	-0.00287575	1.06765	0.988545345186699	NA	0.0506596	1.18442	0.835570991785742	NA	0.0658187	1.27103	0.814770673529925	NA
ENSG00000272854	AC004839.1	3.38151	-0.00158596	0.34425	0.989137675982376	NA	-0.118153	0.384352	0.2970156	0.6004011	1.29784991455573	1.0119056648086	0.0223208140712727	0.0519844554457655	2.85568	1.77776	0.00128559554713535	0.00616372006717489	0.718244	0.826224	0.113988633398085	0.205573042779222	2.75772	1.73484	0.00122088008125355	0.00437392953358117	1.60136	1.16514	0.0107072411327039	0.0283837759149871
ENSG00000258944	AC004846.2	2.25305	-0.0399976	0.349294	0.721530304344034	NA	-0.00507697	0.332822	0.9612658	NA	0.566394624174442	0.747247312832256	0.223463618250874	0.333750352006364	0.299511	0.6178	0.307943062257582	0.477975778088106	1.11076	0.989126	0.0247938871237898	0.0598617536007089	0.522004	0.825712	0.224316181004414	0.345948666533887	0.05068	0.721218	0.90745506802494	0.936357128902174
ENSG00000260997	AC004847.1	0.0988353	-0.000915914	0.401613	0.969818089145959	NA	-0.000882113	0.442733	0.9760786	NA	NA	NA	NA	NA	0.0268271	1.1073	0.883862623358689	NA	0.0233209	1.08867	0.895591290539156	NA	0.0649296	1.21689	0.76925357619379	NA	0.0508763	1.29956	0.840484063802765	NA
ENSG00000278254	AC004852.2	0.0645987	-0.000916396	0.401613	0.969802231387538	NA	0.00336406	0.442805	0.9089669	NA	NA	NA	NA	NA	0.0268254	1.1073	0.883870209872186	NA	0.0490483	1.09131	0.782884360914201	NA	0.0393072	1.21347	0.858478127548023	NA	0.0508739	1.29956	0.840491577935312	NA
ENSG00000272768	AC004854.2	3.72503	-0.20827	0.362609	0.128766483296077	NA	-0.268052	0.467903	0.07336416	0.2874487	1.87380385065667	0.95014372303484	0.00180616020008362	0.00594775252732225	2.45122	1.68705	0.00224812183733652	0.00991890212765159	0.751726	0.729331	0.104524008103456	0.191730491131267	0.144136	0.626346	0.726060006671541	0.81170205532924	0.884385	0.780792	0.0700487095583627	0.134323070162868
ENSG00000232667	AC004862.1	0.215952	-0.000916106	0.401613	0.969811782512206	NA	-0.000882346	0.442733	0.9760723	NA	NA	NA	NA	NA	0.0268271	1.1073	0.883862622497165	NA	0.0233209	1.08867	0.895591289675858	NA	0.148079	1.24083	0.511796817406755	NA	0.0508763	1.29956	0.840484062949461	NA
ENSG00000236274	AC004865.1	1.16751	-0.0632505	0.384809	0.398510481500267	NA	-0.0678726	0.4131	0.4139792	NA	0.683268868307184	1.1149147335508	0.165585876836579	0.264406426848908	-0.189154	0.753974	0.500353249038729	0.658305310203586	-0.341132	0.866483	0.38973973387422	0.524976570576735	1.0216	1.20343	0.0469792596340105	0.0999788273111484	0.955788	1.23992	0.0770764734748781	0.144589441919238
ENSG00000239636	AC004865.2	0.632168	0.0263532	0.389502	0.633614908320072	NA	-0.00428277	0.417585	0.9441384	NA	NA	NA	NA	NA	0.164985	0.888778	0.546895648230585	NA	0.0960306	0.948714	0.759153339935876	NA	0.608278	1.24178	0.138846992386146	NA	0.317696	1.11919	0.43723747693584	NA
ENSG00000273419	AC004877.1	0.517891	-0.026689	0.388529	0.63905639388386	NA	-0.0541921	0.429139	0.4152921	NA	NA	NA	NA	NA	0.0955683	0.860975	0.719174931152212	NA	-0.0103614	0.932059	0.974242748243824	NA	0.0784159	0.943872	0.823629200139562	NA	0.198825	1.06185	0.620286280535985	NA
ENSG00000280149	AC004877.2	0.930403	0.0239517	0.378375	0.7369775344801	NA	-0.00726685	0.39825	0.923734	NA	-0.111128227165364	0.900914885618215	0.794921126538872	0.858746577412832	0.141641	0.746397	0.605741006320197	0.744367460146764	-0.0044259	0.8622	0.990489104921295	NA	-0.277985	0.872218	0.477543643211179	0.604492535048018	0.406781	0.880523	0.368261552485011	0.49360034581696
ENSG00000213361	AC004884.1	0.0801917	0.00257867	0.401642	0.915170042234229	NA	-0.000881944	0.442733	0.9760831	NA	NA	NA	NA	NA	0.0268277	1.1073	0.883860094388996	NA	0.0233209	1.08867	0.895591291211824	NA	0.00748275	1.21128	0.972888772699003	NA	0.0508763	1.29956	0.840484064467645	NA
ENSG00000242154	AC004884.2	0.178388	-0.00897462	0.40196	0.712654806501173	NA	-0.0106761	0.443414	0.7185555	NA	NA	NA	NA	NA	0.0268298	1.1073	0.883851123285124	NA	-0.00232488	1.08791	0.989556966976233	NA	0.00748595	1.21128	0.972877155302126	NA	0.05088	1.29956	0.840472673454436	NA
ENSG00000244198	AC004889.1	0.279901	0.00633684	0.401772	0.794497195971807	NA	0.00336509	0.442805	0.9089392	NA	NA	NA	NA	NA	0.05549	1.11172	0.764016959204387	NA	0.0233215	1.08867	0.895588757572232	NA	-0.0242164	1.21126	0.912722193956626	NA	-0.0218153	1.29661	0.931362250551991	NA
ENSG00000239719	AC004890.1	11.2685	0.0670243	0.294867	0.677374091829331	0.83677540602786	-0.0823559	0.276092	0.4963838	0.7641645	-0.391436709307524	0.42334376310006	0.279718267404764	0.397999618063336	-0.415573	0.361029	0.129211606661435	0.25726148425938	-0.98494	0.448164	0.0101970807576388	0.0284568609418137	0.372079	0.393186	0.272147669374716	0.400317708783664	-1.62448	0.824849	0.0027599599251259	0.00890176930614201
ENSG00000238109	AC004893.1	0.134439	0.00257866	0.401642	0.915170193024325	NA	-0.000882041	0.442733	0.9760805	NA	NA	NA	NA	NA	0.0011161	1.1049	0.995160032033217	NA	0.0233209	1.08867	0.89559129091713	NA	0.071331	1.21867	0.746952324990941	NA	0.0508763	1.29956	0.840484064176363	NA
ENSG00000231704	AC004895.1	3.56281	-0.168663	0.35027	0.211434255166521	NA	-0.215184	0.426249	0.1190665	0.376204	4.78485889186929	1.37010593362256	7.26700994760507e-06	4.22834399517064e-05	2.11848	1.63135	0.00383069708361433	0.0154959471086327	0.993081	0.897477	0.0388959594837214	0.0870231632072146	2.24678	1.24929	0.0011380796481172	0.00411172230643186	4.14506	1.43672	4.37867977716487e-05	0.000228246716825185
ENSG00000236018	AC004898.1	0.216301	-0.00598338	0.401733	0.806137472336328	NA	-0.0113541	0.443501	0.7018031	NA	NA	NA	NA	NA	0.0268306	1.1073	0.883847822055956	NA	0.0233237	1.08867	0.895578993591223	NA	0.0393128	1.21347	0.858458372962694	NA	0.0508803	1.29956	0.840471909222684	NA
ENSG00000272240	AC004908.1	8.32651	-0.360081	0.344468	0.0359035690010165	0.154794191510933	-0.473926	0.496369	0.01855734	0.1254607	4.41417315921546	0.865180305475309	2.06508376479709e-08	1.90544469141057e-07	3.0663	1.0078	5.08619412344505e-05	0.000374852905190314	1.36705	0.633533	0.00330501817651363	0.0107133227963278	3.26979	1.37481	0.000135380904680555	0.000611640712837338	3.03063	0.740366	5.95907259045982e-07	4.64462208572361e-06
ENSG00000272812	AC004908.2	9.30203	-0.122177	0.306121	0.438448720645135	0.671631762810452	-0.304158	0.415171	0.0620922	0.2601886	4.606554185433	0.976789839917937	1.16985807762118e-07	9.4955750733348e-07	3.82098	0.898576	1.79907925343805e-06	1.96086096047854e-05	2.55437	1.18396	0.000121602348748264	0.000572288705656414	3.75815	0.984155	1.75304459752067e-06	1.17220456337945e-05	5.11868	1.2472	8.86252945249267e-07	6.69419710611033e-06
ENSG00000273402	AC004908.3	2.89092	0.201536	0.374756	0.119710481908642	NA	0.0847753	0.348821	0.4497474	0.7307724	0.550161043252836	0.740390001206209	0.235217039355818	0.347581278991566	2.91228	1.51981	0.00070684122981757	0.0037009380998209	3.04443	1.71578	0.000215665380037167	0.000959860599391132	0.238857	0.636649	0.563752927479983	0.680574740505112	2.2947	1.53289	0.00343868727343984	0.0107251715903825
ENSG00000228429	AC004910.1	0.315408	-0.0013947	0.40007	0.961381729656299	NA	-0.0132379	0.441076	0.7026225	NA	NA	NA	NA	NA	0.0711161	1.08097	0.730048072996182	NA	-0.00313541	1.06605	0.987616349280549	NA	0.00991271	1.17714	0.96789251881445	NA	0.0191226	1.26328	0.946233706383033	NA
ENSG00000243797	AC004917.1	0.309297	-0.000915338	0.401613	0.969837080572938	NA	0.00973709	0.443267	0.7426157	NA	NA	NA	NA	NA	-0.0692693	1.11426	0.709770893864338	NA	0.088267	1.09803	0.623587143770208	NA	0.0393094	1.21347	0.858470582454231	NA	-0.0218153	1.29661	0.931362262002608	NA
ENSG00000270157	AC004918.3	1.55424	-0.0122277	0.364843	0.890986101358251	NA	-0.00548873	0.368686	0.9523228	NA	-0.0990791862924636	0.76551717041549	0.821861567795941	0.877864411237124	-0.101077	0.606209	0.709263359707695	0.816941881029124	-0.0262798	0.757628	0.950902371141701	0.973865107692691	-0.530273	0.840278	0.217670607740638	0.337886677346365	-0.146917	0.801625	0.735301117034358	0.815158308848443
ENSG00000236046	AC004920.1	0.211639	-0.000916147	0.401613	0.969810416225408	NA	0.0111962	0.443451	0.7062493	NA	NA	NA	NA	NA	0.0268271	1.1073	0.88386262234702	NA	0.0973078	1.10019	0.589494412601831	NA	0.071331	1.21867	0.746952323658381	NA	0.0508763	1.29956	0.840484062800748	NA
ENSG00000284292	AC004922.1	0.0887147	-0.000915588	0.401613	0.969828831925591	NA	-0.000881489	0.442733	0.9760955	NA	NA	NA	NA	NA	0.0268271	1.1073	0.883862624946028	NA	-0.0391409	1.08921	0.826774315083079	NA	0.00748275	1.21128	0.972888773624349	NA	0.0508763	1.29956	0.84048406537496	NA
ENSG00000255306	AC004923.4	1.04544	-0.0303365	0.366842	0.731382320915786	NA	-0.105495	0.431349	0.2503847	NA	0.671424303289354	1.01681667958566	0.171879630696744	0.272101790462979	0.110631	0.649453	0.683141081504306	0.799239647580647	-0.00457343	0.845155	0.990455626781164	0.995575643015222	-0.153444	0.786644	0.697222374433923	0.788311914582516	0.275801	0.835598	0.531521448648018	0.647142834922486
ENSG00000279419	AC004925.1	0.511916	-5.75027e-05	0.394036	0.998923645731836	NA	-0.0256163	0.432884	0.6088322	NA	NA	NA	NA	NA	0.00653153	0.940566	0.979045350600205	NA	-0.0711963	0.999725	0.791873931947934	NA	0.0185641	1.0682	0.951597154773041	NA	-0.136728	1.15486	0.70538665554019	NA
ENSG00000231397	AC004941.2	0.135761	0.00257779	0.401642	0.915198892385684	NA	-0.000882825	0.442733	0.9760593	NA	NA	NA	NA	NA	0.0534875	1.11212	0.771512516390797	NA	-0.00233041	1.08791	0.989532116307633	NA	0.0393057	1.21347	0.858483601322217	NA	0.0143702	1.29712	0.954607490577676	NA
ENSG00000259209	AC004943.1	1.47027	-0.00935457	0.376328	0.897275876956404	NA	0.0310892	0.397712	0.6964508	NA	-0.680318476346375	1.02587161406289	0.167560070671515	0.266787505878683	-0.336084	0.830844	0.274274079677591	0.441026909428609	-0.776262	0.9462	0.0822788870141868	0.158530175580512	0.23846	0.733964	0.559286852994608	0.677704160803239	0.694912	0.924372	0.154517535812237	0.25125781473111
ENSG00000259768	AC004943.2	9.39781	0.0213259	0.306933	0.889135240041684	0.94808098412686	-0.0995187	0.303463	0.414523	0.7041471	-0.497001255356149	0.465132734439386	0.196434329964689	0.301466236683681	-0.365095	0.395132	0.196471991761162	0.348327427796963	-1.06911	0.507736	0.00996718685005367	0.0279004913372329	-0.668862	0.535864	0.0985540050147889	0.182371415296242	-0.977234	0.506477	0.0156133949236489	0.0389930917669953
ENSG00000279206	AC004943.3	1.572	0.0799713	0.378437	0.362285078033757	NA	-0.0919989	0.430449	0.281003	NA	1.34155105759163	1.47871347122983	0.0316561992336932	0.0697733768355746	0.802856	1.17579	0.0580319896814906	0.139892580866458	-0.0153263	0.86588	0.966859961310696	0.983836927565239	0.209066	0.911824	0.576299518574223	0.691023432164772	1.87488	1.66325	0.0101633657288532	0.0271393152382188
ENSG00000272745	AC004948.1	1.73001	-0.0450523	0.365652	0.626194165009033	NA	0.0147343	0.360238	0.8777911	NA	1.33307549421414	1.37922063530277	0.0312476052109143	0.0690587851221134	1.15315	1.46719	0.0262180062120917	0.0749888361845012	1.05253	1.11455	0.0289626012558591	0.0681260311872151	0.605689	0.852889	0.168526684133989	0.277288267085147	0.985848	1.14875	0.0695305513020736	0.133641850090144
ENSG00000283117	AC004949.1	0.250393	0.00985708	0.402014	0.686981751681555	NA	-0.000881947	0.442733	0.9760831	NA	NA	NA	NA	NA	0.110516	1.13082	0.556065405251783	NA	-0.00232746	1.08791	0.98954534398436	NA	0.00748275	1.21128	0.972888772578276	NA	0.0143743	1.29712	0.954594283185812	NA
ENSG00000228434	AC004951.1	4.00908	0.109803	0.353429	0.359047353368183	NA	0.186578	0.419917	0.149426	0.4251708	-0.234630569900231	0.656732747257042	0.594790640143341	0.699559123932648	0.337099	0.535918	0.254767116645466	0.418879807530231	1.00211	0.683637	0.0328334072202325	0.0755395658374612	0.138514	0.537109	0.728779293141376	0.813437656238148	1.23785	0.701437	0.0106697223253047	0.0283107109288426
ENSG00000273432	AC004951.4	0.614363	-0.0325103	0.39947	0.427164185020363	NA	-0.0381374	0.439146	0.4351365	NA	NA	NA	NA	NA	-0.056831	0.978021	0.814974698935288	NA	-0.00570199	1.00855	0.982345833836917	NA	0.438858	1.27157	0.19790074681052	NA	0.118091	1.17962	0.734033009761281	NA
ENSG00000243554	AC004967.1	0.410171	-0.00184933	0.39336	0.966461469578778	NA	-0.0280034	0.432257	0.5877214	NA	NA	NA	NA	NA	0.209063	1.02776	0.429188588240344	NA	-0.0066228	0.991188	0.980636565849295	NA	0.0591065	1.04807	0.851720698559169	NA	0.0378537	1.13814	0.916087891831952	NA
ENSG00000279326	AC004972.1	1.16301	-0.0124435	0.382214	0.845463028079846	NA	0.000556988	0.403685	0.993828	NA	1.04577843893905	1.50682377194498	0.0583400497343975	0.114951822061192	0.636466	1.28612	0.092445821255418	0.199821674433056	0.718304	1.17077	0.0685184375726734	0.137149421856209	0.457543	1.11915	0.237232960264072	0.36098916823368	0.814056	1.35924	0.102679119114619	0.18194637350954
ENSG00000205485	AC004980.1	19.2414	-0.119846	0.252743	0.485905374057441	0.709833311635244	-0.243024	0.283114	0.09307007	0.3281673	1.67841571356448	0.397446163965173	1.07985115541144e-06	7.36984709873439e-06	2.79776	0.483866	9.06799648793501e-10	2.11770344779654e-08	0.834427	0.370632	0.0123805452070291	0.0335463957662742	1.12949	0.355132	0.000305685475687045	0.00127581323921447	2.05079	0.437311	4.09287121592823e-08	4.00208389077491e-07
ENSG00000230305	AC004980.3	0.348177	0.0073895	0.401829	0.76177870516603	NA	-0.000882261	0.442733	0.9760745	NA	NA	NA	NA	NA	0.063558	1.11351	0.731617219951912	NA	-0.00232746	1.08791	0.989545345101851	NA	0.139579	1.23753	0.535307716433962	NA	0.0508763	1.29956	0.840484063254093	NA
ENSG00000272732	AC004982.1	0.750694	-0.00598847	0.384729	0.919541086602402	NA	0.0247906	0.410927	0.7213705	NA	NA	NA	NA	NA	0.00619088	0.800021	0.981304926385078	NA	0.149524	0.906761	0.668344663919473	NA	0.171162	0.884211	0.648512950491092	NA	-0.0926756	0.994747	0.819267359962606	NA
ENSG00000272894	AC004982.2	2.34579	0.139083	0.375128	0.208481956830323	NA	-0.224638	0.544696	0.05094356	NA	0.217326181872041	0.74799510569736	0.625129549834944	0.72465770569661	0.215883	0.553173	0.44661483508857	0.612996284152848	0.179781	0.854121	0.640239287658212	0.747361513449419	0.341382	0.691836	0.413971263249684	0.544488930762966	0.373459	0.763487	0.406066242556711	0.532114691263425
ENSG00000203446	AC004988.1	0.229385	-0.000915896	0.401613	0.969818693987532	NA	0.0101297	0.443313	0.7327645	NA	NA	NA	NA	NA	0.000318964	1.10567	0.998612897259064	NA	0.0907002	1.09858	0.614314458244841	NA	0.071331	1.21867	0.746952324585052	NA	0.0143743	1.29712	0.954594282582767	NA
ENSG00000235573	AC005005.2	0.561288	0.00285628	0.391974	0.951181723677173	NA	-0.0337449	0.432332	0.5317249	NA	NA	NA	NA	NA	0.11451	0.941887	0.658020016162666	NA	0.0712349	0.986476	0.799759152898101	NA	0.201783	1.08195	0.536581532049144	NA	0.458247	1.26806	0.257494568069731	NA
ENSG00000278920	AC005005.4	1.16584	-0.00824757	0.367766	0.922574232408797	NA	-0.0577635	0.39966	0.5033777	NA	0.912512632607953	1.21987783479072	0.0885309753115728	0.161701848945588	0.590976	1.08239	0.11097104552852	0.229994273285987	0.340405	0.896552	0.374015123042657	0.511264016908221	0.696078	1.12053	0.120126644775134	0.212673423119108	1.71423	1.57387	0.0137075980957856	0.0349381339142819
ENSG00000223831	AC005006.1	1.21797	-0.010904	0.383542	0.859496904845425	NA	-0.0190935	0.409943	0.7822895	NA	0.786620407757865	1.34907625281358	0.114659796348249	0.198386004840802	0.460125	1.12591	0.167935327359445	0.311367082362076	0.170191	0.929043	0.613436708405995	0.726398280037442	0.392579	1.04409	0.306350052450258	0.437679471519636	0.855225	1.37268	0.0927734137847041	0.167910958429758
ENSG00000272361	AC005014.2	0.569442	-0.0259671	0.395352	0.567620358455095	NA	0.0079378	0.424899	0.8840915	NA	NA	NA	NA	NA	0.0714288	0.940604	0.777520509738241	NA	0.19892	1.00589	0.493626925761678	NA	0.304191	1.13347	0.367091045999345	NA	0.213544	1.14183	0.574332815584612	NA
ENSG00000213875	AC005019.1	1.30648	0.111991	0.39633	0.19109075707878	NA	0.0626741	0.402753	0.4686281	NA	-0.925352880660495	1.11908466470589	0.0836307818262336	0.154741197907716	0.429518	0.817734	0.185383863702778	0.334081423310424	-0.158532	0.774526	0.70768010477702	0.795993147204427	-0.279444	0.86023	0.477710733843062	0.604627180533008	0.195684	0.862263	0.65085356769968	0.746330594262022
ENSG00000273138	AC005021.1	0.906844	-0.0617217	0.398284	0.29433584927331	NA	0.0487682	0.418384	0.4974047	NA	0.696074685828669	1.3005336771443	0.146994822412666	0.240975748325519	0.00111354	0.842487	0.996605716469585	0.998978309670306	0.861568	1.2783	0.0393934634115922	NA	0.698682	1.27652	0.107252499871782	0.194603220077748	0.353609	1.12171	0.39572260510688	0.521689774192941
ENSG00000270462	AC005034.2	0.229898	0.0111178	0.402135	0.649919565348922	NA	-0.000882356	0.442733	0.976072	NA	NA	NA	NA	NA	0.120574	1.13558	0.522273474741145	NA	0.0233209	1.08867	0.895591289644665	NA	0.0393094	1.21347	0.85847057972218	NA	0.0508763	1.29956	0.84048406291863	NA
ENSG00000270996	AC005034.4	2.55701	-0.071561	0.351225	0.531496933815088	NA	-0.146601	0.415072	0.2050483	0.5037458	1.24894959177214	1.01858577520906	0.0268933518528661	0.0608722416939032	0.512618	0.777305	0.126987922724316	0.254070330510183	0.300516	0.756855	0.489384684018854	0.617482062482269	2.28131	1.50069	0.00217759481808024	0.00727683636200087	1.367	1.11384	0.0207816210805967	0.0495405842958552
ENSG00000271452	AC005034.5	0.412077	-0.0120117	0.396253	0.760339402629265	NA	-0.00234707	0.431418	0.9599752	NA	NA	NA	NA	NA	-0.0536903	0.980188	0.824393150730892	NA	-0.0429479	1.0074	0.868992027486817	NA	-0.135787	1.10034	0.656162007609895	NA	0.0347722	1.16693	0.91993884424203	NA
ENSG00000159239	AC005041.1	1.01284	-0.00927332	0.388416	0.862348091867977	NA	-0.0615053	0.440371	0.318894555697694	NA	0.618726562172989	1.32005370520571	0.17172133285518	0.271949818414557	0.355039	1.08793	0.240921873387474	0.403243146253995	-0.00849104	0.959591	0.977357357768688	0.988716317596649	0.652803	1.31677	0.113344281112643	0.203214857952776	0.599833	1.29272	0.178056852498058	0.280653503146119
ENSG00000272183	AC005041.3	0.451055	0.00886958	0.393668	0.840203803104807	NA	0.0112297	0.427766	0.8286005	NA	NA	NA	NA	NA	0.00632884	0.932159	0.979828962216439	NA	-0.0409058	0.982752	0.884383177403914	NA	0.106582	1.06253	0.73566305866678	NA	0.07286	1.11907	0.843477703404696	NA
ENSG00000227331	AC005042.1	0.2174	-0.000916103	0.401613	0.96981186368533	NA	0.0131208	0.443743	0.6593787	NA	NA	NA	NA	NA	0.0268271	1.1073	0.883862622506085	NA	0.109249	1.10346	0.546034125517379	NA	0.0393094	1.21347	0.85847057976202	NA	0.0508763	1.29956	0.840484062958296	NA
ENSG00000273055	AC005046.1	2.88873	0.080956	0.344092	0.511728649992785	NA	-0.0205069	0.330107	0.846555	0.943899	0.858255277969796	0.844111464091753	0.0858738090140665	0.157867243585484	0.444503	0.589769	0.152771571937352	0.290730896630956	-0.119166	0.642968	0.789223537707549	0.854785628118522	-0.305202	0.616125	0.461487903225615	0.590643013695231	0.0807129	0.652389	0.852465934247445	0.898329766002668
ENSG00000267052	AC005050.1	0.15312	-0.00703982	0.401835	0.771828653097774	NA	-0.00832491	0.443162	0.777857	NA	NA	NA	NA	NA	0.000319248	1.10567	0.998611661843229	NA	-0.00232719	1.08791	0.989546579899815	NA	0.0393097	1.21347	0.858469364631846	NA	0.0508767	1.29956	0.840482853109978	NA
ENSG00000279601	AC005052.1	0.0951839	0.00519928	0.401726	0.830342118265974	NA	-0.000882768	0.442733	0.9760608	NA	NA	NA	NA	NA	0.0737837	1.11746	0.690192327754624	NA	0.0233192	1.08867	0.895598892471184	NA	0.0393072	1.21347	0.858478127340476	NA	0.0508739	1.29956	0.840491577728667	NA
ENSG00000270764	AC005070.1	1.21552	-0.0196953	0.396968	0.623284422696722	NA	-0.00472386	0.43014	0.922299	NA	0.377690949318846	1.29183326048459	0.316131843798482	0.436257309077626	0.118033	1.00932	0.629047067063889	0.762627395552208	0.226673	1.05291	0.395212563674205	0.529819615064231	0.525415	1.34801	0.136849603732498	0.236019799437128	0.437764	1.31402	0.247550777719131	0.363297075394293
ENSG00000272918	AC005070.3	4.47161	-0.258658	0.382295	0.0682225045967351	NA	-0.0659669	0.300743	0.5721231	0.8118416	1.55307259823231	0.81553796651689	0.00384843907645979	0.0114713068714364	0.0335462	0.492043	0.903542995668856	0.945748195933653	1.33739	0.798353	0.00769041228890216	0.0223202677403688	2.16404	0.897694	0.00020630988917149	0.000893550631356411	1.99949	0.885531	0.000666687512971489	0.00257152849521769
ENSG00000272219	AC005072.1	0.928738	-0.0817162	0.385507	0.316458780065782	NA	-0.0631336	0.396	0.4827628	NA	0.83321502478588	1.13071062157202	0.109118235439124	0.190655578359848	0.286122	0.86132	0.337374948976968	0.50888762437643	0.486213	0.926434	0.221603876324707	NA	0.127036	0.841895	0.738772776811837	0.820650338030641	0.29656	0.949099	0.494316263186657	0.615174546906608
ENSG00000224046	AC005076.1	7.07236	0.28997	0.349414	0.0686776938958377	0.23111691526774	-0.0595176	0.30482	0.6058159	0.8322762	-0.000938232261673158	0.519403489832294	0.998163072426672	0.998375233130732	1.033	0.603458	0.00461863873461936	0.018123126308472	-0.43239	0.543229	0.311550556888649	0.445082659583244	0.685416	0.463728	0.0684375012940545	0.135721143333114	0.800985	0.517057	0.0496903843523472	0.101665446159156
ENSG00000230882	AC005077.4	0.851829	0.0274445	0.387236	0.642363324844816	NA	-0.0285806	0.417934	0.6605411	NA	0.0770272480747215	1.02663473388258	0.848796830065574	0.89712601541756	0.0626536	0.795265	0.814076556461662	0.887495823237154	0.10783	0.932883	0.74097230218232	NA	0.495354	1.1163	0.213430883195246	0.332484442140537	0.750224	1.29828	0.125298842064301	0.213787174055143
ENSG00000226816	AC005082.1	0.351904	-0.0044107	0.401705	0.855442822135768	NA	0.00419018	0.442769	0.8873494	NA	NA	NA	NA	NA	0.0268283	1.1073	0.883857564490051	NA	0.0805441	1.0964	0.653475297550901	NA	0.103461	1.22501	0.643526530182202	NA	0.050878	1.29956	0.840479053201691	NA
ENSG00000261535	AC005086.1	2.72415	0.047963	0.333066	0.714822961914484	NA	-0.403098	0.709806	0.01190922	0.09405215	4.09308905713421	1.50773550972864	6.94526904136429e-05	0.000327154152066066	2.50651	1.52388	0.00148617187038555	0.00697611299657538	-0.273187	0.803645	0.51228415317958	0.638268832115708	0.979456	0.85523	0.0423868581966712	0.0917669543175633	2.00797	1.11425	0.0023152220824111	0.00765222568168993
ENSG00000279724	AC005086.2	1.7218	-0.11539	0.405495	0.153734313258204	NA	0.0786098	0.39432	0.413496	NA	0.498795551896478	0.971914164785119	0.283950595043927	0.402802934809071	-0.834441	1.21517	0.0539037849121599	0.132251165719706	-0.011739	0.739089	0.978369381681678	0.989487447214486	-0.177232	0.763229	0.657849353814321	0.756657402190465	-0.12182	0.825456	0.777689739798107	0.848225805066433
ENSG00000280404	AC005086.4	0.209832	-0.00441033	0.401705	0.855454599299444	NA	0.00316201	0.442742	0.9147248	NA	NA	NA	NA	NA	0.0268283	1.1073	0.883857566059011	NA	0.00910832	1.08663	0.959476641413434	NA	0.0393108	1.21347	0.858465549693601	NA	0.0508779	1.29956	0.840479054755681	NA
ENSG00000274080	AC005089.1	1.9554	-0.0972569	0.364563	0.360937300191205	NA	-0.239192	0.545125	0.05080809	NA	1.43100060561612	1.17781196587858	0.0192309134265336	0.0457743403423928	0.559017	0.8998	0.114302779902076	0.23506186235079	0.0635874	0.813455	0.874225519267635	0.920240038392923	0.648732	0.839985	0.145150571974014	0.24660792637123	0.349249	0.914046	0.431125755870626	0.556628033661622
ENSG00000229893	AC005091.1	1.13338	-0.0182747	0.362763	0.843465568496095	NA	-0.0769731	0.397584	0.4137051	NA	2.15280628533954	1.71914437838591	0.00620518343172647	0.0173603103054975	1.60705	1.70197	0.011138198566078	0.0373351299901862	0.516723	0.919528	0.202905872413545	0.32070181079526	0.985688	1.226	0.0521569965172113	0.108889878598433	0.0900056	0.905328	0.830616450518628	0.884815701647546
ENSG00000259294	AC005096.1	0.459993	-0.0300686	0.396057	0.512089981051456	NA	-0.0190995	0.42756	0.7222319	NA	NA	NA	NA	NA	0.0715679	0.940116	0.777190805180608	NA	-0.0113579	0.978648	0.968048989347612	NA	0.110112	1.05592	0.729750223689156	NA	0.240897	1.16458	0.523618148463441	NA
ENSG00000248431	AC005150.1	0.388089	-0.000916812	0.401613	0.96978852829043	NA	0.00632427	0.442971	0.8301625	NA	NA	NA	NA	NA	0.0268254	1.1073	0.883870208366307	NA	0.06716	1.09405	0.706882276731629	NA	0.0973703	1.22456	0.661333667142344	NA	0.160496	1.32114	0.533189199061088	NA
ENSG00000196295	AC005154.1	50.3449	-0.196618	0.218603	0.24082415685413	0.481009904360376	0.0920235	0.183725	0.4362226	0.7203046	0.673778985871688	0.25729054508082	0.0055309413087101	0.0157240459528546	0.366506	0.244793	0.0901664120598126	0.196095017238804	0.696458	0.25096	0.00362393156821341	0.0116030557252361	0.489961	0.252136	0.0391683034385419	0.086129085937345	0.123278	0.26633	0.62270478311397	0.724647427051268
ENSG00000226874	AC005154.2	0.219882	-0.00704014	0.401835	0.771818585327836	NA	-0.00405265	0.442804	0.8907074	NA	NA	NA	NA	NA	0.0268274	1.1073	0.883861399649348	NA	0.0490503	1.09131	0.782875787959932	NA	0.0393097	1.21347	0.858469363284248	NA	0.0875942	1.30474	0.72963202541251	NA
ENSG00000244480	AC005154.3	0.37748	0.00442454	0.399073	0.88883886208916	NA	-0.00868073	0.438411	0.8186968	NA	NA	NA	NA	NA	0.0198527	1.04151	0.927582944091341	NA	0.037626	1.05233	0.86301227128196	NA	0.112306	1.16947	0.671393188459014	NA	0.191326	1.27119	0.536037169142995	NA
ENSG00000278819	AC005156.1	0.686177	-0.0107719	0.390761	0.828143058127049	NA	-0.0470978	0.435014	0.4164626	NA	NA	NA	NA	NA	0.256103	1.02515	0.359830159620309	NA	0.0787375	0.974301	0.787075349489738	NA	0.139016	1.01942	0.678781513824261	NA	0.598073	1.32312	0.17091512212645	NA
ENSG00000223561	AC005165.1	0.0739205	-0.000915657	0.401613	0.969826562152923	NA	-0.000881562	0.442733	0.9760935	NA	NA	NA	NA	NA	0.0268271	1.1073	0.883862624546877	NA	-0.0420895	1.08947	0.814081127345453	NA	0.0393094	1.21347	0.858470581792165	NA	0.0508763	1.29956	0.840484064979616	NA
ENSG00000267505	AC005180.2	0.309127	-0.00719865	0.401844	0.766883131604375	NA	0.00204575	0.442615	0.9450888	NA	NA	NA	NA	NA	0.0268292	1.1073	0.883853589300501	NA	0.0409713	1.08904	0.819270660418264	NA	0.0713335	1.21867	0.746943656830213	NA	0.0508792	1.29956	0.840475115940664	NA
ENSG00000229497	AC005189.1	0.708692	0.0612241	0.396021	0.317628484173281	NA	0.090576	0.449965	0.2174323	NA	NA	NA	NA	NA	0.526071	1.17248	0.134112685723177	NA	0.465775	1.00995	0.200626426393365	NA	-0.104576	0.938146	0.768626766543266	NA	0.205353	1.02841	0.616205348381056	NA
ENSG00000269694	AC005197.1	0.531035	0.0243085	0.399199	0.515635321103785	NA	0.0170902	0.43556	0.6974085	NA	NA	NA	NA	NA	0.237411	1.10694	0.347148215638631	NA	0.158476	1.04803	0.522733406252052	NA	0.143742	1.13718	0.619684145658623	NA	0.110167	1.2025	0.74180737673345	NA
ENSG00000230258	AC005208.1	0.086593	-0.00091592	0.401613	0.969817899122551	NA	-0.000882362	0.442733	0.9760718	NA	NA	NA	NA	NA	-0.0418246	1.10815	0.821041197014557	NA	0.0233192	1.08867	0.895598894116711	NA	0.0393072	1.21347	0.858478128974055	NA	0.0508739	1.29956	0.840491579355145	NA
ENSG00000266378	AC005224.3	1.82724	-0.0711767	0.377046	0.408911971942875	NA	-0.207381	0.551338	0.04417052	NA	1.93366650618135	1.73193246479149	0.00970228044952549	0.0255400148174164	0.486455	0.992652	0.157265478916584	0.297299197513997	0.305336	0.920056	0.403297800220763	0.537387409989454	1.09262	1.38429	0.0392507136727569	0.0862629536680097	2.34845	1.86026	0.00439500514528516	0.0132215409700659
ENSG00000266709	AC005224.4	0.843095	-0.0299964	0.39045	0.585255221489182	NA	-0.0783436	0.450365	0.2277915	NA	0.559953929496889	1.26071323185297	0.210919122869537	0.318451163052322	0.292124	1.02385	0.315508089785979	0.485434753477316	0.0894041	0.958152	0.769655753362908	NA	0.028303	0.990206	0.932708553627219	0.953787858147723	0.432753	1.16617	0.309311078519075	0.431146469018383
ENSG00000258443	AC005225.1	0.446755	0.00332655	0.400605	0.903461192991752	NA	0.0114767	0.441463	0.7318686	NA	NA	NA	NA	NA	0.0332041	1.08225	0.867869821366001	NA	0.105097	1.08449	0.597674137073173	NA	0.0888256	1.1966	0.713263727737226	NA	0.202451	1.30843	0.476549062478246	NA
ENSG00000258603	AC005225.2	0.796652	-0.011748	0.388632	0.825990421456892	NA	-0.0733676	0.449708	0.236522	NA	NA	NA	NA	NA	0.41222	1.14863	0.189527679414565	NA	-0.198818	0.979428	0.519311669263709	NA	0.451609	1.18275	0.22437290358884	NA	0.0456048	1.09039	0.903887878550498	NA
ENSG00000279026	AC005225.4	8.69417	-0.373831	0.353559	0.0297905668952055	0.136498231143847	-0.493649	0.512448	0.01650434	0.1167704	3.63216401643523	0.765515406354847	6.07085810995139e-08	5.19653306974147e-07	2.84227	1.0619	0.000121027896956599	0.00080328212426448	1.17076	0.606929	0.0100028738767295	0.0279704040986292	2.07155	0.705831	4.05733169208276e-05	0.000206464326683087	3.85704	0.916204	7.19607033361708e-07	5.53315489745402e-06
ENSG00000273314	AC005229.4	17.3678	0.156172	0.278206	0.358320857884669	0.600554741570871	0.126821	0.256927	0.3184892	0.6224262	-0.0967877229027542	0.374773793867657	0.770779244823498	0.840383325145546	0.151873	0.315541	0.551701928134283	0.702104712362936	0.306219	0.360112	0.348461680998632	0.484522369311882	0.656174	0.331339	0.0277513042174932	0.0647851667227923	0.233833	0.372091	0.477557862585617	0.600044823701914
ENSG00000235035	AC005234.1	0.51156	-0.0143489	0.394783	0.737791055762714	NA	-0.00278629	0.428187	0.9560484	NA	NA	NA	NA	NA	-0.162277	0.988748	0.532225854077367	NA	0.139008	1.00815	0.61258833167513	NA	0.0458927	1.04887	0.88415861078088	NA	0.330014	1.22409	0.38327715219798	NA
ENSG00000268030	AC005253.1	0.265458	0.00476644	0.401661	0.845141331511723	NA	-0.00513033	0.442906	0.8615909	NA	NA	NA	NA	NA	0.0983465	1.12566	0.598707772963038	NA	0.0233191	1.08867	0.895599337538045	NA	0.0393071	1.21347	0.858478569174402	NA	-0.0218178	1.29661	0.931354212440873	NA
ENSG00000267073	AC005256.1	0.790676	0.00243877	0.391215	0.959511335624766	NA	-0.0364341	0.432075	0.510883	NA	NA	NA	NA	NA	0.293375	1.06653	0.302757157610885	NA	-0.0074316	0.976923	0.979192411073109	NA	0.571684	1.29936	0.139098382701387	NA	0.247927	1.14162	0.522101299765859	NA
ENSG00000268205	AC005261.1	88.4813	-0.268001	0.166604	0.0630567829770747	0.21990822696635	0.000578751	0.1399	0.995672	0.9985016	0.774183559643856	0.176006289665916	6.15444306351098e-06	3.62517797444964e-05	0.174589	0.169156	0.274672377739308	0.441441100255037	0.495517	0.171206	0.0031061964535875	0.0101680094869495	0.351172	0.16673	0.0307471119093761	0.0705366102949648	0.83044	0.177128	1.3894743887366e-06	1.00553927024948e-05
ENSG00000268678	AC005261.2	0.134427	-0.00802611	0.401894	0.741411140858062	NA	-0.00952338	0.443281	0.7473771	NA	NA	NA	NA	NA	0.0268295	1.1073	0.8838524363558	NA	0.0233232	1.08867	0.895581082550475	NA	0.0393122	1.21347	0.858460446751618	NA	0.0143776	1.29712	0.954584003033031	NA
ENSG00000279541	AC005261.5	0.134253	-0.00441132	0.401705	0.855422622195641	NA	-0.00513044	0.442906	0.8615879	NA	NA	NA	NA	NA	0.026825	1.1073	0.883871674849197	NA	0.0233189	1.08867	0.895600360675365	NA	0.0713284	1.21867	0.746961009163143	NA	0.0508734	1.29956	0.840493028933992	NA
ENSG00000266944	AC005262.1	64.3309	0.341579	0.218229	0.0428419958481211	0.173189611562404	0.19939	0.20828	0.1217897	0.3796316	-0.565194978507312	0.242993175084146	0.0144056425648519	0.0357727453823492	-0.067879	0.212761	0.726750799270459	0.829092195925805	-0.424433	0.227592	0.0527300297667341	0.111505346379701	-0.567039	0.232099	0.0101664755200831	0.0277113909307067	-0.0549102	0.231537	0.803929078665051	0.866016987338748
ENSG00000267551	AC005264.1	0.112246	0.00257882	0.401642	0.915165092186293	NA	-0.000881899	0.442733	0.9760843	NA	NA	NA	NA	NA	-0.0123787	1.10464	0.946488278705906	NA	0.0233209	1.08867	0.895591291424971	NA	0.0393094	1.21347	0.858470581489558	NA	0.0508763	1.29956	0.840484064678325	NA
ENSG00000277621	AC005277.2	0.166982	0.00257782	0.401642	0.915197863287169	NA	0.00744118	0.443049	0.8011348	NA	NA	NA	NA	NA	0.0534888	1.11212	0.771507184009993	NA	0.0740635	1.0952	0.679071175959036	NA	0.0393072	1.21347	0.858478127004597	NA	0.0508739	1.29956	0.840491577394248	NA
ENSG00000251393	AC005280.1	0.995636	0.0193397	0.383329	0.759460020614484	NA	0.058139	0.419972	0.4369717	NA	0.0581508988909213	0.979609785744587	0.887970908977685	0.925844813587047	0.00739473	0.770551	0.977746971161988	0.991976027498631	0.161025	0.888783	0.656404195776873	0.758329404630142	0.025988	0.869394	0.943921909794545	0.961077627958172	0.40254	0.94753	0.369451972188084	0.494713983957907
ENSG00000284930	AC005280.2	0.25291	0.00257846	0.401642	0.915176750441628	NA	-0.000881918	0.442733	0.9760839	NA	NA	NA	NA	NA	0.0534906	1.11212	0.771499833634315	NA	-0.0260516	1.08841	0.883803661005945	NA	0.0905294	1.22171	0.684567530324013	NA	0.0508763	1.29956	0.840484064165137	NA
ENSG00000266744	AC005304.3	0.702548	-0.00616224	0.384253	0.918280973499499	NA	0.0203459	0.409395	0.7704513	NA	NA	NA	NA	NA	-0.257467	0.881345	0.378394510372712	NA	0.0398864	0.88879	0.91017568194393	NA	-0.0515368	0.911799	0.885894621328968	NA	-0.274268	1.01285	0.516102511543698	NA
ENSG00000251537	AC005324.3	6.12965	0.0200794	0.31918	0.888665502079344	0.947658833432069	0.0268232	0.286241	0.814682	0.9329846	0.179502654303648	0.528884704251469	0.662515146673904	0.754691515725181	0.474636	0.504498	0.120229709109351	0.244208893338224	0.81566	0.577427	0.0645662749102852	0.1307990276253	0.327885	0.478689	0.389969946392853	0.521341361746915	-0.919893	0.730727	0.0551583918566569	0.110687250524291
ENSG00000266261	AC005324.5	0.866925	-0.0790596	0.398812	0.24236955448305	NA	-0.0376806	0.403322	0.6287689	NA	0.852623017798016	1.30469086615694	0.101336993148109	0.179767079218354	0.00690699	0.788387	0.979176383123631	0.992303061243464	0.252902	0.908139	0.485543805386079	NA	0.211904	0.912475	0.571393060127651	0.68680278229775	0.228873	1.025	0.580004858959404	0.687755541148599
ENSG00000267372	AC005330.1	0.333908	-0.000916013	0.401613	0.96981483045547	NA	0.00580943	0.442848	0.844641	NA	NA	NA	NA	NA	0.05349	1.11212	0.771502283829536	NA	0.0906996	1.09858	0.614316727393379	NA	-0.0403496	1.2122	0.855531647358443	NA	0.0508755	1.29956	0.840486568647101	NA
ENSG00000265100	AC005332.1	1.98368	-0.0255191	0.346633	0.823334211089086	NA	-0.151871	0.429274	0.1825094	NA	1.54145563998624	1.26790683026758	0.0158851114994973	0.0388975482964794	2.92666	1.76557	0.00112351860410794	0.00549155821478155	0.935319	1.03047	0.0446358428675144	0.0974556344690988	4.08708	1.6676	8.61210081293387e-05	0.00040607608617699	1.96731	1.50021	0.00710314610505882	0.0199820794811566
ENSG00000267731	AC005332.3	0.537298	-0.0129747	0.398282	0.712446800768365	NA	-0.0329733	0.442199	0.4343303	NA	NA	NA	NA	NA	0.147671	1.06705	0.526396736715312	NA	0.0435544	1.03904	0.850822633256162	NA	0.128751	1.15204	0.643800542178035	NA	0.220756	1.25823	0.499346319285277	NA
ENSG00000274561	AC005332.4	10.3001	0.242643	0.320738	0.134882047370058	0.345758154183083	0.0277108	0.271083	0.8112422	0.9319136	-0.62391015644213	0.472684553177189	0.108483644564037	0.189933265508977	-0.0420868	0.352444	0.875335897472054	0.927623443199891	-0.244768	0.456043	0.527779575770248	0.652019658387697	-0.84926	0.474951	0.0261449008559014	0.0615926744443845	-0.428473	0.442697	0.248417361459989	0.364199703618769
ENSG00000274712	AC005332.5	3.26583	-0.0950217	0.353412	0.415023575800557	NA	-0.152003	0.410211	0.2013496	0.4983286	1.06852776603564	0.884380366416734	0.0413270478569436	0.0870133134017057	0.266945	0.594221	0.355894913608261	0.529273126242261	1.03945	1.04786	0.0313190503365294	0.0726867599163815	0.453386	0.684195	0.285495981940306	0.415292957346397	0.222644	0.695402	0.612553308096935	0.716021295305757
ENSG00000277476	AC005332.6	8.76332	-0.165875	0.31982	0.280434459090508	0.523345944679182	0.00349744	0.26318	0.9759312	0.9922414	0.880420571842021	0.532739501367775	0.0350114252707613	0.0758191506985206	-0.0120254	0.413231	0.965628700660191	0.986808823605206	0.483603	0.485155	0.22997909131303	0.353022154023419	0.28052	0.464032	0.454594552080498	0.58427857080522	1.05418	0.505655	0.00908841054675663	0.024650021861902
ENSG00000278730	AC005332.7	26.6901	0.151756	0.254265	0.379002176876587	0.619383905724726	0.0290848	0.212616	0.805144	0.9285318	-1.03275667104748	0.313678501485971	0.000314439196575049	0.00125902765308065	-0.683209	0.274108	0.00345255623271211	0.0142547633183461	-0.302069	0.304226	0.287591895941946	0.419023649535984	-0.664039	0.291359	0.0134290826956643	0.0351663360573858	-0.490186	0.309227	0.0845252131946225	0.155844655496364
ENSG00000278740	AC005332.8	1.6827	0.0882291	0.372007	0.361946194939219	NA	-0.0183082	0.373551	0.8395559	NA	0.856715236755738	1.14694692467354	0.102385832457301	0.181367261843006	1.51477	1.59047	0.0125713322171945	0.0412265106189318	0.83553	1.02709	0.0617525404040244	0.126303534300678	1.99421	1.66401	0.00550576322179885	0.0163256113931821	2.51929	1.69054	0.00271931277043067	0.00878572335698875
ENSG00000267056	AC005336.1	0.150555	-0.00091665	0.401613	0.969793874355118	NA	-0.000883101	0.442733	0.9760518	NA	NA	NA	NA	NA	0.000314615	1.10567	0.998631812449831	NA	0.0233167	1.08867	0.89561004355169	NA	0.0393041	1.21347	0.858489197449556	NA	-0.0418672	1.29729	0.869118262012364	NA
ENSG00000267218	AC005336.2	0.661853	0.00734194	0.401755	0.765335484566441	NA	-0.00442827	0.442819	0.8807042	NA	NA	NA	NA	NA	0.142806	1.14762	0.452454851565049	NA	0.0490521	1.09131	0.782867975430136	NA	0.121867	1.23137	0.586371396629011	NA	0.0508793	1.29956	0.840474899608732	NA
ENSG00000279717	AC005336.3	1.0076	0.0209387	0.382419	0.746715319602353	NA	-0.0846878	0.446673	0.2380305	NA	0.375311912459031	1.0808096867411	0.387881391520649	0.509141661966051	0.548069	1.18621	0.124939645276568	0.251012802117711	0.108335	0.932233	0.740207354676471	0.819518487954647	0.823413	1.34702	0.0749952780926876	0.146071618329745	0.847029	1.36702	0.0949238034684198	0.17104640557975
ENSG00000203593	AC005342.1	0.991057	-0.037781	0.376441	0.623521771195241	NA	-0.0382271	0.394231	0.6465906	NA	0.660786220212034	1.10815805349024	0.176355477481463	0.277599862237296	0.231654	0.814483	0.421023322415936	0.58895080245505	0.668539	1.03622	0.102192519503844	0.188253269314298	0.0938764	0.838034	0.804722505156674	0.86913539789787	0.282094	0.978873	0.510267753060511	0.628954876292187
ENSG00000248493	AC005351.1	0.215246	0.00257861	0.401642	0.915171843226703	NA	0.00336515	0.442805	0.9089375	NA	NA	NA	NA	NA	0.0534906	1.11212	0.7714998342205	NA	-0.0361895	1.08843	0.840094198997949	NA	0.0393094	1.21347	0.858470581575918	NA	0.0508763	1.29956	0.84048406476431	NA
ENSG00000280420	AC005355.2	0.923736	0.00270679	0.379173	0.968178695077279	NA	-0.0672797	0.429325	0.35736	NA	0.667820939059822	1.2272582580482	0.165929088313463	0.264842129171908	0.244975	0.862808	0.398451177393815	0.567969451743752	-0.0781213	0.906434	0.819712371817422	NA	0.625976	1.1872	0.140057928864495	0.240089218313807	0.379719	1.0902	0.37536242474362	0.500817952305099
ENSG00000265489	AC005358.2	0.150978	-0.00719855	0.401844	0.766886258482825	NA	-0.00424292	0.442812	0.8856371	NA	NA	NA	NA	NA	0.0268292	1.1073	0.883853589585088	NA	0.0490521	1.09131	0.782868188240472	NA	0.0393119	1.21347	0.858461593964605	NA	0.0143772	1.29712	0.954585166744541	NA
ENSG00000277602	AC005363.2	16.6172	-0.0759092	0.26415	0.656377173020554	0.823277730452341	-0.261252	0.313421	0.08242852	0.3062359	2.89136401724953	0.532815422416389	6.92172192920311e-10	8.261735692669e-09	2.76769	0.519345	8.79942669998688e-09	1.68839560421869e-07	1.72021	0.49997	2.70991942205693e-05	0.000146076724021759	2.07408	0.499334	2.93522715854016e-07	2.28872331421713e-06	2.28545	0.486509	2.80114173492631e-08	2.81655399981399e-07
ENSG00000275024	AC005383.1	0.120226	-0.000916235	0.401613	0.969807516090779	NA	-0.000882308	0.442733	0.9760733	NA	NA	NA	NA	NA	0.0268254	1.1073	0.883870210801532	NA	-0.0300259	1.08859	0.866377503615453	NA	0.0713288	1.21867	0.746959604472973	NA	0.0508739	1.29956	0.840491578855792	NA
ENSG00000227606	AC005392.1	0.221589	-0.00820279	0.401906	0.736023076367947	NA	-0.00973808	0.443304	0.7419772	NA	NA	NA	NA	NA	0.0268296	1.1073	0.883852190849305	NA	0.0233233	1.08867	0.895580836538216	NA	0.0393123	1.21347	0.858460202525914	NA	0.119557	1.31086	0.639042242311662	NA
ENSG00000276445	AC005393.1	6.09982	-0.0172237	0.317949	0.905084642933365	0.956821144142082	-0.0220182	0.285115	0.8472493	0.9442323	0.957737953011592	0.628160744837052	0.0352905840656686	0.0763358611661778	0.897764	0.713445	0.0176347359186234	0.0542117645265798	1.13526	0.658242	0.0152947312685895	0.0400590905371181	2.62232	0.798012	6.73972501663017e-06	4.02097762244151e-05	3.28415	0.99949	1.46012011975763e-05	8.55661301811892e-05
ENSG00000266368	AC005410.1	0.135516	0.00257827	0.401642	0.915182981775959	NA	-0.000882424	0.442733	0.9760701	NA	NA	NA	NA	NA	0.0268259	1.1073	0.883867681534165	NA	0.0233192	1.08867	0.895598893989448	NA	0.0393072	1.21347	0.858478128847716	NA	-0.0188693	1.2966	0.940582357982729	NA
ENSG00000259146	AC005476.2	0.22586	0.00519894	0.401726	0.830353029991029	NA	-0.000883273	0.442733	0.9760471	NA	NA	NA	NA	NA	0.0467967	1.1102	0.799563448205334	NA	0.0233165	1.08867	0.895610742796292	NA	-0.0242218	1.21126	0.912702745894301	NA	0.0143681	1.29712	0.954613871322239	NA
ENSG00000270000	AC005479.2	1.08811	-0.0709905	0.399429	0.257221664869939	NA	0.0257666	0.404695	0.728098	NA	0.362199117878003	1.06500611689886	0.404564210413182	0.526059623237075	0.00118736	0.819749	0.996401084588188	0.998978309670306	0.199649	0.890501	0.584707950926703	0.701166216295297	0.521682	1.11294	0.198513289035231	0.314688869758309	0.683998	1.23853	0.153715099859366	0.250227391217923
ENSG00000258891	AC005480.1	0.923205	0.0155161	0.39961	0.63710932433165	NA	0.000823637	0.43723	0.9831055	NA	0.19099096829515	1.28019913901611	0.549190479701743	0.661340438834746	0.255171	1.16293	0.285811257652605	0.454524938220034	0.129996	1.0656	0.562568598262391	NA	0.168102	1.18341	0.535879308973016	0.656913622104465	0.256628	1.29005	0.42049783829955	0.546278612072084
ENSG00000233423	AC005482.1	3.81382	0.170253	0.377941	0.15148910650535	NA	-0.239753	0.553946	0.04631558	0.2203942	-0.101858124765197	0.692545187646735	0.817357596321179	0.874537605584268	-0.0412992	0.48325	0.881791154317512	0.932678967055436	-0.565492	0.858133	0.188930175866816	0.304028055697643	0.219958	0.631629	0.594423786763356	0.705746880753129	-0.228698	0.617064	0.596102634441636	0.702111250115445
ENSG00000225647	AC005487.1	0.616464	-0.0164419	0.398119	0.653268145415227	NA	0.0104379	0.433842	0.8149428	NA	NA	NA	NA	NA	0.0522609	1.00975	0.822558233714505	NA	0.224218	1.07005	0.376952400659892	NA	0.326598	1.22662	0.292512062051628	NA	0.247138	1.24807	0.4686080545423	NA
ENSG00000278873	AC005495.1	3.92257	-0.00913787	0.329213	0.945514352989621	NA	0.0212202	0.300874	0.8498172	0.9448786	1.59624133598343	0.944194983023926	0.00573926093370699	0.0162256095757234	1.81163	1.22992	0.00306650142544046	0.0129042603020491	1.64801	0.933824	0.00237848939309412	0.00803036712529874	1.4818	1.00457	0.00758424523400817	0.0215614330221622	4.16949	1.47889	5.03859684781673e-05	0.00025905902339922
ENSG00000267421	AC005498.2	0.187909	-0.00441022	0.401705	0.855458390011844	NA	-0.0051289	0.442906	0.861629	NA	NA	NA	NA	NA	0.0268283	1.1073	0.883857566576822	NA	-0.030023	1.08859	0.866390114355967	NA	0.0393115	1.21347	0.8584630337672	NA	0.0508779	1.29956	0.840479055268551	NA
ENSG00000269696	AC005498.3	0.867353	-0.0072472	0.381386	0.910741649139339	NA	-0.00642632	0.403468	0.9292083	NA	0.448987157157295	1.08440299646818	0.31704743752812	0.437168259951052	0.0106951	0.759327	0.967849413276958	0.987396683634199	-0.35306	0.900595	0.356870151243929	NA	-0.0851365	0.828934	0.823345881633413	0.883161015674862	0.189853	0.932883	0.654222546149206	0.748815775128103
ENSG00000226025	AC005515.1	0.199091	-0.00910718	0.401971	0.708669884981515	NA	-0.0108373	0.443434	0.7145579	NA	NA	NA	NA	NA	0.0268298	1.1073	0.88385093942146	NA	0.0233236	1.08867	0.895579582532297	NA	0.0713343	1.21867	0.746941114383853	NA	0.0143781	1.29712	0.954582492492127	NA
ENSG00000259065	AC005520.2	2.37281	0.0851107	0.368387	0.391768683193298	NA	0.102202	0.396048	0.3266137	NA	-0.26967350294579	0.769162561393149	0.546497644163041	0.658742767404392	-0.0959798	0.546681	0.726110201150281	0.828639039423532	0.533254	0.746599	0.235658885684947	0.359566675411949	0.0114022	0.706728	0.977504623644534	0.984144711749094	1.1043	1.2319	0.0516803983942779	0.105119963148422
ENSG00000270140	AC005520.3	0.57509	0.00317613	0.397236	0.929587733753992	NA	-0.0263878	0.439479	0.5330979	NA	NA	NA	NA	NA	0.231465	1.11922	0.34584589482941	NA	0.044608	1.03676	0.848717592810538	NA	0.0145603	1.11928	0.958738716689973	NA	0.0941305	1.22001	0.769856323818848	NA
ENSG00000273711	AC005520.5	0.610993	-0.00662832	0.400121	0.820531533977846	NA	-0.0235162	0.443402	0.5027141	NA	NA	NA	NA	NA	0.131803	1.1065	0.53010622152068	NA	0.0313253	1.06753	0.876692538187287	NA	0.167248	1.21294	0.508708571218221	NA	0.0675453	1.26782	0.811905373817777	NA
ENSG00000213296	AC005521.1	0.401284	-0.00354	0.392098	0.939259897986325	NA	-0.0191838	0.426685	0.7255401	NA	NA	NA	NA	NA	0.0751596	0.927676	0.768643777869686	NA	-0.243806	1.00478	0.421648807195411	NA	-0.0298493	1.02056	0.926789355984414	NA	0.151984	1.12675	0.685249326108865	NA
ENSG00000250614	AC005522.1	1.46891	0.0197113	0.37228	0.803872996334922	NA	0.028356	0.386674	0.7396626	NA	-0.0279873149417044	0.847627462402481	0.948294800962571	0.965268929186592	-0.0753297	0.636579	0.779131792804075	0.866249127935683	0.56274	0.926709	0.172359699115914	0.282561698667245	-0.235209	0.808363	0.553688944459799	0.672870230587307	1.24868	1.28915	0.0360063701113374	0.0781353166221213
ENSG00000268536	AC005523.1	0.257224	-0.00100917	0.401241	0.96828979630817	NA	-0.00564476	0.442236	0.854673	NA	NA	NA	NA	NA	0.0580933	1.10391	0.760275588948231	NA	-0.00254171	1.08191	0.989012438238657	NA	0.0735743	1.20897	0.748359947872575	NA	0.0156425	1.28797	0.952300568069627	NA
ENSG00000234208	AC005529.1	0.398006	-0.00127869	0.400176	0.964223508178677	NA	-0.00122491	0.44001	0.9716489	NA	NA	NA	NA	NA	0.00507769	1.06976	0.980208758931675	NA	-0.0217774	1.06487	0.914961635619354	NA	0.130379	1.1992	0.602522819191501	NA	-0.018554	1.26211	0.948001676737307	NA
ENSG00000253183	AC005531.1	2.70179	0.217951	0.431546	0.0548090540608443	NA	-0.0386329	0.380506	0.6691448	0.8660328	0.524734878356144	0.926030714605915	0.264162347156348	0.381196554777977	2.35944	1.6422	0.0024711947234517	0.0107450446476164	0.418883	0.874991	0.300185978196953	0.432668309057098	2.6466	1.7181	0.00148280883893474	0.00519756252798297	3.29545	1.66496	0.000537963513995413	0.00213495408474292
ENSG00000230825	AC005532.1	3.5593	-0.0858081	0.348877	0.472009508213382	NA	-0.0897396	0.355686	0.4222984	0.7095653	0.826204233522838	0.766720368011896	0.08830079003176	0.161383218833655	-0.259218	0.537866	0.368509624335132	0.541307373513747	0.371117	0.704596	0.406981384984701	0.540605493817607	0.298029	0.597708	0.469813291435256	0.597818192945165	1.78643	0.936871	0.00240990915791821	0.00791782496472343
ENSG00000224903	AC005534.1	1.27728	0.0219898	0.376505	0.765311260141789	NA	0.13173	0.453188	0.1706066	NA	-0.0515006645014786	0.880174996935389	0.904228661984737	0.936988375571651	-0.0142119	0.667927	0.957385051588968	0.981986778423309	0.374522	0.788529	0.383549308725335	0.520611161024229	0.571198	0.950079	0.185785946436755	0.299302368176913	-0.00260488	0.791881	0.995188195226989	0.997040036934278
ENSG00000234450	AC005534.2	0.106414	-0.00091604	0.401613	0.96981396620246	NA	-0.000882171	0.442733	0.976077	NA	NA	NA	NA	NA	0.0268254	1.1073	0.883870211767327	NA	-0.00232917	1.08791	0.989537675404476	NA	-0.0438588	1.21252	0.843221799122488	NA	0.0508739	1.29956	0.840491579812372	NA
ENSG00000232006	AC005537.1	2.50878	-0.0502563	0.349371	0.657371680109423	NA	-0.252822	0.535558	0.0542369	0.2408337	1.12556724619433	0.94935682049045	0.0372310509598995	0.0797541905335369	0.724943	0.916692	0.0598340736962596	0.143180367300368	0.118994	0.780581	0.776448426117577	0.845357125558592	0.612175	0.788294	0.164244312534754	0.27183422974076	1.34401	1.33519	0.0288108587744944	0.0650435546793385
ENSG00000266897	AC005546.1	1.45844	0.0559522	0.375719	0.499426315127698	NA	0.0539604	0.393445	0.5406694	NA	0.304042034453422	0.920064406308168	0.491771277959069	0.608027506898552	0.449596	0.902301	0.176585180966765	0.322517258037786	0.40956	0.840664	0.32442108713606	0.458630553113693	0.0189041	0.83132	0.960197946085676	0.972870560142322	1.0936	1.32727	0.0544117942186934	0.109562815851355
ENSG00000237070	AC005550.2	0.115814	-0.000915931	0.401613	0.969817544821976	NA	-0.000882039	0.442733	0.9760806	NA	NA	NA	NA	NA	0.000317201	1.10567	0.998620567272229	NA	-0.0280832	1.08849	0.874884242283529	NA	0.00748063	1.21128	0.972896437572349	NA	0.0508739	1.29956	0.840491579990659	NA
ENSG00000214719	AC005562.1	0.819023	0.0168711	0.380647	0.800635968255154	NA	-0.00654004	0.402758	0.9284541	NA	0.246620093614056	0.998933110415092	0.562656042555435	0.673077514395994	0.236363	0.855301	0.412746413593305	0.581740762311741	0.139823	0.894858	0.694382847225865	NA	0.0961746	0.83517	0.800449263809259	0.865863830314409	-0.0143594	0.866546	0.972988896545065	0.983174253793631
ENSG00000280247	AC005578.1	0.127684	-0.00441003	0.401705	0.855464461795765	NA	-0.00512897	0.442906	0.8616273	NA	NA	NA	NA	NA	0.000320139	1.10567	0.998607786761958	NA	0.0233221	1.08867	0.895586223808123	NA	-0.0402398	1.21219	0.855917538946162	NA	0.0508779	1.29956	0.840479055731126	NA
ENSG00000261757	AC005592.1	0.210698	0.00257776	0.401642	0.915199625147602	NA	0.0105034	0.443359	0.7234331	NA	NA	NA	NA	NA	0.0534888	1.11212	0.771507183821449	NA	0.0930171	1.09913	0.605550854085181	NA	0.0393072	1.21347	0.858478126811034	NA	0.0508739	1.29956	0.840491577201526	NA
ENSG00000279584	AC005593.1	6.41889	-0.11704	0.316451	0.438189232881863	0.671621543353083	-0.4502	0.542601	0.02147308	0.1376496	6.07478201955476	1.24280816822688	1.75319088566042e-08	1.63692024011836e-07	5.55737	1.25327	2.08621903641099e-07	2.86216479025977e-06	1.17735	0.721341	0.014589790774552	0.0385051668449373	5.23759	1.34693	1.40090614780129e-06	9.5161517214232e-06	1.88552	0.94751	0.00166457296973741	0.00577979284437693
ENSG00000267223	AC005597.1	0.242044	-0.00383484	0.40166	0.874503708021744	NA	-0.00870498	0.443199	0.7681099	NA	NA	NA	NA	NA	0.0534928	1.11212	0.771490868836878	NA	0.023323	1.08867	0.895582020146936	NA	0.10642	1.22683	0.633084840067044	NA	0.0508793	1.29956	0.840474900737992	NA
ENSG00000279726	AC005609.5	0.271661	-0.00107779	0.400969	0.967204918238618	NA	-0.00103577	0.441513	0.9740033	NA	NA	NA	NA	NA	0.00036355	1.08966	0.998501664980937	NA	0.0270114	1.07863	0.886634509624013	NA	0.0181469	1.19317	0.938433789723852	NA	0.058624	1.28461	0.826913239010273	NA
ENSG00000269296	AC005614.1	4.26613	0.0476849	0.33792	0.705313999787583	NA	-0.145977	0.393605	0.2260126	0.5271244	0.793424068541295	0.735368184680173	0.0962056360767004	0.172661964900051	2.42597	1.42968	0.00136788049301467	0.00650475106848979	0.0544759	0.67642	0.902548390128253	0.940628429394739	1.8911	1.25278	0.00350571759722041	0.0110477351971337	2.31449	1.22137	0.00133140019529842	0.00474325342441463
ENSG00000272070	AC005618.1	0.148431	-0.000915848	0.401613	0.96982027921856	NA	-0.000881837	0.442733	0.976086	NA	NA	NA	NA	NA	0.0268271	1.1073	0.883862623779487	NA	-0.0300242	1.08859	0.866385067118315	NA	0.104604	1.22635	0.63870069644649	NA	0.0508763	1.29956	0.840484064219548	NA
ENSG00000283525	AC005622.1	1.29146	-0.0909679	0.397549	0.224169810385972	NA	-0.198921	0.552008	0.04122446	NA	1.92130854507355	1.8010804941293	0.0100518442702878	0.0263188015996143	0.409829	1.0172	0.207494767683271	0.362117005010186	0.132613	0.902913	0.704582071419302	0.793485039952771	0.586577	1.00135	0.174191047139096	0.284840420493372	1.17119	1.45757	0.0445841600892415	0.0930694959919921
ENSG00000261596	AC005632.2	8.9312	-0.0417353	0.311025	0.781554377627436	0.890631614269764	-0.0113156	0.271527	0.9218483	0.9706627	0.965911305864755	0.574730225555222	0.0266536402206656	0.0604823954036876	0.686293	0.552955	0.0369322892489739	0.0983415589946861	0.787533	0.537331	0.0650282732650503	0.131560797677018	1.30126	0.591337	0.00273608782261968	0.00890411152924797	1.34811	0.581746	0.00227595381674577	0.00754761781053657
ENSG00000261886	AC005670.1	10.316	-0.285329	0.289259	0.101927158954107	0.293787353509087	-0.182255	0.279656	0.1798696	0.4712013	2.58667500400528	0.566677798425695	4.84380435308008e-08	4.21715676864137e-07	2.47277	0.706285	7.9019721124346e-06	7.21682780554859e-05	2.12219	0.640797	7.6622410360358e-06	4.61172551523538e-05	1.97756	0.561423	5.43638588408455e-06	3.30733973807768e-05	2.10919	0.543538	1.59570852061211e-06	1.14031972222786e-05
ENSG00000261490	AC005674.2	1.65639	0.0865597	0.38977	0.277123587623098	NA	0.2277	0.55951	0.04245542	NA	-0.0372578634100271	0.893822752428775	0.930294893145927	0.952976368635961	0.324093	0.78674	0.285847093104181	0.454524938220034	2.29749	1.79424	0.00131116633182163	0.00474308517303929	0.771926	0.974526	0.096957868465849	0.180037285008649	0.515237	1.04338	0.263277541336163	0.380824802933267
ENSG00000226329	AC005682.1	0.655305	-0.0361108	0.392752	0.501520022065981	NA	-0.0408162	0.426428	0.5133732	NA	NA	NA	NA	NA	0.177568	0.938631	0.513067570552994	NA	0.192839	0.974232	0.534836098553217	NA	0.409062	1.12028	0.272624971694008	NA	0.417852	1.17423	0.319621209476306	NA
ENSG00000262966	AC005695.1	0.242159	-0.00634471	0.401751	0.794799972563856	NA	-0.0117987	0.443563	0.6909015	NA	NA	NA	NA	NA	0.0534936	1.11212	0.771487452039898	NA	0.0233238	1.08867	0.895578486735437	NA	0.0713346	1.21867	0.746940065175477	NA	0.0508804	1.29956	0.840471408235217	NA
ENSG00000273816	AC005695.3	1.087	-0.113435	0.407367	0.14916792299867	NA	0.0288069	0.379915	0.7456873	NA	0.747660978846052	1.14007594596662	0.138339508494991	0.229991571135948	-0.220155	0.787212	0.441054230052449	0.607623784840609	0.32019	0.815666	0.441261434407645	0.572409180295035	-0.06427	0.843657	0.864620567846184	0.913952543863015	1.44242	1.461	0.0241450596585606	0.0561020192510908
ENSG00000262050	AC005696.1	0.20523	-0.00449835	0.401677	0.853220018804445	NA	-0.00523364	0.442853	0.8594094	NA	NA	NA	NA	NA	0.053493	1.11212	0.771489961209299	NA	0.0490523	1.09131	0.782867065091749	NA	0.0393122	1.21347	0.858460445751051	NA	0.0508796	1.29956	0.840473973000354	NA
ENSG00000272911	AC005696.3	0.183279	-0.0101494	0.402058	0.677641058698441	NA	-0.0121045	0.443608	0.6834426	NA	NA	NA	NA	NA	0.0268302	1.1073	0.883849499142291	NA	0.0233239	1.08867	0.895578139285943	NA	0.039313	1.21347	0.858457524861621	NA	0.0143785	1.29712	0.954581039120985	NA
ENSG00000277200	AC005696.4	0.385254	0.000270399	0.39882	0.993270494759821	NA	-0.00703182	0.437959	0.8543056	NA	NA	NA	NA	NA	0.0488061	1.04541	0.823860254736077	NA	0.0804022	1.0568	0.714905576001887	NA	0.111285	1.1654	0.676756286745924	NA	0.0813802	1.24253	0.789627634965409	NA
ENSG00000267526	AC005702.2	3.7574	-0.0646262	0.344627	0.59185026520965	NA	-0.182559	0.435295	0.1435796	0.4161313	1.23690063999353	0.929565817117599	0.0235845422544554	0.0544902220272018	0.300286	0.578851	0.305528729471143	0.475289016129409	0.0251923	0.705056	0.954463205969393	0.976527087311908	0.93635	0.771106	0.0450543546843861	0.096611770132627	1.08967	0.8332	0.0335322570054551	0.0737266072648868
ENSG00000237377	AC005703.2	0.16492	0.00633676	0.401772	0.7944997814583	NA	-0.000881858	0.442733	0.9760855	NA	NA	NA	NA	NA	0.0296019	1.10598	0.87274311307123	NA	-0.00232746	1.08791	0.98954534372328	NA	0.0393094	1.21347	0.858470581416051	NA	0.0508763	1.29956	0.840484064605137	NA
ENSG00000262681	AC005722.2	0.0849257	-0.00441022	0.401705	0.855458216495725	NA	-0.00512911	0.442906	0.8616236	NA	NA	NA	NA	NA	0.0268283	1.1073	0.883857566377325	NA	0.0233221	1.08867	0.895586223140223	NA	0.00748416	1.21128	0.972883663747501	NA	0.014376	1.29712	0.954589179683618	NA
ENSG00000258472	AC005726.1	6.96927	-0.0316298	0.320296	0.824629904115992	0.914552725134981	-0.0298198	0.289031	0.7941677	0.9235237	1.12572985428942	0.675776934695481	0.0177944760098971	0.0429252110642437	0.46061	0.514568	0.131713592143207	0.260780997676616	1.75107	0.926199	0.00138902361639253	0.00498526657844866	0.954547	0.562617	0.0224488298318572	0.0541875255097523	1.56618	0.785794	0.0029406869894373	0.00939452668061411
ENSG00000264608	AC005726.3	8.29757	-0.287922	0.324148	0.0841456890186695	0.262840087260799	-0.119979	0.279127	0.3426077	0.6424256	0.999987916803362	0.470223774393966	0.0099022313106912	0.0260066554989731	-0.169362	0.388565	0.541681540560852	0.693940763491249	0.907797	0.498696	0.0268990115918653	0.0640300863247436	0.9849	0.422209	0.00549604826542262	0.0163057893633649	0.469082	0.467477	0.221799018088353	0.333860289282452
ENSG00000261033	AC005730.2	1.41545	0.0987238	0.390911	0.239624783806815	NA	0.107808	0.430883	0.2470881	NA	-0.0660321579977479	0.871252325613506	0.877818378711956	0.918770870912764	-0.000217648	0.589233	0.999351917348309	0.999761814910041	0.576252	0.874077	0.178278355756837	0.290274516046511	0.279147	0.75815	0.494359914722314	0.620374950965111	-0.0604609	0.823726	0.888085526443955	0.922795134653854
ENSG00000266126	AC005730.3	1.75461	0.0532521	0.378171	0.500804880112054	NA	0.0302837	0.393513	0.7117707	NA	-0.23306694308934	0.876421005612577	0.595365214891002	0.700041166408557	0.0324861	0.626879	0.903132870387268	0.945424059801988	-0.0429143	0.806865	0.915582022816257	0.949778030363225	-0.066231	0.748801	0.867804377342975	0.915805787771386	0.888608	0.917224	0.081136499988068	0.150807972674573
ENSG00000262185	AC005736.1	1.48372	0.00545494	0.36592	0.950227305066452	NA	-0.099127	0.431044	0.2637578	NA	0.292497044463682	0.850038883351742	0.511895766294626	0.628001255488273	0.127052	0.646473	0.641095491618433	0.77092828459297	-0.129442	0.847944	0.736453259528299	0.817233582613149	1.21587	1.28723	0.028031907014387	0.0653304582431588	0.0993098	0.854871	0.816314349061803	0.875147031517496
ENSG00000226040	AC005740.1	0.270901	-0.00107662	0.400976	0.967213254127578	NA	0.00394198	0.441624	0.9012313	NA	NA	NA	NA	NA	0.0307162	1.09196	0.874029654516003	NA	0.026969	1.07874	0.88673686409162	NA	0.00858423	1.19554	0.970587809027021	NA	0.0949039	1.28959	0.724641046171305	NA
ENSG00000254099	AC005740.3	0.470581	-0.005405	0.391924	0.90825580579418	NA	-0.0196667	0.426989	0.7180067	NA	NA	NA	NA	NA	0.0286964	0.90863	0.910375669179187	NA	0.155473	0.996943	0.587486844145367	NA	0.0212786	1.03801	0.946669883020614	NA	0.368103	1.21654	0.349080376455292	NA
ENSG00000271871	AC005740.4	0.497497	-0.016814	0.39816	0.646238255547736	NA	-0.00977746	0.434433	0.823003	NA	NA	NA	NA	NA	0.0522786	1.00966	0.822522019700434	NA	0.0489047	1.02774	0.840298575168768	NA	0.0784039	1.11976	0.784219637459199	NA	0.325331	1.28074	0.353046389727911	NA
ENSG00000267131	AC005746.2	0.144164	0.00257843	0.401642	0.915177800277173	NA	-0.000882371	0.442733	0.9760716	NA	NA	NA	NA	NA	-0.0123804	1.10464	0.946480711128953	NA	0.0233192	1.08867	0.895598894243583	NA	0.0393072	1.21347	0.858478129100005	NA	0.0143719	1.29712	0.954601939666891	NA
ENSG00000273982	AC005746.3	0.113597	-0.000915463	0.401613	0.969832953233895	NA	-0.00088147	0.442733	0.976096	NA	NA	NA	NA	NA	0.0268271	1.1073	0.883862625670783	NA	-0.00232747	1.08791	0.989545342205307	NA	-0.0242164	1.21126	0.912722193524396	NA	-0.0235959	1.29663	0.925797725783167	NA
ENSG00000268650	AC005759.1	1.29149	-0.0821001	0.368921	0.402070709584439	NA	-0.1003	0.400591	0.3248875	NA	1.95008649973201	1.60297779057961	0.0086012522653502	0.0229810321349449	0.774016	1.19204	0.0640005728890039	0.150928592242863	0.260141	0.79463	0.53532985221935	0.658986757944474	-0.0964795	0.789753	0.804914655997067	0.869292916046613	-0.112681	0.899273	0.789801856267894	0.856829454381173
ENSG00000266933	AC005775.1	3.63903	0.0893822	0.357681	0.42131998427427	NA	0.0189661	0.343044	0.8527487	0.9451714	0.841812655871951	0.90514455157031	0.0962288755135672	0.172687207912277	0.688547	0.851489	0.0640576749230356	0.151021745375288	0.970511	0.880046	0.04257551873513	0.093650770993916	0.799676	0.859261	0.084852473648955	0.16155959048091	1.38444	1.29087	0.024924032632985	0.0576770428141969
ENSG00000270802	AC005776.1	0.219532	-0.000916074	0.401613	0.969812844095778	NA	0.00336445	0.442805	0.9089564	NA	NA	NA	NA	NA	0.0268271	1.1073	0.883862622782295	NA	0.04905	1.09131	0.782876978153173	NA	0.0393101	1.21347	0.858468063592403	NA	0.119554	1.31086	0.639051770127947	NA
ENSG00000273218	AC005776.2	9.80641	-0.298308	0.321995	0.0767707742957103	0.248224806315231	-0.258915	0.362823	0.09020705	0.3232168	2.42508191561656	0.677247560427435	4.08002869134893e-06	2.48136930718129e-05	0.3637	0.418917	0.205733720127419	0.360029500614263	0.113858	0.463056	0.771126182582421	0.841316431384987	1.20392	0.507632	0.00250372285007819	0.00824052722626713	2.15459	0.613449	6.90693571240919e-06	4.34087649130812e-05
ENSG00000268189	AC005785.1	0.60689	-0.0223271	0.391774	0.657817630617411	NA	-0.0186228	0.421797	0.7531446	NA	NA	NA	NA	NA	0.14376	0.942325	0.586026485455401	NA	0.106664	0.966259	0.723243897875137	NA	0.0229997	1.01978	0.943568343812253	NA	-0.144828	1.09878	0.705711340451629	NA
ENSG00000279203	AC005785.2	5.76481	-0.176635	0.321477	0.251330536420307	0.492192162794422	-0.483152	0.561317	0.01750335	0.1214876	2.33091434657012	0.805701136989872	5.91641213606475e-05	0.000282345190347736	0.950725	0.692199	0.0121806893034842	0.0401514764940891	0.27148	0.576653	0.534132724272388	0.657690270594474	0.346367	0.631661	0.406116096813662	0.537046739519711	1.30048	0.709034	0.00789573189861287	0.0218642221348289
ENSG00000266959	AC005786.1	0.150545	-0.000917273	0.401613	0.96977333170919	NA	0.00632375	0.442971	0.830176	NA	NA	NA	NA	NA	0.0268222	1.1073	0.883883642639563	NA	0.0671572	1.09405	0.706893677164856	NA	0.0393035	1.21347	0.858491490245063	NA	0.0508696	1.29956	0.840504882548856	NA
ENSG00000274447	AC005790.1	0.248697	-0.000915647	0.401613	0.969826891216666	NA	-0.000881964	0.442733	0.9760826	NA	NA	NA	NA	NA	-0.0227714	1.10622	0.901517716400401	NA	0.0233209	1.08867	0.895591291437002	NA	0.07547	1.2172	0.735181625134246	NA	0.0508763	1.29956	0.840484064690217	NA
ENSG00000265702	AC005821.1	0.249067	-0.00897498	0.401961	0.712643923675788	NA	-0.00341061	0.442693	0.9084183	NA	NA	NA	NA	NA	0.0268298	1.1073	0.883851121657821	NA	0.067164	1.09405	0.706865729341271	NA	0.0713342	1.21867	0.746941289231833	NA	0.05088	1.29956	0.840472671842661	NA
ENSG00000235554	AC005822.1	0.10878	-0.000915698	0.401613	0.969825219678264	NA	-0.000881944	0.442733	0.9760831	NA	NA	NA	NA	NA	0.000318964	1.10567	0.998612897983883	NA	0.0233209	1.08867	0.895591291211824	NA	0.0393094	1.21347	0.858470581277958	NA	0.0508771	1.29956	0.8404815589622	NA
ENSG00000265282	AC005828.4	1.35257	-0.0565337	0.387729	0.411757487415852	NA	0.0660991	0.407781	0.437826	NA	0.958450112110875	1.34096531071016	0.0777005166360695	0.145672990502065	-0.253367	0.839309	0.385350844599898	0.556535248442251	0.578739	0.937331	0.160729227900489	0.267989560958956	1.67161	1.73433	0.0111025721864203	0.0299189285991396	0.748735	1.23043	0.131400845402495	0.221759123148294
ENSG00000261575	AC005829.1	2.73479	0.323187	0.585373	0.00836515037668919	NA	0.284196	0.595606	0.03074687	0.1723725	-1.51881020400654	1.28589690083574	0.0174005919793519	0.0420883247015345	-0.000401752	0.4966	0.998839065379465	0.999582525792848	-0.0558574	0.665542	0.900228894489384	0.939101655660949	-0.0599536	0.610073	0.883691626967535	0.925587195727	-0.443957	0.806707	0.330388084066284	0.454464696461537
ENSG00000280202	AC005831.1	0.7793	0.0392145	0.389568	0.510506807605148	NA	0.0506405	0.423548	0.4630282	NA	NA	NA	NA	NA	0.046236	0.794485	0.861757853905837	NA	-0.128006	0.897019	0.717108162170021	NA	-0.192285	0.957808	0.594387897103216	NA	-0.157444	0.999141	0.700948280729502	NA
ENSG00000256381	AC005832.1	0.274719	0.00519943	0.401726	0.830337399804985	NA	0.00848813	0.443138	0.7742635	NA	NA	NA	NA	NA	0.0737855	1.11746	0.690185207689821	NA	0.0805429	1.0964	0.653479957034031	NA	0.10207	1.2257	0.646583605479316	NA	0.0508763	1.29956	0.840484062227892	NA
ENSG00000256748	AC005832.2	0.324201	-0.0127176	0.402325	0.603645112432552	NA	-0.0152302	0.444143	0.6091911	NA	NA	NA	NA	NA	0.026831	1.1073	0.883845953628253	NA	0.0233247	1.08867	0.895574586467386	NA	0.039314	1.21347	0.858453997845305	NA	0.0875992	1.30474	0.729617318844532	NA
ENSG00000256799	AC005832.3	0.224956	-0.00441061	0.401705	0.85544567563079	NA	-0.00512958	0.442906	0.861611	NA	NA	NA	NA	NA	0.0268283	1.1073	0.88385756464018	NA	0.0233221	1.08867	0.895586221399499	NA	0.138597	1.23716	0.538064828023131	NA	0.050878	1.29956	0.840479053350388	NA
ENSG00000255474	AC005833.1	0.349981	-0.00549362	0.400859	0.838540684549827	NA	-0.00636937	0.441304	0.8454011	NA	NA	NA	NA	NA	-0.0834573	1.09593	0.677665068115537	NA	0.0284308	1.0749	0.883306143258495	NA	0.0861923	1.19982	0.718179599745786	NA	0.145329	1.29522	0.599427985486473	NA
ENSG00000261335	AC005837.1	1.45839	-0.0497392	0.369792	0.573416911297463	NA	-0.0679869	0.39372	0.4630702	NA	1.07033444782291	1.25517088019765	0.0585597656342337	0.115288198779749	1.17175	1.52108	0.0255410028452666	0.0733870090912003	0.598432	0.956992	0.145923658417453	0.248309304804749	0.51499	0.956333	0.221317882520123	0.342306203999693	0.601092	0.983381	0.207543611102655	0.316722351001544
ENSG00000266538	AC005838.2	4.67408	-0.212521	0.34477	0.148028386791055	NA	-0.091853	0.30498	0.4458283	0.7277889	1.599026156606	0.767750480751248	0.00225752341815896	0.0072034858959156	0.234173	0.481065	0.413639169557615	0.582343312534255	0.675726	0.580558	0.125351622130114	0.220890995942963	0.101398	0.563255	0.802183651347003	0.867089862714175	1.40311	0.723402	0.00486112121171994	0.0144345929276234
ENSG00000279089	AC005839.1	4.4414	-0.140732	0.357822	0.253915134163579	NA	0.112768	0.337315	0.3513081	0.6502513	0.689321905247107	0.673749991237334	0.1335548927349	0.223876012641288	-0.186069	0.52369	0.509293395353542	0.665690580806082	0.547136	0.575666	0.211910420898554	0.331631640857189	0.378293	0.565543	0.35439228243379	0.486381766842963	0.806913	0.644195	0.0750482063041354	0.141645682067857
ENSG00000213942	AC005840.1	0.394771	0.00705879	0.395799	0.85804330209447	NA	0.0290167	0.435711	0.5473941	NA	NA	NA	NA	NA	0.0592593	0.983998	0.80618884635396	NA	0.167105	1.02949	0.528234083030805	NA	0.0896345	1.09598	0.764547998219473	NA	0.117223	1.18102	0.73531270556914	NA
ENSG00000256433	AC005840.2	9.69754	-0.22926	0.316916	0.15758138911143	0.377735518886312	0.290147	0.36513	0.06801346	0.2762891	2.90880785478114	0.809445460302092	3.91445677283447e-06	2.39382130718204e-05	1.02193	0.680038	0.00763267603225963	0.0273292488025914	1.94975	0.532806	4.53947174969908e-06	2.85635126033561e-05	1.89244	0.680153	9.80289113268938e-05	0.000455942228294075	1.82509	0.635855	0.000131654622324471	0.000611734128860407
ENSG00000276718	AC005840.4	6.65766	-0.239938	0.349277	0.109871623845593	0.306432484149976	0.0901603	0.29565	0.4561927	0.7351676	4.73479155980278	1.333226175792	6.35060025755151e-06	3.73437515301131e-05	1.75671	1.19207	0.00315210467988501	0.0131936994417335	4.19025	1.40962	5.17853208740868e-06	3.22340969360225e-05	3.56764	1.39485	7.90806974447398e-05	0.000376749169324813	2.18499	1.02459	0.000775400408914664	0.00293611690442415
ENSG00000255775	AC005845.1	0.760577	0.0435666	0.399815	0.349097157131194	NA	0.0357755	0.433263	0.5071315	NA	NA	NA	NA	NA	0.392773	1.17352	0.192850486257803	NA	0.288212	1.04263	0.327393021588847	NA	0.19811	1.0908	0.538958264993597	NA	0.597152	1.3583	0.160492856554239	NA
ENSG00000205325	AC005863.1	0.307911	0.0021526	0.401607	0.929376574239332	NA	0.00542199	0.442825	0.8548116	NA	NA	NA	NA	NA	0.0774914	1.11849	0.675948133740529	NA	0.0882719	1.09803	0.623568203360487	NA	0.0713324	1.21867	0.746947470367109	NA	0.050878	1.29956	0.840479052696542	NA
ENSG00000236908	AC005865.1	0.160828	0.0025768	0.401642	0.915231112759375	NA	-0.000884114	0.442733	0.9760243	NA	NA	NA	NA	NA	0.0534844	1.11212	0.771525598032448	NA	0.0233149	1.08867	0.895617934551635	NA	0.0393019	1.21347	0.85849703115547	NA	0.0508678	1.29955	0.840510399376417	NA
ENSG00000264083	AC005899.1	0.928452	0.02991	0.38958	0.595081989262322	NA	-0.0575883	0.43661	0.3564985	NA	0.583994517954549	1.28678092384229	0.193609956317671	0.298201473510147	0.711952	1.41312	0.0681710504997156	0.15826143112434	0.0888282	0.958994	0.770579018660335	NA	0.473684	1.17619	0.213094189319468	0.332097360950518	0.661324	1.32507	0.14863182962441	0.244105830993828
ENSG00000266385	AC005899.5	2.23963	-0.059978	0.357253	0.569761614357205	NA	-0.0201923	0.343747	0.8431608	NA	1.01243637230123	1.00815763209744	0.0593876260195173	0.116564471800352	0.93996	1.25791	0.0405440076156954	0.106082826709791	0.702546	0.816741	0.121715570658795	0.215813270584694	0.949802	0.864859	0.0482108425886718	0.10208940151272	3.36856	1.69105	0.000494885417096568	0.00198407416528407
ENSG00000274341	AC005899.6	1.58256	-0.156797	0.422718	0.0858417417840685	NA	0.0452975	0.354588	0.6566166	NA	0.894686475947179	1.01072419051554	0.0870088589291348	0.1595331922485	0.139326	0.74718	0.61129835190198	0.74858297299141	1.08957	1.02321	0.0266318053050969	0.0635429799206195	0.753231	0.988467	0.103192754711037	0.189022695788814	0.705387	0.939181	0.15018578330572	0.245907011061548
ENSG00000278668	AC005899.7	1.06404	-0.02893	0.390395	0.596863400054402	NA	0.0385658	0.419945	0.5635555	NA	0.714940719490389	1.35862616447004	0.132653767042795	0.222801985995051	0.160102	0.921876	0.553002152529918	0.703129665853407	0.389606	1.00259	0.259899389824254	0.387685730912155	0.252662	1.05404	0.46703207223953	0.595552110003703	0.177131	1.09076	0.65004935856601	0.745817327580641
ENSG00000279762	AC005899.8	4.00068	-0.15799	0.347365	0.240766920951133	NA	-0.159734	0.376906	0.2116246	0.5120649	3.36126958117056	1.41623191953984	0.000213855486077103	0.000891364440750512	0.943408	0.933785	0.0254034695360558	0.0730699124506691	3.00807	1.71094	0.000231374062364856	0.00102255475966325	5.04798	1.43061	4.31426640281077e-06	2.68155784674743e-05	4.6036	1.41727	1.41423982947212e-05	8.31103225418473e-05
ENSG00000278356	AC005911.1	0.3738	-0.00753726	0.399328	0.810618342627459	NA	-0.00149254	0.437922	0.9685527	NA	NA	NA	NA	NA	0.000493575	1.046	0.998176757465878	NA	0.0376587	1.05226	0.862940036376589	NA	0.0616981	1.15766	0.814539208632987	NA	-0.0149758	1.23169	0.961135220573053	NA
ENSG00000227081	AC005912.1	339.06	0.584564	0.154928	1.84566329968592e-05	0.00070319837031847	0.0151624	0.132579	0.8840844	0.9581617	-0.745890241795098	0.15757646046272	1.31021758884559e-06	8.8173849391636e-06	-0.370797	0.146469	0.00820839975684524	0.0289826877927402	-0.669272	0.156158	1.27678808242237e-05	7.34605267818649e-05	-0.689808	0.154563	4.98261574833708e-06	3.05896204275763e-05	-0.33378	0.155056	0.0279911315030561	0.063517428364319
ENSG00000275850	AC005912.2	0.190425	-0.000915688	0.401613	0.969825547653114	NA	-0.00512957	0.442906	0.8616113	NA	NA	NA	NA	NA	0.0534918	1.11212	0.771494931467004	NA	0.0233221	1.08867	0.895586221432316	NA	0.100116	1.22522	0.652695164404902	NA	0.050878	1.29956	0.840479053382825	NA
ENSG00000279446	AC005915.1	1.09576	-0.0272898	0.383772	0.670819107848189	NA	-0.0812491	0.443227	0.2583605	NA	1.11652402063168	1.54226912411367	0.0494497279654407	0.100658833080295	0.536584	1.19065	0.128637322102701	0.256446439547892	0.227343	0.955812	0.490673340074104	0.618851720362557	0.169207	0.963279	0.634874396136168	0.739121160811359	0.811207	1.33949	0.105276237151721	0.185735740173103
ENSG00000247011	AC005920.1	2.94325	-0.0519669	0.333104	0.6927394249555	NA	-0.0176804	0.30449	0.8737597	0.953942	1.47565543861996	0.91332516746289	0.00850939010117033	0.0227743850240764	0.639337	0.696092	0.0646099382335776	0.152076136972694	1.34175	0.849436	0.0084132014661061	0.0241306934879889	-0.514189	0.844258	0.229441724003187	0.35180690541805	1.0318	0.956	0.0513973537439925	0.104646012928412
ENSG00000251665	AC005920.3	0.24996	-0.00441032	0.401705	0.855455032120419	NA	-0.000881674	0.442733	0.9760905	NA	NA	NA	NA	NA	-0.0227702	1.10622	0.901522785343503	NA	0.0490512	1.09131	0.78287205705017	NA	0.0713324	1.21867	0.746947471801677	NA	0.0875954	1.30474	0.729628374791955	NA
ENSG00000278963	AC005921.3	0.700828	-0.0272777	0.392454	0.591639072344956	NA	0.000119509	0.41794	0.9984291	NA	NA	NA	NA	NA	0.166916	0.949561	0.532961288759862	NA	0.367032	1.03945	0.254608438593177	NA	0.44622	1.17405	0.23034214093227	NA	0.446495	1.20946	0.286423638002368	NA
ENSG00000278627	AC005962.1	2.21146	-0.130987	0.379075	0.213061561528226	NA	-0.155245	0.436063	0.1710654	NA	1.35876292277642	1.14240805891552	0.0228304886554688	0.0530279826371013	0.343074	0.740768	0.260689501378637	0.425951257330736	0.59487	0.87655	0.166775736825673	0.275632341178705	1.06202	1.27791	0.042541769965678	0.0920629726447411	1.35431	1.29322	0.0271307085302946	0.0618482895320014
ENSG00000272164	AC005972.3	0.155458	-0.000916012	0.401613	0.969814858893283	NA	0.00336452	0.442805	0.9089544	NA	NA	NA	NA	NA	0.0268271	1.1073	0.883862623003707	NA	0.04905	1.09131	0.782876978368622	NA	0.0737397	1.21828	0.739630418440015	NA	0.0508763	1.29956	0.84048406345117	NA
ENSG00000283538	AC005972.4	9.16328	-0.210505	0.297585	0.208964940492516	0.445970807716732	0.0361384	0.238243	0.7597832	0.9090696	2.964057701724	0.698669554310143	2.74031939218922e-07	2.0883008874161e-06	2.80138	0.829186	1.70088265863124e-05	0.000144214929204576	1.51788	0.478478	0.000145030342422922	0.000671141678265468	2.41839	0.712199	4.69836882356983e-06	2.89958676610016e-05	2.78442	0.838705	1.12227162309813e-05	6.70406815664111e-05
ENSG00000241456	AC005996.1	0.142345	-0.000916086	0.401613	0.969812447816577	NA	0.00336443	0.442805	0.9089568	NA	NA	NA	NA	NA	0.0268271	1.1073	0.883862622570277	NA	0.04905	1.09131	0.782876977946866	NA	0.071331	1.21867	0.746952323872588	NA	0.0875938	1.30474	0.729633189792224	NA
ENSG00000226824	AC006001.2	2.52436	-0.0515768	0.353086	0.636292540241452	NA	0.0913162	0.356541	0.4150884	0.7043085	1.23384310215453	1.15763897694435	0.0343501113821904	0.0746502078462023	0.068904	0.548323	0.80035201613588	0.879118171836126	0.877898	0.734344	0.0617347885520076	0.126281356305075	0.390244	0.678469	0.353647343438625	0.485678093210655	1.78468	1.32797	0.00860600585924451	0.0235094521755573
ENSG00000229180	AC006001.3	19.183	0.0742677	0.269	0.66188744840574	0.826152426362703	0.0239209	0.225407	0.8391619	0.940736	0.37502904577554	0.371993380742531	0.255980227092164	0.371618987815639	0.617065	0.356073	0.0243851853305372	0.0708009167787601	0.433247	0.371269	0.195184823621431	0.311433606055878	0.218777	0.373484	0.503362951065979	0.62785208033378	-0.0925247	0.400042	0.789729669153669	0.856829454381173
ENSG00000274010	AC006011.2	1.67908	-0.0751417	0.367658	0.440141123044637	NA	-0.139909	0.449354	0.1697032	NA	0.663793631650499	0.882160681581007	0.171246618142209	0.271401578056099	0.198298	0.665872	0.479933912392237	0.641878359596353	0.0501409	0.819218	0.899812974149566	0.939077745167815	1.69994	1.56621	0.00981568030947658	0.0268742618858586	1.44481	1.32514	0.0218610280744794	0.0515742118195142
ENSG00000234215	AC006012.1	3.73798	-0.145971	0.333641	0.30473944723117	NA	-0.0778711	0.305854	0.5093307	0.7719142	1.64621447109633	0.829137326883718	0.00260713270925032	0.00815193321480163	1.63697	1.24414	0.00516839738536269	0.019854029384629	1.81808	1.17679	0.00215033608921608	0.00735654002896889	1.39491	0.83689	0.00643137109775493	0.0186961696020141	1.86262	1.13147	0.00407942124633923	0.0123809974395104
ENSG00000224785	AC006026.1	0.370216	-0.000941534	0.40151	0.969393093662844	NA	0.00345822	0.442613	0.907655	NA	NA	NA	NA	NA	0.000326487	1.10306	0.998593450931508	NA	-0.0192398	1.0857	0.915275057248119	NA	0.0402633	1.21097	0.856480657146158	NA	0.164621	1.31973	0.527258739374934	NA
ENSG00000231357	AC006028.1	0.286007	-0.00802668	0.401894	0.74139385746919	NA	-0.00952407	0.443281	0.7473598	NA	NA	NA	NA	NA	0.0268277	1.1073	0.883860022938411	NA	0.0233215	1.08867	0.89558868476228	NA	0.0713317	1.21867	0.746949829630538	NA	0.0178088	1.29656	0.943915029790488	NA
ENSG00000272908	AC006033.2	0.301479	-0.0072764	0.399519	0.813944503563134	NA	-0.00144302	0.438316	0.9690938	NA	NA	NA	NA	NA	-0.0384278	1.05212	0.858272630276127	NA	0.0365004	1.05495	0.865398349231352	NA	0.0599386	1.16182	0.817832131950691	NA	0.0220166	1.24308	0.941382348290898	NA
ENSG00000233264	AC006042.3	17.0718	0.0694629	0.298281	0.663049401608324	0.82712013506102	-0.118777	0.289891	0.3459119	0.6454357	5.27057949386157	1.10237844240752	6.99834490191698e-08	5.91247065030446e-07	3.91821	0.691611	3.06371833736051e-09	6.51620002984598e-08	2.67463	0.862195	3.74307533627704e-06	2.39648595698102e-05	3.77614	0.901595	4.61099345814386e-07	3.46339704160582e-06	5.10621	0.799423	1.4261393973554e-11	2.50179141439148e-10
ENSG00000234141	AC006042.4	0.140117	-0.000917127	0.401613	0.969778136212256	NA	0.00336317	0.442804	0.9089909	NA	NA	NA	NA	NA	0.0268223	1.1073	0.883883402981193	NA	0.0490453	1.09131	0.782897198728326	NA	0.00747695	1.21128	0.97290976237919	NA	0.0508697	1.29956	0.840504645176804	NA
ENSG00000261786	AC006058.1	45.0444	-1.43167	0.537289	1.87458427082767e-06	0.000126633100610911	0.539106	0.355378	0.005657624	0.05689693	0.570134960158339	0.318824168475754	0.0508598812473348	0.102972522826566	-0.100147	0.331573	0.701714964882092	0.812416636561541	0.620436	0.301146	0.0274284479634597	0.0650531465322538	0.00852278	0.328925	0.97712032258194	0.983915681375908	0.27219	0.317424	0.349047068940036	0.473760670511847
ENSG00000271192	AC006058.2	2.82749	-0.136822	0.388394	0.176136824334059	NA	0.194678	0.419554	0.1410958	0.4123557	0.571289159087237	0.739768027590566	0.218940929772526	0.328193447567752	-0.126877	0.61667	0.642051428439145	0.771540590675261	0.902357	0.656795	0.0508546249279763	0.108228012934446	0.501959	0.645529	0.236852017242398	0.360671913320416	1.36925	1.05827	0.0186068867327992	0.0451919263189005
ENSG00000272121	AC006058.3	2.73515	-0.0212678	0.345788	0.853416804074482	NA	0.0622318	0.336302	0.5718841	0.8115791	0.25016531508278	0.662412812648218	0.571502399069331	0.679774585707729	0.356742	0.630765	0.237625952529317	0.39963566176013	0.29744	0.627513	0.504947456099445	0.631970869568077	0.0749981	0.665773	0.85465308156504	0.907390995222446	0.400622	0.635812	0.361095204380916	0.486082745624113
ENSG00000280435	AC006058.4	1.81736	-0.101424	0.392459	0.22664736811419	NA	0.127522	0.413499	0.2397999	NA	-0.116884335023827	0.757637594584756	0.790926987681141	0.855856205180921	0.302853	0.856743	0.315191799129845	0.48510672404097	0.141787	0.701159	0.748787370030548	0.825322544270189	-0.327041	0.842714	0.416545212412692	0.54699529323595	-0.227242	0.863768	0.601177553377101	0.706188535148351
ENSG00000230084	AC006059.1	1.30687	-0.113219	0.406953	0.150842448334026	NA	0.0723807	0.395396	0.4386053	NA	-0.160389071116019	0.824029140351385	0.71444031574438	0.796488395122985	-0.118243	0.748816	0.663583349491224	0.785428733910242	1.01079	1.12334	0.0327036650173843	0.075288449981457	1.68238	1.61866	0.0105436812502799	0.0285929566595619	0.930429	1.22133	0.0823618331258065	0.152648364014086
ENSG00000247853	AC006064.2	1.23611	-0.0483001	0.371795	0.572214386296167	NA	-0.0439188	0.38363	0.6261391	NA	0.743277257712809	1.05819706360453	0.139876270851357	0.232095473046112	0.329761	0.846324	0.282181041769519	0.450355583281978	0.906467	1.11382	0.0450116963623156	0.0981448726641782	0.312778	0.824262	0.437973142726765	0.568001134459549	0.0848897	0.921083	0.839156532548243	0.890185043516432
ENSG00000279799	AC006077.2	7.50863	-0.00688656	0.303661	0.964570543475107	0.985130433561405	-0.582916	0.620071	0.009823906	0.08281095	2.44905760193133	0.81638511314532	3.73333292441131e-05	0.000186448728140605	2.11065	0.848804	0.000150301298127947	0.000967551756040477	0.66553	0.640472	0.142501914083825	0.24396295659251	2.01013	0.786126	0.000161811409265514	0.000718682434309763	2.12417	0.756943	9.86802382266902e-05	0.000472267606887398
ENSG00000263235	AC006111.2	2.37713	-0.234969	0.431447	0.0496953468072514	NA	-0.0767143	0.339263	0.4948793	NA	1.42137683714098	0.978085557241995	0.0130065205871479	0.0329282766660236	-0.0130609	0.577348	0.96123557161091	0.984135826186139	0.985025	0.841516	0.0402822345023108	0.0894676749049501	1.78651	1.33873	0.00584659255144587	0.0171900049353117	0.843251	0.922734	0.0951179022788159	0.171330552592742
ENSG00000267192	AC006116.4	0.364826	0.00990289	0.399776	0.747887145141378	NA	0.0163879	0.440028	0.6612476	NA	NA	NA	NA	NA	0.121568	1.08362	0.576829384516405	NA	0.141338	1.07637	0.517765235229831	NA	-0.0362969	1.15975	0.888606718060653	NA	0.0216191	1.24581	0.942044263982244	NA
ENSG00000267298	AC006116.5	0.345181	-0.0044112	0.401705	0.855426374721214	NA	-0.0051303	0.442906	0.8615917	NA	NA	NA	NA	NA	0.0268265	1.1073	0.883865150902715	NA	0.0233203	1.08867	0.895593823289836	NA	0.102733	1.22587	0.644517284163784	NA	0.153959	1.31924	0.549371058408733	NA
ENSG00000267549	AC006116.8	1.00854	-0.0120483	0.386677	0.831786312021777	NA	-0.044212	0.426529	0.4886375	NA	0.321316946146992	1.10925780616134	0.442815827415409	0.562423908194348	0.371869	1.0781	0.229918313479883	0.390168807666051	-0.0137664	0.941003	0.96503146099049	0.983071510767171	0.445232	1.13112	0.242830606237014	0.367398159408353	0.626383	1.27601	0.170859601760703	0.271560439410767
ENSG00000267063	AC006130.1	0.284827	-0.000915343	0.401613	0.969836914209815	NA	-0.00512905	0.442906	0.861625	NA	NA	NA	NA	NA	0.0534918	1.11212	0.771494933416397	NA	-0.00232633	1.08791	0.989550455017655	NA	0.0701524	1.21768	0.751635004548455	NA	-0.0418596	1.29729	0.869141465941428	NA
ENSG00000264895	AC006141.1	42.2442	-0.128472	0.252085	0.455397730359266	0.687084738352083	-0.0854914	0.217418	0.4805833	0.7525813	1.95563594465713	0.399168470180892	1.81651152221503e-08	1.69184544199176e-07	1.5555	0.436091	2.57290206458944e-06	2.71163133044608e-05	1.2211	0.355713	0.00015224350289648	0.000700795514843807	1.77423	0.3907	1.19865163644138e-07	1.00143008223418e-06	2.49084	0.396909	2.96942000405666e-12	5.76815198517632e-11
ENSG00000242593	AC006148.1	1.24013	0.0176546	0.364171	0.845411919910318	NA	0.019595	0.369213	0.832255	NA	1.00378063258347	1.24234202638257	0.0696750852903954	0.13290374244235	0.414652	0.834218	0.198504589117768	0.350675915623064	1.28322	1.27913	0.0136619163716707	0.0364085390520148	1.29886	1.42068	0.0237875293177906	0.0569080661348212	1.51815	1.50243	0.0205919100660175	0.0491443544025165
ENSG00000278847	AC006157.1	13.563	-0.153811	0.274127	0.367711075539576	0.609763779657681	-0.920098	0.543764	0.001171726	0.0189969	3.9690727299026	0.61843380189711	1.16831629006507e-11	1.82499730521948e-10	4.02105	0.687626	1.04107034778577e-09	2.41330876309994e-08	1.82992	0.66427	0.000141043851193749	0.000654350394916378	4.72318	0.689858	7.8966088318943e-13	1.56791000045091e-11	4.27344	1.13566	3.7477130590692e-06	2.49622090979687e-05
ENSG00000249502	AC006160.1	1.35878	-0.0681282	0.370513	0.460492969215556	NA	-0.141103	0.458018	0.1550533	NA	2.6640865528934	1.83682771606505	0.00254263809112195	0.0079889006010355	1.26376	1.55468	0.0211069823412503	0.0627145585807978	0.556554	0.96053	0.166049735704453	0.27478029322304	1.24736	1.41155	0.0269454338893254	0.06320960893554	2.31406	1.76403	0.00445598101943787	0.0133814503396425
ENSG00000238247	AC006210.2	2.34215	0.0232989	0.363749	0.799366955729514	NA	0.136695	0.421843	0.212797	NA	-0.52072149595821	0.808161930077142	0.264572321634593	0.381641873716602	-0.195303	0.577712	0.486848519260122	0.648132801332009	0.227745	0.644161	0.610162017919777	0.72357282506524	0.487632	0.638738	0.248997849443337	0.374292167391146	0.105942	0.646579	0.807023521334241	0.868216644226654
ENSG00000266921	AC006213.1	1.92152	-0.0971279	0.382721	0.281260967038703	NA	0.00713295	0.353147	0.9420479	NA	0.490251118328168	0.825198321773503	0.291453056711696	0.410784042417391	-0.199643	0.67971	0.477484813018742	0.63983032928396	0.344805	0.749703	0.431905153373077	0.562828423647713	-0.162907	0.704066	0.689705636036294	0.782187858360547	-0.270093	0.823693	0.540194851555505	0.653937412923012
ENSG00000267058	AC006213.2	0.18904	-0.00441077	0.401705	0.855440619092514	NA	-0.000882133	0.442733	0.976078	NA	NA	NA	NA	NA	0.000318377	1.10567	0.998615453619609	NA	0.0490495	1.09131	0.782879439789675	NA	0.0393094	1.21347	0.858470580160969	NA	0.0508755	1.29956	0.840486568862572	NA
ENSG00000267191	AC006213.3	0.398129	-0.0102681	0.397729	0.774287201729934	NA	-0.0211887	0.437345	0.6220473	NA	NA	NA	NA	NA	0.00279049	1.00884	0.990336893451786	NA	-0.109232	1.03808	0.653533112818371	NA	-0.135642	1.13537	0.638447897158094	NA	0.0982849	1.21282	0.763537132382509	NA
ENSG00000277806	AC006213.4	1.34067	-0.117644	0.406723	0.147321064300925	NA	-0.0769122	0.413975	0.3740159	NA	-0.193661552026503	0.806757982127239	0.66084027502246	0.753330698688698	-0.423485	0.902662	0.195772518891928	0.347679727274809	-0.491193	0.873682	0.237262239655093	0.361500081575015	0.109108	0.725561	0.786681774556935	0.855689745303969	-0.489802	0.962473	0.287502937887441	0.40750510541079
ENSG00000278492	AC006213.5	0.179862	-0.000916082	0.401613	0.969812554901725	NA	-0.000882223	0.442733	0.9760756	NA	NA	NA	NA	NA	0.0268254	1.1073	0.883870211687637	NA	-0.00232917	1.08791	0.989537675485014	NA	0.0713288	1.21867	0.746959605323155	NA	-0.0612061	1.2989	0.810147360194398	NA
ENSG00000278917	AC006213.6	1.5884	0.147113	0.420972	0.0927548953449992	NA	0.100819	0.428884	0.2656104	NA	-0.632932212514866	1.01300565278978	0.192300082382882	0.29657226142507	0.685691	1.03036	0.0777683297197679	0.17520446083964	0.0148832	0.768078	0.971914258012146	0.985518978001887	0.142595	0.767385	0.719720502173572	0.806674944171319	0.52903	1.06168	0.252016426926475	0.368385897649844
ENSG00000271392	AC006237.1	0.29169	-0.00892175	0.401	0.743383034202279	NA	-0.0105158	0.441589	0.7501057	NA	NA	NA	NA	NA	0.000387676	1.08202	0.998437938294496	NA	-0.00287514	1.07285	0.988216512451526	NA	0.00958614	1.18668	0.968068520117394	NA	-0.0231577	1.27319	0.932966109804457	NA
ENSG00000272799	AC006238.1	0.570686	-0.0253035	0.398525	0.518720223605502	NA	-0.0296036	0.437132	0.5272016	NA	NA	NA	NA	NA	0.112763	1.01671	0.639873970762499	NA	0.0529598	1.0196	0.832555551371433	NA	0.235796	1.16	0.439723477637475	NA	-0.0802466	1.18187	0.814339333602283	NA
ENSG00000274578	AC006249.1	1.16676	-0.0296978	0.38474	0.639570244883758	NA	0.0818751	0.428823	0.3119868	NA	0.140235738622328	0.962970344165349	0.738716784102487	0.815386590692054	0.00711232	0.780628	0.978576328415587	0.992158908892117	1.1206	1.34898	0.0197945552296347	0.0497153979712817	1.73009	1.8143	0.00990700956886451	0.0271006599498237	0.064829	0.984576	0.873208347880909	0.912626359364927
ENSG00000243224	AC006252.1	0.75091	-0.00973727	0.385645	0.866948527765728	NA	-0.0583839	0.431654	0.3819967	NA	NA	NA	NA	NA	0.331103	1.02061	0.274602923869226	NA	-0.311859	0.96626	0.36313984958183	NA	-0.129582	0.957443	0.713386259386124	NA	-0.406924	1.11332	0.344088206833202	NA
ENSG00000268460	AC006262.1	19.0675	0.0280014	0.253479	0.870019152029313	0.938651646982537	0.0136261	0.210726	0.9076832	0.9664133	2.95737527865161	0.520779654956685	1.8353148247014e-10	2.41075582312313e-09	2.68429	0.468652	9.45543053915653e-10	2.20544695215048e-08	2.02404	0.441771	6.69286022081395e-08	5.89016812596332e-07	2.21998	0.435613	1.96866915427662e-09	2.23904891183981e-08	1.84951	0.42508	3.41662308395296e-07	2.78403014325743e-06
ENSG00000269729	AC006262.2	5.01431	-0.0679745	0.330306	0.61604280889325	0.80102083696641	0.131899	0.331114	0.295548	0.5989555	0.686969059852007	0.617122615801531	0.122825784547422	0.209415737548561	0.421047	0.556489	0.168486755670884	0.312056105676774	-0.134088	0.493115	0.741375285775087	0.820364359142975	-0.556687	0.526809	0.164562757277373	0.272241587294075	0.910758	0.817421	0.0667110000315995	0.129147501141088
ENSG00000264513	AC006270.1	2.35956	-0.111672	0.380711	0.250545202880344	NA	0.0854509	0.356566	0.439318	NA	1.04314399220906	1.07262067648	0.0570228534361114	0.112793313390913	0.0682891	0.635565	0.799025929748511	0.878405856538735	1.10328	0.867265	0.0248993685254786	0.0600266424911431	1.04686	1.05234	0.0403205253558067	0.0882093501595014	3.82525	1.52989	0.000125571383250631	0.000586508721321745
ENSG00000272473	AC006273.1	1.75844	0.0633865	0.370284	0.487284859709722	NA	-0.0333495	0.38568	0.7008079	NA	-0.0113398872177675	0.799317561821263	0.979266215050543	0.985022602783966	0.163849	0.619567	0.553624830142884	0.703638094380791	-0.088542	0.805556	0.827564484179699	0.88431259244246	-0.0246702	0.790037	0.949370574226919	0.965111380356086	0.415675	0.809717	0.359535052245004	0.484467627489993
ENSG00000279452	AC006277.1	8.71686	-0.0315165	0.286494	0.847762923004922	0.926289324703611	-0.253773	0.355693	0.09416563	0.3302279	4.74665580970863	1.09157463001307	4.8896585060765e-07	3.57568150970777e-06	5.17438	1.19042	5.04830773603181e-07	6.32230848405367e-06	2.70815	1.14906	5.34345972913152e-05	0.000271464981625333	3.82674	1.04151	2.9810038494557e-06	1.90208255790863e-05	3.74716	0.821144	1.61565278166202e-07	1.41054880840557e-06
ENSG00000246225	AC006299.1	0.521858	-0.0025054	0.395625	0.94933517635562	NA	0.0229569	0.434063	0.6305665	NA	NA	NA	NA	NA	0.000695508	0.976454	0.997689775233314	NA	0.133558	1.02238	0.610253904123015	NA	0.126715	1.09545	0.678206380003429	NA	0.360588	1.26878	0.329023065672655	NA
ENSG00000206129	AC006305.1	0.399549	-0.010345	0.401582	0.690045452372287	NA	-0.00740378	0.44206	0.8139057	NA	NA	NA	NA	NA	0.0298162	1.09552	0.876270796073753	NA	0.0549468	1.08419	0.768974877047017	NA	0.0794908	1.20818	0.730919053718837	NA	0.164778	1.31012	0.540874589263185	NA
ENSG00000232445	AC006329.1	13.2612	-0.491183	0.374086	0.00848217473561047	0.0586893330089274	0.0990689	0.246457	0.4225676	0.7096417	0.923472524278591	0.42302827348825	0.0105610550497968	0.0274497016297051	0.0773999	0.386389	0.779294476610981	0.866350255141445	0.961393	0.39892	0.00643312286253445	0.0191204963909377	0.270875	0.399594	0.429137853668168	0.559614603101717	0.331412	0.427354	0.361033483133339	0.486069183393093
ENSG00000280388	AC006330.1	5.28517	0.00249229	0.312889	0.986606101841061	0.994509488504675	-0.0707541	0.294378	0.5492707	0.7975821	2.6518088775475	1.06410635443575	0.000188920854925403	0.000798575623683102	1.59652	0.921827	0.00166012298422284	0.00767022457830791	1.56517	0.841674	0.00266920891116494	0.00890012216110614	1.7539	0.812985	0.000875425104165232	0.00325912316766261	2.14988	0.880961	0.000317962465274324	0.00134166495636531
ENSG00000272686	AC006333.2	16.4204	0.00461035	0.262346	0.978408622385094	0.990915700174598	-0.134565	0.252928	0.2929266	0.59719	0.717578386866583	0.367044011989097	0.0277746388520345	0.0625810422685952	1.80829	0.526893	4.22423475166378e-06	4.17828537732882e-05	1.29692	0.44187	0.000629018765667277	0.0024806545884859	1.04376	0.35577	0.000874476784707007	0.00325623670000791	1.70963	0.420243	1.83361298442548e-06	1.29606072872102e-05
ENSG00000236213	AC006369.1	0.520792	-0.00170216	0.398556	0.958547672313995	NA	0.0195998	0.439023	0.6247066	NA	NA	NA	NA	NA	0.0444231	1.03914	0.840957659450569	NA	0.0479072	1.04131	0.834920842112731	NA	-0.054248	1.13781	0.842956728266662	NA	0.149041	1.24784	0.634935425122001	NA
ENSG00000280266	AC006372.4	0.711694	-7.34154e-05	0.401494	0.997616599459275	NA	-0.0113548	0.443502	0.7017848	NA	NA	NA	NA	NA	0.10018	1.12639	0.592164083435738	NA	0.0233237	1.08867	0.895578991481099	NA	0.0942151	1.2226	0.672742836581665	NA	0.171175	1.32445	0.507377723907642	NA
ENSG00000236861	AC006378.1	3.28807	-0.1236	0.361497	0.287330124717933	NA	-0.0525349	0.339232	0.6254322	0.8429272	1.94227338161681	1.25500562866437	0.00468062573803719	0.0136172207522526	0.642317	0.886209	0.0807860912289706	0.180598170451652	2.97929	1.8154	0.000307637382104414	0.00131416305386459	-0.140578	0.729782	0.72766553550532	0.812628203786214	4.37687	1.57757	4.83988283470613e-05	0.000249387119073839
ENSG00000278959	AC006378.2	1.32918	-0.0104008	0.36813	0.901981083948895	NA	-0.0348294	0.385416	0.6896916	NA	1.43605007434511	1.5008102495934	0.02567390923008	0.0585343984299656	1.01347	1.41774	0.0359754322611773	0.096434856373133	0.300666	0.860976	0.445264009633382	0.576415073094093	3.00274	1.98701	0.00111213610112283	0.00402571881373752	1.15345	1.37175	0.0470826653653493	0.0972711019835331
ENSG00000243193	AC006387.1	0.370104	-0.000915878	0.401613	0.969819288344268	NA	0.00336487	0.442805	0.9089451	NA	NA	NA	NA	NA	0.0268271	1.1073	0.883862623988243	NA	-0.000224984	1.08745	0.998992355609348	NA	0.148627	1.24105	0.510304681034437	NA	-0.0235959	1.29663	0.925797850611896	NA
ENSG00000263345	AC006435.2	0.886578	-0.0544816	0.392074	0.385160906519321	NA	-0.0345337	0.411041	0.6313814	NA	0.433155002749104	1.08986359089254	0.330236075369036	0.450124383601899	-0.213924	0.867746	0.45135889405937	0.616988268909188	-0.0658625	0.893779	0.851179234644429	NA	-0.188756	0.951802	0.602121631149666	0.712052237427289	0.12431	0.986015	0.761492111531253	0.836068946299159
ENSG00000280280	AC006435.5	1.19073	0.0397927	0.389054	0.510932860859566	NA	0.0276923	0.413926	0.6837127	NA	0.387046118722645	1.13909021518027	0.364478258590634	0.485945194889609	0.555676	1.22043	0.119426292759527	0.242996552655128	0.439143	1.02288	0.211605700232004	0.331244377369256	0.154679	0.976348	0.659229628197106	0.757689399252252	0.766848	1.34824	0.11499129398125	0.199344366053515
ENSG00000263466	AC006441.1	2.74655	0.157848	0.387938	0.147880788508776	NA	-0.0955703	0.417509	0.305076	0.6092831	0.0175887992090025	0.746532413037228	0.96809988509368	0.977656748598012	0.116199	0.519573	0.675177050965433	0.793757893343473	-0.694865	0.878322	0.11776154611735	0.210595876417562	0.350114	0.686709	0.402809289763715	0.533648596651351	1.22317	0.975247	0.0266569366154781	0.0609454048236542
ENSG00000277182	AC006449.5	1.15622	0.0607915	0.378019	0.456742243947824	NA	0.0316582	0.391476	0.7041976	NA	-0.151470162362757	0.856302811284022	0.727630920509523	0.806702604355681	0.188513	0.6751	0.500069623074717	0.658132717820599	-0.12949	0.793329	0.754289442466404	0.829482416005499	0.290786	0.738116	0.479879009777849	0.60671430689471	-0.140688	0.806838	0.745749239389048	0.823829915665242
ENSG00000277969	AC006449.6	6.28131	0.0157806	0.302748	0.919256664515911	0.964462282949715	-0.298169	0.43546	0.06422918	0.2656399	2.18573108767728	0.811540059705841	0.000135317799169708	0.000594419354439071	1.00743	0.619935	0.00607671149985487	0.022699333312516	0.656193	0.600688	0.141183373351807	0.242291294220112	1.32678	0.615378	0.00279449252039132	0.009065965651728	3.06329	1.00605	3.0962518633201e-05	0.000167009022164015
ENSG00000231227	AC006450.1	0.476766	-0.0188145	0.399372	0.587349503446306	NA	-0.0221207	0.43861	0.5952455	NA	NA	NA	NA	NA	-0.0448443	1.02476	0.843401490317671	NA	-0.0492277	1.03787	0.832882819301607	NA	0.1108	1.13878	0.694132008868436	NA	-0.0426913	1.21401	0.893940758553195	NA
ENSG00000236668	AC006450.3	0.240052	0.00855242	0.401907	0.726178166800874	NA	-0.000882475	0.442733	0.9760688	NA	NA	NA	NA	NA	0.100175	1.12639	0.592181386077883	NA	-0.00232917	1.08791	0.989537676414545	NA	0.0393072	1.21347	0.858478128439055	NA	-0.0235983	1.29663	0.925790235931443	NA
ENSG00000283196	AC006453.2	4.6385	-0.0820655	0.334004	0.538529389071776	NA	0.0118264	0.295266	0.9163006	0.9692761	0.317866935306197	0.566382846398182	0.453784476856562	0.572569058042034	-0.336155	0.488196	0.252376297602332	0.416270509092946	0.368743	0.565576	0.395703919371926	0.530361632365408	0.359372	0.535591	0.370045553562565	0.501755327381369	0.00370405	0.537573	0.992809333740351	0.995337864103954
ENSG00000228509	AC006460.1	0.498543	-0.0195394	0.39494	0.656740509822546	NA	-0.00912276	0.427057	0.8616094	NA	NA	NA	NA	NA	0.0671432	0.955686	0.787659519626051	NA	0.216693	1.02665	0.441160485851674	NA	0.170735	1.0768	0.595379716216522	NA	0.134262	1.15377	0.710535749011154	NA
ENSG00000284052	AC006460.2	9.02558	0.0744864	0.303852	0.634017938554744	0.809955234532711	-0.0197364	0.265701	0.8650079	0.9494656	1.40590559495293	0.636950199378641	0.00266023785398229	0.00829643179405787	2.59564	0.829935	2.99063511536312e-05	0.000235633004505986	1.23151	0.576866	0.00561806552358031	0.0170415897287628	1.54816	0.561387	0.000277298547191053	0.00116847784951359	2.36462	0.745383	2.11320386013723e-05	0.000119092324129829
ENSG00000273448	AC006480.2	24.2019	-0.424363	0.264782	0.0189723770344904	0.101083627744991	-0.164531	0.228172	0.2027369	0.5001954	2.00453220855484	0.37192890120241	1.13022784708443e-09	1.29484350369265e-08	1.15038	0.400286	0.000118837503404404	0.000789858166165643	1.36509	0.347436	1.5665607416504e-05	8.87361753846534e-05	2.72694	0.412612	1.83211331555917e-13	4.00600958492736e-12	2.72359	0.394683	5.54467199009003e-14	1.4316510407334e-12
ENSG00000272719	AC006483.2	0.57973	-0.00912459	0.399441	0.771952372204265	NA	0.00595486	0.437695	0.8772405	NA	NA	NA	NA	NA	0.0820822	1.06329	0.705172858490929	NA	0.179559	1.08597	0.42352755044942	NA	0.223137	1.21476	0.414072298644161	NA	0.0791502	1.24654	0.793152222507278	NA
ENSG00000279539	AC006486.2	7.85426	-0.0707996	0.303035	0.651608188398131	0.819798859613703	-0.0955929	0.284223	0.4354114	0.71942	3.09529040704103	0.840321950909243	3.03519018614602e-06	1.89616279036929e-05	1.33797	0.731995	0.00166906010461663	0.00770584212636715	2.29326	0.928902	7.42340976451305e-05	0.000367232766131351	2.2357	0.820369	6.69183567365906e-05	0.000324891469913037	1.74142	0.757546	0.000911755298459816	0.00340177799463015
ENSG00000249906	AC006487.1	0.485506	0.00559864	0.40005	0.848188947503737	NA	-0.013386	0.440992	0.7009815	NA	NA	NA	NA	NA	0.163464	1.12287	0.444713118510203	NA	0.0317389	1.06649	0.875769583656788	NA	0.172878	1.21351	0.497340760523398	NA	0.0683947	1.26624	0.810509060561051	NA
ENSG00000261770	AC006504.1	1.13897	-0.0591906	0.377149	0.471301502470529	NA	0.00959376	0.369558	0.916566	NA	0.95070513626761	1.21385432094257	0.0799026994095283	0.149118432578381	0.285915	0.842415	0.337426818267834	0.508895575731117	0.768621	0.99215	0.0798543232282723	0.154838925498214	0.299366	0.807082	0.45876408823034	0.588076575371812	0.831869	1.09703	0.106694466094521	0.187499760554305
ENSG00000267575	AC006504.5	164.85	-0.140689	0.138829	0.263980925630902	0.505058004207362	0.138938	0.12625	0.1719961	0.4607606	0.71184688653145	0.145458323869265	6.18794836406312e-07	4.42368978567262e-06	0.495404	0.142184	0.000280318361084204	0.00166448975100567	0.749836	0.141309	7.20414185544202e-08	6.31277607745085e-07	1.01071	0.13592	3.51507897062827e-14	8.68298313177636e-13	0.853941	0.145243	2.02049942334469e-09	2.52033536418933e-08
ENSG00000281468	AC006504.8	30.9871	-0.564036	0.260949	0.00219468672435776	0.0231461003345373	0.0934362	0.18591	0.4307363	0.7160497	1.56231598868577	0.299088867015538	1.16533346252647e-08	1.1151536230369e-07	0.425606	0.278291	0.0721619874314214	0.165460215147382	1.18766	0.266626	2.52090437446519e-06	1.6683421817831e-05	0.958132	0.271282	0.000144060338615387	0.000647635002091574	1.26129	0.30213	5.02068936734995e-06	3.25540599247772e-05
ENSG00000224058	AC006509.1	0.247439	-0.00441057	0.401705	0.855446813393154	NA	0.00206036	0.442729	0.9442697	NA	NA	NA	NA	NA	0.0268283	1.1073	0.883857564935681	NA	0.0671626	1.09405	0.706871432671133	NA	0.00748416	1.21128	0.972883662291235	NA	0.119555	1.31086	0.639047151872288	NA
ENSG00000279865	AC006511.3	10.4477	0.0317439	0.278225	0.849315795758196	0.927347361850825	-0.12772	0.273115	0.3168025	0.6207735	1.90864507445155	0.587950125972534	3.02819417991618e-05	0.000155016858984396	2.2629	0.650719	6.28044423641669e-06	5.90788615002856e-05	1.68009	0.622251	0.000295743105923961	0.00126928580257903	2.73833	0.573573	9.4942195318973e-09	9.65998347291367e-08	2.77533	0.539847	3.10509601847371e-09	3.71329239871224e-08
ENSG00000239701	AC006512.1	0.240419	-0.00441071	0.401705	0.855442462441506	NA	-0.00512987	0.442906	0.8616031	NA	NA	NA	NA	NA	-0.022772	1.10622	0.901515194225482	NA	0.0233203	1.08867	0.895593824879707	NA	0.0713303	1.21867	0.746954751226012	NA	0.0875929	1.30474	0.729635598600523	NA
ENSG00000256651	AC006518.1	0.109088	-0.000916241	0.401613	0.969807339402971	NA	0.00336434	0.442805	0.9089593	NA	NA	NA	NA	NA	0.0268254	1.1073	0.883870210770461	NA	0.0233198	1.08867	0.895596358725105	NA	0.00748063	1.21128	0.972896436383544	NA	0.0508739	1.29956	0.840491578825016	NA
ENSG00000256682	AC006518.2	1.06746	-0.00415605	0.390123	0.933865195585468	NA	0.0803427	0.452737	0.2134566	NA	0.166225743445297	1.10606474056672	0.671549775697867	0.762155744319391	0.0834625	0.899676	0.748700767889563	0.844653358134578	0.104793	0.932878	0.747780035540042	0.825054099694358	0.511007	1.1987	0.187504545060991	0.301580624769976	-0.43414	1.18252	0.303846005842058	0.425321139879903
ENSG00000261342	AC006538.1	1.78124	-0.0409782	0.364436	0.66044558029026	NA	-0.11871	0.435883	0.2184457	NA	-0.0945418495229477	0.732666028003019	0.830311906934911	0.883741081381726	-0.295661	0.667936	0.315568180062449	0.485487523769143	-0.561128	0.857102	0.192018591717175	0.307482070783902	-0.176019	0.701715	0.666782117433543	0.763851244382666	0.442715	0.857836	0.332138503975407	0.456438859628319
ENSG00000276097	AC006538.3	0.36496	0.00995596	0.402022	0.684061027390885	NA	-0.000882336	0.442732	0.9760738	NA	NA	NA	NA	NA	0.111306	1.13117	0.553378377830786	NA	0.0233232	1.08866	0.895585542356234	NA	-0.0215056	1.2101	0.922733176956197	NA	0.0876022	1.30473	0.729618805321303	NA
ENSG00000236540	AC006547.1	8.08945	-0.189538	0.328482	0.211733628317929	0.448706492451738	-0.0511944	0.276482	0.6627832	0.863768	0.370338355749424	0.485093851391043	0.347371658788459	0.468245254466855	-0.374176	0.445454	0.199910159287684	0.352596413818597	-0.182164	0.483052	0.650079917387042	0.75422474198145	-0.570445	0.52059	0.152380807436046	0.256530179623351	0.487603	0.476325	0.209145275300693	0.318619654476622
ENSG00000273368	AC006566.1	0.337939	0.00485701	0.398564	0.882866396107591	NA	0.0139509	0.437832	0.7268785	NA	NA	NA	NA	NA	-0.0237307	1.03012	0.915358580984806	NA	0.0850098	1.04939	0.709310308865689	NA	-0.0197281	1.13644	0.942218344150147	NA	0.08709	1.23235	0.780700443964708	NA
ENSG00000282022	AC006581.2	0.295982	-0.00449676	0.401637	0.854030179397875	NA	0.002637	0.442599	0.9294233	NA	NA	NA	NA	NA	0.0272728	1.10554	0.882717329937229	NA	0.0717226	1.09362	0.690603991232996	NA	0.0399746	1.21173	0.857078390409402	NA	0.121643	1.30953	0.635703507292688	NA
ENSG00000255977	AC006927.1	0.453093	-0.00898679	0.399523	0.773648312666588	NA	-0.0175768	0.440088	0.6413105	NA	NA	NA	NA	NA	0.0810881	1.0649	0.707370527149759	NA	0.0365445	1.05486	0.865300210971999	NA	0.194908	1.20307	0.469023630261962	NA	0.185934	1.27377	0.543057844681161	NA
ENSG00000284591	AC006927.4	0.111549	-0.00091531	0.401613	0.969837984150242	NA	-0.000881662	0.442733	0.9760908	NA	NA	NA	NA	NA	-0.0536938	1.11033	0.77213902560764	NA	0.0233209	1.08867	0.895591292392531	NA	0.00748275	1.21128	0.972888773889234	NA	0.0508763	1.29956	0.840484065634683	NA
ENSG00000273203	AC006946.2	4.2939	-0.158096	0.354595	0.223120777485632	NA	0.0712337	0.312106	0.5395324	0.7922125	0.963405171693038	0.71827969368502	0.0453642583040808	0.0938651680837323	0.0882167	0.505776	0.750172698067037	0.845690884333463	0.987172	0.635742	0.0317471108758002	0.0734935967197001	0.822522	0.643948	0.0602654849842145	0.122383992216838	0.327717	0.61411	0.448938760880435	0.574074340764431
ENSG00000273442	AC006946.3	0.727852	-0.00783104	0.392863	0.863019951686951	NA	-0.0377509	0.434804	0.478907	NA	NA	NA	NA	NA	0.221859	1.03056	0.407490448017615	NA	-0.00681423	0.987732	0.980290448180284	NA	0.227936	1.08179	0.493495134198605	NA	0.343336	1.22123	0.370982365871004	NA
ENSG00000218586	AC006971.1	1.43546	-0.0615395	0.359352	0.551659852972298	NA	-0.114385	0.408417	0.2749232	NA	0.614231031167559	0.818461120953623	0.196563481844891	0.301523117931041	0.0705628	0.57642	0.794235300352768	0.875379362698901	0.37026	0.83188	0.371591506234383	0.508711889039717	-0.869858	1.06339	0.0718365947220052	0.141441445863212	0.189932	0.841471	0.661526293895889	0.754295458565685
ENSG00000235859	AC006978.1	5.92913	-0.0591914	0.330191	0.660953762481742	0.825538388868721	0.312622	0.454643	0.05660583	0.2464685	0.248387870563035	0.561511611228843	0.556364561482483	0.667622353048913	0.186911	0.477315	0.5099609264076	0.666226715558735	2.1203	0.82839	8.90417289730936e-05	0.000432410670536445	0.970049	0.550571	0.0191423904328308	0.0474976555651429	0.433922	0.633975	0.323249999676865	0.446538583877706
ENSG00000279317	AC006994.2	0.267785	-0.000916154	0.401613	0.969810194487723	NA	0.00336435	0.442805	0.908959	NA	NA	NA	NA	NA	0.0268271	1.1073	0.883862622322652	NA	0.04905	1.09131	0.782876977705909	NA	0.0393094	1.21347	0.858470579579543	NA	0.160498	1.32115	0.533183057031757	NA
ENSG00000213542	AC007000.1	1.27458	0.171208	0.432748	0.0675232913356703	NA	0.0332515	0.394988	0.6842512	NA	-0.310501778795591	0.891452176183766	0.48546865359046	0.602411264192315	0.15916	0.59889	0.564895537479242	0.713176497214421	-0.73048	0.899578	0.101499250172334	0.187328836217699	-0.177585	0.766956	0.65671817808654	0.755604153046879	-0.182708	0.794338	0.675735703476686	0.765812098653842
ENSG00000225726	AC007000.2	0.109786	-0.000915621	0.401613	0.969827744694729	NA	-0.000881851	0.442733	0.9760857	NA	NA	NA	NA	NA	0.000318964	1.10567	0.998612898432683	NA	0.0233209	1.08867	0.895591291656777	NA	0.071331	1.21867	0.746952325699143	NA	-0.0218153	1.29661	0.931362251321068	NA
ENSG00000274038	AC007014.2	1.419	0.167806	0.451559	0.0467302668694723	NA	0.101147	0.440756	0.2339752	NA	-0.592871405654424	1.05904156474572	0.214796811358217	0.323397886753777	0.194863	0.689805	0.487313563810084	0.648568423361183	-0.0465804	0.817475	0.907104344749819	0.943977245527011	-0.559038	0.997065	0.189938947537486	0.304539046083498	-0.339201	0.962714	0.438987034259576	0.564107929128071
ENSG00000271185	AC007029.1	0.447291	0.0321494	0.398132	0.456596504111866	NA	-0.00263284	0.429316	0.9573842	NA	NA	NA	NA	NA	0.300432	1.11196	0.278759980589327	NA	0.0624442	1.00173	0.815162395836021	NA	0.0976703	1.07977	0.750741066501943	NA	0.0677084	1.14149	0.850650733958725	NA
ENSG00000229127	AC007038.1	1.86002	0.14433	0.413776	0.108232052542699	NA	0.141175	0.456976	0.1566718	NA	0.296722960051462	0.939967422091416	0.49966972558421	0.615383087769449	0.439312	0.7928	0.175850127148523	0.321642886339195	0.714714	0.872413	0.110507542341244	0.200274377003331	0.131601	0.83078	0.73164184111317	0.815262761630767	0.329365	0.938532	0.453303177663468	0.578045234954235
ENSG00000272807	AC007038.2	2.27468	-0.132762	0.378259	0.211955481901307	NA	-0.104921	0.38771	0.3305303	NA	1.56195201838845	1.22988241637885	0.0140468569839285	0.0350716701584755	0.0930602	0.59302	0.731324048577368	0.832418973596892	1.10859	1.12638	0.0241771211852215	0.0586819277844461	0.0036072	0.754186	0.992732931040841	0.994529350203935	0.691089	1.01379	0.159258868857689	0.25709517054102
ENSG00000258881	AC007040.2	0.124786	-0.00441084	0.401705	0.855438104705249	NA	-0.000882133	0.442733	0.976078	NA	NA	NA	NA	NA	0.0268265	1.1073	0.883865152380863	NA	0.0490495	1.09131	0.782879439625786	NA	0.00748204	1.21128	0.972891326693121	NA	0.0508755	1.29956	0.840486568695754	NA
ENSG00000235411	AC007041.1	0.143105	0.00257836	0.401642	0.915180209564211	NA	0.00336453	0.442805	0.9089542	NA	NA	NA	NA	NA	0.0534906	1.11212	0.771499832951044	NA	0.04905	1.09131	0.782876978383906	NA	0.0393101	1.21347	0.858468063828286	NA	0.0508763	1.29956	0.840484063466727	NA
ENSG00000261094	AC007066.2	30.1204	-0.285311	0.267121	0.105193578037887	0.299370193817357	-0.297393	0.308614	0.05529664	0.2433798	3.87900064803497	0.488134036872643	2.13379626138389e-16	6.62779653927872e-15	3.64001	0.527959	1.59108547751932e-12	5.48516519108904e-11	2.15652	0.472569	3.73545034256108e-08	3.44351214036325e-07	3.34583	0.452347	3.61560282461886e-15	1.04863623987366e-13	4.19687	0.486914	1.08411775830982e-18	5.10158714116642e-17
ENSG00000231172	AC007099.1	1.39646	-0.00759287	0.380518	0.908425165474444	NA	0.131153	0.466035	0.146281	NA	-0.438289878075431	0.996445966863203	0.335371888115016	0.455363561277426	0.258188	0.877547	0.377418801920929	0.549134583640538	0.199847	0.809926	0.625330865933698	0.735974689228129	0.171188	0.827771	0.658676852430245	0.757331524848483	-0.773491	1.15881	0.125839693612176	0.214573833939849
ENSG00000251410	AC007106.1	3.45518	-0.198873	0.357423	0.148150036032182	NA	-0.301297	0.494932	0.05520998	0.2430696	5.32500875098295	1.32875039047705	1.14098082065771e-06	7.75891690290465e-06	3.99221	1.53232	0.0001103413792585	0.000739393300741457	2.41394	1.59772	0.000775383838341323	0.00298887414193189	3.68122	1.67022	0.000180209181717478	0.000791616669187418	4.4979	1.44041	2.04736368658354e-05	0.000115728308326012
ENSG00000263004	AC007114.1	10.7306	-0.121916	0.298676	0.450280569790019	0.682412458761942	-0.420131	0.494505	0.02660352	0.1581189	0.73574353826245	0.456500750487509	0.0531068724955181	0.106627270504868	0.218217	0.384889	0.431703062715024	0.599034383790613	-0.74117	0.509964	0.0741449759841549	0.146136198494114	0.459065	0.373165	0.1597639237745	0.265915318525724	1.11498	0.448551	0.00288550402035521	0.00924481000100383
ENSG00000229970	AC007128.1	0.516289	-0.0048442	0.388017	0.928227184063869	NA	-0.0044253	0.416603	0.9430897	NA	NA	NA	NA	NA	0.00826304	0.846178	0.974793276196453	NA	0.0988717	0.944796	0.754715866780922	NA	0.411287	1.11089	0.273483635996022	NA	-0.011378	1.01091	0.977257728308116	NA
ENSG00000234718	AC007161.1	1.88659	-0.326036	0.606786	0.00669136684861299	NA	-0.0660228	0.357012	0.5314709	NA	0.866899307758344	0.874546352704865	0.0858734701126591	0.157867243585484	-0.692021	1.05595	0.077456190318002	0.174762536827583	-0.212388	0.695849	0.632858842246494	0.74206342789298	0.488961	0.780278	0.252368010638548	0.378090024215966	0.192614	0.770873	0.660440450978703	0.753513796143297
ENSG00000233891	AC007179.2	0.235309	0.00455695	0.401654	0.851821893820013	NA	-0.000881901	0.442733	0.9760843	NA	NA	NA	NA	NA	0.0966722	1.125	0.604719451007719	NA	0.0490512	1.09131	0.782872056085308	NA	0.0393108	1.21347	0.858465548126463	NA	0.050878	1.29956	0.840479053195355	NA
ENSG00000242951	AC007182.2	1.85914	-0.016853	0.35761	0.865481212454145	NA	-0.126589	0.439025	0.2015904	NA	0.422943152335825	0.795425331794918	0.355835333834519	0.477159541837085	0.138158	0.594611	0.6148692919639	0.751489168407019	-0.907534	0.937953	0.0525131512821355	0.11109855298614	-0.905685	1.02817	0.0633986981681419	0.127482875664137	0.045941	0.683758	0.916008081997736	0.942311709991253
ENSG00000279407	AC007191.1	14.4377	-0.044697	0.26866	0.792055347728675	0.897073625672154	0.491982	0.382402	0.01098335	0.08884323	0.946869481695189	0.396603301433798	0.00602812335884116	0.0169101886711575	0.913685	0.424523	0.00265917181950654	0.0114251901187438	1.22532	0.334014	6.32044465363893e-05	0.000316784776045698	0.772238	0.347104	0.0123825795377112	0.0328370378470468	1.77344	0.433121	1.34957960496376e-06	9.7930365860574e-06
ENSG00000256969	AC007207.2	0.352231	-0.0124288	0.402292	0.611777552521411	NA	-0.0148786	0.444076	0.617355	NA	NA	NA	NA	NA	0.0268309	1.1073	0.883846351876227	NA	0.0233246	1.08867	0.895574985535852	NA	0.0713356	1.21867	0.746936712834296	NA	0.087599	1.30474	0.729617698026351	NA
ENSG00000261216	AC007216.2	0.528046	0.0184442	0.395642	0.662807190671109	NA	-0.0149156	0.431183	0.7596611	NA	NA	NA	NA	NA	0.280565	1.0999	0.303074798326209	NA	0.0609355	1.00447	0.81786848104131	NA	0.216695	1.11915	0.493446257984182	NA	0.38877	1.26753	0.306530525959867	NA
ENSG00000261560	AC007216.3	5.20102	0.0453552	0.322281	0.748567085080599	0.873997865642635	-0.0482634	0.300294	0.6734277	0.8677512	1.65040361448009	0.876422537380636	0.00332150960191876	0.0100823698172741	0.767002	0.644833	0.0295454751852891	0.0826474185484764	1.20267	0.726502	0.0129434901722869	0.034762570799182	0.632668	0.596579	0.132903055047621	0.230455468319819	0.995726	0.710507	0.0373068317117769	0.0804198915839185
ENSG00000263307	AC007216.4	0.896448	0.00325632	0.40153	0.894807976120813	NA	0.0022145	0.442536	0.9408987	NA	0.137812694711725	1.33133227666103	0.59967254264298	0.70358637849335	0.0516593	1.10804	0.78185027234255	0.867887461007479	0.102581	1.10157	0.57007477419069	NA	0.159869	1.24576	0.480298462859303	0.607163060201522	0.05088	1.29956	0.840472670955225	0.890529638459019
ENSG00000279357	AC007224.2	0.365501	0.00169721	0.401589	0.944360972003173	NA	-0.00515421	0.442874	0.8612702	NA	NA	NA	NA	NA	0.0740968	1.1171	0.689449741861409	NA	0.0234244	1.08839	0.89533112993091	NA	0.0740532	1.21789	0.739006591916896	NA	0.120073	1.31053	0.638215676949276	NA
ENSG00000267544	AC007229.1	0.167044	-0.00091619	0.401613	0.969808998736468	NA	-0.00513018	0.442906	0.861595	NA	NA	NA	NA	NA	0.0534887	1.11212	0.771507615091562	NA	0.0233191	1.08867	0.895599337929863	NA	0.00748051	1.21128	0.972896884319114	NA	0.0143718	1.29712	0.954602386466952	NA
ENSG00000231043	AC007238.1	3.42253	0.140261	0.387189	0.174010200905175	NA	0.166819	0.449217	0.1458904	0.4200594	-0.710772443794101	0.869133738309393	0.146126114817154	0.240032451278759	-0.0893368	0.494765	0.747973647670359	0.844273684942382	0.113677	0.630993	0.798383756725362	0.861301116536936	0.0361675	0.622583	0.929737080446187	0.951845433487477	-0.438873	0.648341	0.32078543945236	0.443850656190222
ENSG00000257135	AC007249.2	2.27285	-0.00132318	0.34798	0.990554912558042	NA	-0.0560866	0.353161	0.5912579	NA	2.04119640493921	1.5407680006434	0.00647841402181375	0.0180309311152743	0.686055	0.894594	0.0682062447872224	0.158323609030693	0.767909	0.883879	0.0903737684109723	0.170796330933019	0.644139	0.859489	0.147701670510834	0.250261547443934	1.23924	1.00234	0.026447382272483	0.0605619314495071
ENSG00000273063	AC007250.1	0.681041	0.0191943	0.39248	0.691203898477166	NA	0.00417494	0.423676	0.9399144	NA	NA	NA	NA	NA	0.153591	0.941437	0.563761334000631	NA	0.107352	0.977118	0.714018389852806	NA	0.113411	1.04986	0.724252358141054	NA	-0.0631777	1.11113	0.864895117632365	NA
ENSG00000223813	AC007255.1	0.895744	-0.105344	0.413774	0.130609098361962	NA	-0.0813708	0.434226	0.2943248	NA	0.3631023081658	0.989075169117123	0.413360280676303	0.534681182185957	-0.252907	0.875431	0.385578167469435	0.556660365568122	0.268205	0.936264	0.442963008483877	NA	0.885271	1.32153	0.0661496538134268	0.131997766747602	1.2187	1.51089	0.0394474009205237	0.0842717543442309
ENSG00000213090	AC007256.1	4.28073	0.00725035	0.323598	0.958472522551267	NA	0.0103426	0.291963	0.9270521	0.9726828	0.787762725989873	0.633985246319807	0.0817599409459069	0.152041826558467	0.196808	0.453435	0.488590821827746	0.649475414802132	0.127283	0.544969	0.765610529195875	0.838200458982475	-0.220359	0.670366	0.593536911083429	0.705045139298459	-0.251635	0.600393	0.557224868456754	0.66785378535253
ENSG00000284959	AC007262.2	0.200422	-0.00441013	0.401705	0.855461213009354	NA	-0.000881172	0.442733	0.9761041	NA	NA	NA	NA	NA	0.0268283	1.1073	0.883857567081205	NA	0.0233226	1.08867	0.895583688995612	NA	-0.0635208	1.21514	0.775299452089871	NA	0.0508779	1.29956	0.840479055768122	NA
ENSG00000232719	AC007272.1	1.16129	-0.0462933	0.38716	0.479930971209769	NA	0.0122686	0.397067	0.8734924	NA	0.541260548565638	1.12962623066053	0.242350250921588	0.355720428345061	-0.0580748	0.774595	0.827605640541284	0.896773781189037	0.232741	0.881882	0.534268629832887	0.657768996074314	0.423156	0.968119	0.292671423360797	0.423244791173962	1.41862	1.6053	0.0254265323400749	0.0585877853148769
ENSG00000230799	AC007279.1	0.0699111	-0.000916658	0.401613	0.969793579742347	NA	-0.000883112	0.442733	0.9760515	NA	NA	NA	NA	NA	0.000315324	1.10567	0.998628729287402	NA	0.0233174	1.08867	0.895606986814629	NA	0.039305	1.21347	0.85848616290794	NA	0.0508713	1.29956	0.840499578367522	NA
ENSG00000227014	AC007285.1	4.5829	-0.163286	0.341	0.243466724568429	NA	-0.382891	0.545651	0.03068525	0.1723448	3.55093045677866	1.10170443349328	1.84435960113941e-05	9.89352544093674e-05	3.85447	1.53222	0.00014187910080471	0.000920474389285016	1.37143	1.05452	0.00969204660233976	0.0272220221026688	1.20626	1.12138	0.0253639357839309	0.0601518663551633	4.49023	1.44492	2.13204934420931e-05	0.000119966985190887
ENSG00000231519	AC007285.2	0.094234	-0.000915627	0.401613	0.969827560535479	NA	-0.000881948	0.442733	0.976083	NA	NA	NA	NA	NA	-0.0252475	1.10636	0.890943155128098	NA	0.0233209	1.08867	0.895591291192957	NA	0.071331	1.21867	0.746952325255042	NA	0.0508763	1.29956	0.840484064448997	NA
ENSG00000267980	AC007292.1	0.796404	-0.0288762	0.387266	0.627224306182398	NA	0.0429288	0.415776	0.5478588	NA	NA	NA	NA	NA	-0.290674	0.923501	0.329995422501669	NA	-0.0244517	0.874337	0.946334627510484	NA	-0.388083	1.0133	0.317313546954759	NA	-0.0925072	0.995389	0.819527645088052	NA
ENSG00000269318	AC007292.2	2.03247	-0.0156434	0.359962	0.870831029413012	NA	0.20791	0.465714	0.1046243	NA	-0.0321492353529502	0.721799026327752	0.941827494765406	0.961232930324201	0.0569694	0.58002	0.832708754931761	0.899981447753821	1.4963	1.09964	0.00634897887421782	0.0189042164590043	0.418956	0.667927	0.320792287514005	0.452338993773026	1.2328	1.13223	0.0327640018420904	0.0723676140194399
ENSG00000269807	AC007292.3	0.185638	-0.00091546	0.401613	0.969833048239345	NA	0.00632581	0.442972	0.8301218	NA	NA	NA	NA	NA	-0.0392747	1.10778	0.831681836900822	NA	0.0204826	1.08791	0.908576720479935	NA	0.0393094	1.21347	0.858470582104633	NA	0.0508763	1.29956	0.840484065290727	NA
ENSG00000234818	AC007314.1	0.135341	-0.000916194	0.401613	0.969808865905313	NA	-0.000882453	0.442733	0.9760693	NA	NA	NA	NA	NA	0.0268254	1.1073	0.883870211038905	NA	0.0233192	1.08867	0.895598893849371	NA	0.0713288	1.21867	0.746959604700723	NA	-0.0445059	1.29746	0.861003808947432	NA
ENSG00000172974	AC007318.1	1.0697	-0.113364	0.406093	0.153756201161273	NA	-0.196091	0.534244	0.0552674191691417	NA	0.616298977437019	0.991731625570351	0.201829269858741	0.307830276657131	-0.186082	0.761944	0.506795053405081	0.663472199905678	-0.576763	0.93974	0.161135194317804	0.268390147099137	-0.205473	0.862975	0.59244561770521	0.704237692583843	-0.402886	0.956194	0.368489788979188	0.493811996152303
ENSG00000273763	AC007318.2	4.43601	0.0232347	0.312712	0.875918025228326	NA	-0.136023	0.333678	0.2833618	0.5873067	2.96795375429236	1.16616169190052	0.000146734669259833	0.000638905084311319	1.34071	0.827571	0.00298527264393381	0.0126047077112531	1.42704	0.889673	0.0060941317742173	0.0182464594104698	1.08509	0.630426	0.0142950441931472	0.0370883000479131	0.680189	0.686211	0.138030187677624	0.230796627481511
ENSG00000224063	AC007319.1	5.65657	0.118476	0.323297	0.418009104583049	0.654658115284934	-0.0748724	0.307204	0.5234709	0.7809568	1.8965000493624	0.914709689852539	0.0013287844484618	0.00452291314166303	3.73639	1.07469	1.825898898375e-05	0.000152954583729919	3.97169	1.66981	2.74704521747492e-05	0.000147816424875549	1.35526	0.787183	0.00641708492098981	0.0186604031311279	1.37723	0.752287	0.00657443985389524	0.0187189050627545
ENSG00000261997	AC007336.1	0.91639	-0.0327993	0.385134	0.606759362466825	NA	0.0390022	0.405534	0.6122156	NA	0.240702653391649	0.995135346889797	0.571889821241896	0.680189694505005	0.00975058	0.782132	0.970630392885721	0.988966974412035	0.394288	0.927948	0.298153234320559	NA	0.388774	0.951878	0.328152061739156	0.460097300418334	0.643909	1.20215	0.174082856079891	0.275427553163972
ENSG00000259926	AC007342.1	1.31595	-0.0609931	0.376063	0.467667752915961	NA	0.0709944	0.381681	0.4713532	NA	0.978717502963233	1.21155029239793	0.0740464761432227	0.140035850541935	0.0597859	0.675146	0.823065926690333	0.894077212493776	1.18778	1.17471	0.0186017781769907	0.0471494702220851	0.0441208	0.795144	0.909394784598906	0.940420724673399	0.99354	1.14911	0.0680185970988157	0.131191404121496
ENSG00000260078	AC007342.3	0.131607	0.00257887	0.401642	0.915163213561756	NA	-0.000881781	0.442733	0.9760876	NA	NA	NA	NA	NA	0.00143957	1.10492	0.99375691691894	NA	0.0233209	1.08867	0.895591291989771	NA	0.0393094	1.21347	0.858470582050256	NA	-0.0137597	1.29664	0.956613106777482	NA
ENSG00000262714	AC007342.5	0.351319	0.00655719	0.401745	0.788620914060069	NA	-0.00512988	0.442906	0.8616029	NA	NA	NA	NA	NA	0.112681	1.13181	0.548678422157724	NA	0.0233203	1.08867	0.895593825025752	NA	0.0393087	1.21347	0.858473096692118	NA	-0.0550529	1.29829	0.82877914312443	NA
ENSG00000279344	AC007342.6	0.463477	-0.00896193	0.397615	0.802367766484082	NA	-0.0194371	0.437173	0.6480321	NA	NA	NA	NA	NA	0.0534555	1.01815	0.816473803340871	NA	0.0953512	1.04279	0.686436963513042	NA	0.190026	1.16791	0.507558734523922	NA	0.0952788	1.21801	0.768103945581159	NA
ENSG00000279722	AC007342.7	2.27935	0.03672	0.352367	0.734026008538257	NA	-0.0107966	0.348535	0.9139273	NA	0.103934952246578	0.700280516574071	0.813805586990123	0.87195245369675	0.0240467	0.517952	0.93008053121524	0.963824369030195	-0.0393865	0.696266	0.929098144672097	0.959978802015785	-0.299485	0.632187	0.470951596182284	0.598866509353568	0.687228	0.824203	0.151626983013404	0.247749540040044
ENSG00000260850	AC007344.1	0.204565	-0.000915694	0.401613	0.969825356724546	NA	0.00316144	0.442742	0.9147401	NA	NA	NA	NA	NA	0.0534918	1.11212	0.771494931446673	NA	0.074078	1.0952	0.679013378270481	NA	0.0393108	1.21347	0.858465548293879	NA	0.050878	1.29956	0.840479053362043	NA
ENSG00000261049	AC007347.1	0.690295	-0.0669612	0.4068	0.197031726474711	NA	-0.0575786	0.439056	0.3404966	NA	NA	NA	NA	NA	-0.198276	0.961843	0.468066658894393	NA	0.171506	0.986781	0.564214657250183	NA	0.227168	1.07016	0.499597233410669	NA	-0.0681402	1.09054	0.857250639518864	NA
ENSG00000231969	AC007364.1	3.29094	-0.281352	0.441562	0.0340092182393831	NA	-0.0671731	0.321069	0.5557614	0.8012952	2.16016381753179	1.15516372949863	0.00165554520631919	0.00551155419500284	-0.00409519	0.545198	0.987952049066184	0.996997933809689	1.33713	0.921472	0.00965808693438521	0.027155848496174	2.27763	1.28201	0.0011708108763602	0.00421621831370345	1.89984	1.33438	0.00631732597496817	0.0181073590416973
ENSG00000226756	AC007365.1	1.77109	0.00654064	0.366406	0.939886540139237	NA	-0.0598565	0.399905	0.4910362	NA	0.238153331743108	0.839514529792829	0.590142143246073	0.695918153259042	0.185495	0.680551	0.506454879619557	0.663128376303521	0.174421	0.854711	0.649568276108711	0.753966123888185	0.231726	0.790129	0.562226770681652	0.679786807960651	1.46424	1.40531	0.022225256891508	0.0522867154691733
ENSG00000227791	AC007365.2	0.236385	-0.0095324	0.402005	0.695944317283271	NA	-0.00703753	0.442965	0.8122577	NA	NA	NA	NA	NA	0.02683	1.1073	0.883850350968025	NA	0.0490528	1.09131	0.782865036847951	NA	0.0713344	1.21867	0.746940549788077	NA	0.0508803	1.29956	0.84047190850642	NA
ENSG00000255595	AC007368.1	0.163891	-0.000916525	0.401613	0.969797975661945	NA	-0.000882855	0.442733	0.9760584	NA	NA	NA	NA	NA	0.0268254	1.1073	0.88387020940451	NA	0.0233192	1.08867	0.89559889221161	NA	0.127415	1.23319	0.570083184505083	NA	0.0508739	1.29956	0.840491577472098	NA
ENSG00000250098	AC007370.1	0.351253	-0.0115255	0.400046	0.705894046526482	NA	-0.0135391	0.439797	0.7133389	NA	NA	NA	NA	NA	0.000467956	1.05504	0.998237931031281	NA	0.0353796	1.05762	0.867791248798851	NA	0.0612828	1.16341	0.813240622231954	NA	0.180121	1.27661	0.550740095016575	NA
ENSG00000250371	AC007370.2	0.260236	-0.000915891	0.401613	0.969818853396251	NA	-0.00088199	0.442733	0.9760819	NA	NA	NA	NA	NA	0.0268271	1.1073	0.883862623779613	NA	-0.00232746	1.08791	0.989545344116598	NA	0.0883464	1.22121	0.691617111164251	NA	0.0508771	1.29956	0.840481558714227	NA
ENSG00000273090	AC007378.1	0.11323	-0.000915699	0.401613	0.969825197020678	NA	-0.000881756	0.442733	0.9760882	NA	NA	NA	NA	NA	0.0268271	1.1073	0.883862624475306	NA	-0.00232746	1.08791	0.989545343413503	NA	0.00781038	1.21048	0.971788255498273	NA	0.0508763	1.29956	0.840484064908728	NA
ENSG00000228590	AC007381.1	0.137205	-0.00735242	0.401853	0.762105112217584	NA	-0.00870483	0.443199	0.7681138	NA	NA	NA	NA	NA	0.0268293	1.1073	0.88385337254559	NA	0.023323	1.08867	0.895582020668882	NA	0.0713336	1.21867	0.74694344886309	NA	0.0508793	1.29956	0.840474901253895	NA
ENSG00000159186	AC007383.1	0.889189	-0.0628256	0.386605	0.387761774859263	NA	-0.113883	0.453031	0.186165536639887	NA	0.214252956434582	0.888774108645233	0.623217717181929	0.722977130279001	-0.0657821	0.733991	0.805815715382501	0.88185258193579	-0.319666	0.89012	0.403442154325648	NA	-0.415185	0.931832	0.305395970818865	0.436813705070174	-0.0660491	0.876504	0.876136600972963	0.914518895364836
ENSG00000227946	AC007383.2	1.79081	-0.0022503	0.368253	0.978623635174412	NA	-0.130092	0.465742	0.1473103	NA	1.82253188808504	1.70519470092177	0.0119826250585111	0.0307078218483805	0.577625	1.06426	0.115626695359516	0.237085107489343	0.307558	0.919123	0.401025105504943	0.535217428703625	0.684347	1.06892	0.126590621782797	0.221574788340858	2.86021	1.94529	0.00182265111165735	0.00622532423783819
ENSG00000279220	AC007383.4	2.0308	-0.108548	0.368984	0.304598712718858	NA	-0.103401	0.387699	0.335219	NA	2.50018654503818	1.68761383367332	0.00291731764768202	0.00900355305497929	1.79844	1.71437	0.00779357375183177	0.0277837952141533	1.43792	1.31261	0.00878906063446424	0.0250671304942069	3.64288	1.843	0.000294804760259348	0.00123533170132718	2.12563	1.64405	0.00590155243689069	0.0171057778748989
ENSG00000237513	AC007384.1	6.70385	-0.0757945	0.315134	0.610842629667913	0.797761180229608	-0.107298	0.308358	0.3829721	0.681166	4.74205364055318	1.32215981649732	5.73931119666917e-06	3.40684499069391e-05	3.71581	1.2869	7.30829598951184e-05	0.000515396417494724	4.74245	1.53725	3.73108019812872e-06	2.39131889697037e-05	3.72469	1.15345	1.18033478350166e-05	6.73664088230801e-05	5.62721	1.24305	1.17342163087187e-07	1.05479060925984e-06
ENSG00000231312	AC007388.1	34.3059	0.207288	0.220684	0.21807601888004	0.455864120899888	-0.285141	0.262705	0.05187311	0.2348525	0.424972612544532	0.264220736397606	0.0878942604997989	0.160780725499292	0.687256	0.246724	0.00150270450527089	0.00704317900963995	-0.260243	0.280184	0.325076962956999	0.459344604660713	0.246104	0.242648	0.284324494227024	0.413940749851905	0.648075	0.265507	0.00932247024331138	0.0251832458940657
ENSG00000204929	AC007389.1	0.501448	0.0228893	0.393762	0.627409107873805	NA	0.0481446	0.436287	0.4013385	NA	NA	NA	NA	NA	0.236353	1.01911	0.389438109848424	NA	0.123432	0.968724	0.682502543581872	NA	0.111215	1.03335	0.73387360928938	NA	0.151556	1.12738	0.685853937581296	NA
ENSG00000235725	AC007389.3	0.896907	0.00939384	0.3778	0.893644098993176	NA	-0.0142169	0.400799	0.8493228	NA	0.725843386283354	1.22371331370512	0.14354128484967	0.236633176101361	0.364284	0.952788	0.247508515791166	0.410616322293065	0.433254	0.963945	0.24537712165483	NA	0.320341	0.933587	0.40870397498343	0.539445685513856	1.70176	1.69529	0.0144177198685845	0.0364813471012724
ENSG00000272054	AC007390.2	10.1441	-0.125594	0.284893	0.452272446018244	0.683996194264903	-0.717728	0.573095	0.004492153	0.04900713	1.99839249880005	0.569452702976528	9.20435954704962e-06	5.22477864155956e-05	1.44442	0.626197	0.00032559201769529	0.00188572878433183	1.03736	0.582352	0.0197692695002707	0.0496718181711957	2.05113	0.569659	3.35417654559465e-06	2.11722552373334e-05	1.44963	0.521531	0.00046777571958726	0.00189028389218355
ENSG00000232028	AC007391.1	0.589951	-0.0125214	0.399535	0.696620452892828	NA	-0.0146697	0.438832	0.7044375	NA	NA	NA	NA	NA	0.042673	1.0458	0.845092438173194	NA	0.0387454	1.04975	0.860661609518504	NA	0.267309	1.23237	0.343155562426863	NA	0.278364	1.2995	0.385419877104563	NA
ENSG00000231918	AC007402.1	0.235292	-0.00543332	0.401709	0.823488252355584	NA	-0.00636909	0.442917	0.8296418	NA	NA	NA	NA	NA	0.0534933	1.11212	0.771488688425396	NA	0.0490526	1.09131	0.782865786950609	NA	0.0393126	1.21347	0.858459139085967	NA	0.05088	1.29956	0.840472672015493	NA
ENSG00000234350	AC007405.1	0.647344	0.0407304	0.400952	0.343593032591182	NA	-0.00255723	0.429873	0.9580547	NA	NA	NA	NA	NA	0.277995	1.09472	0.308078383942987	NA	0.0608539	1.00462	0.818016590046208	NA	0.322773	1.1779	0.325311051412718	NA	0.388233	1.26755	0.306944712435304	NA
ENSG00000239467	AC007405.3	0.2307	-0.000915177	0.401613	0.969842389312152	NA	-0.00512912	0.442906	0.8616232	NA	NA	NA	NA	NA	0.00387861	1.10508	0.983172578688335	NA	0.0233221	1.08867	0.895586223412564	NA	0.0713324	1.21867	0.74694747292797	NA	-0.0218136	1.29661	0.931367349295102	NA
ENSG00000256540	AC007406.3	0.809365	0.0171815	0.392979	0.71420404128089	NA	-0.0144991	0.427157	0.7848252	NA	0.342599016356403	1.22197870998742	0.383126685690434	0.504236722468958	0.370483	1.14746	0.213704835664287	0.369789126834793	0.150221	1.00043	0.595352341531455	NA	0.372717	1.1727	0.28352952332366	0.413134867434684	0.611146	1.3619	0.155000051633546	0.251749724796879
ENSG00000261799	AC007406.5	17.1312	-0.183708	0.270456	0.286298425483915	0.529615632134558	0.140625	0.240735	0.271637	0.5750027	0.857481482167215	0.368569709175579	0.00866928867753134	0.0231258010832307	0.421871	0.338378	0.112308500408926	0.23184721465203	1.67977	0.393748	1.32133699032936e-06	9.2823669662684e-06	1.06458	0.364932	0.000865456328352691	0.00322967574714169	0.540571	0.365539	0.0957020339342998	0.172152081875509
ENSG00000227187	AC007435.1	0.536837	-0.0111085	0.402149	0.64957920077963	NA	-0.0132715	0.44379	0.6552896	NA	NA	NA	NA	NA	0.000322323	1.10567	0.998598293015937	NA	0.0233242	1.08867	0.895576811457045	NA	0.0393134	1.21347	0.85845620667592	NA	0.184742	1.329	0.475727578212032	NA
ENSG00000266473	AC007448.3	0.241419	0.002578	0.401642	0.915191711991663	NA	0.00798415	0.443093	0.7871612	NA	NA	NA	NA	NA	0.0534888	1.11212	0.771507185083511	NA	0.0114046	1.08656	0.949319829200927	NA	0.0393072	1.21347	0.858478128106689	NA	0.0508739	1.29956	0.840491578491549	NA
ENSG00000275710	AC007485.1	0.331046	-0.000915286	0.401613	0.969838782662377	NA	0.00744478	0.443049	0.8010415	NA	NA	NA	NA	NA	0.000318964	1.10567	0.998612900555771	NA	-0.00266793	1.08627	0.988144462995141	NA	-0.0670818	1.21576	0.763212383256326	NA	0.0143743	1.29712	0.954594285874139	NA
ENSG00000279059	AC007485.2	20.7153	-0.151376	0.258968	0.379888543784433	0.619866445394508	0.214684	0.255835	0.1195275	0.3768303	0.250734853086949	0.318215012218914	0.390521767073876	0.511891696590053	0.120721	0.297462	0.624720003386079	0.758957310042094	0.722579	0.303801	0.0107707034771817	0.0298480425802613	0.779017	0.322328	0.00750507364438869	0.0213653964319916	0.370555	0.317512	0.202281446194149	0.310237404197218
ENSG00000260573	AC007493.1	0.136205	-0.000916082	0.401613	0.969812579773682	NA	0.00336444	0.442805	0.9089566	NA	NA	NA	NA	NA	0.0268271	1.1073	0.883862622584778	NA	0.04905	1.09131	0.782876977960976	NA	0.102734	1.22587	0.644514911101549	NA	0.0508763	1.29956	0.840484063036239	NA
ENSG00000260744	AC007494.2	1.77479	-0.00704893	0.363954	0.937727065709153	NA	0.0121306	0.366531	0.89628	NA	0.30777285601813	0.827922157298281	0.492379439530195	0.608579564664579	0.193086	0.669874	0.4905644249791	0.650640795615953	0.455928	0.821785	0.285637424114482	0.41697198767262	0.29071	0.765983	0.476701106729595	0.603913375418708	0.632286	0.866697	0.185355759675839	0.289682436513512
ENSG00000279509	AC007494.3	2.25437	-0.100644	0.356262	0.381832639128419	NA	-0.156897	0.425731	0.1798008	NA	1.59157405935125	1.24804949268886	0.0132692436305762	0.0334718537735641	0.323564	0.655057	0.278067687406313	0.445756096069581	0.153588	0.746469	0.722502919045602	0.807103273069398	0.82197	0.824998	0.0763628744854462	0.148198617016141	1.13723	0.835144	0.0276204581166547	0.0628050112502768
ENSG00000261630	AC007496.2	2.84928	0.115382	0.372745	0.270639855327574	NA	0.155186	0.430387	0.1772139	0.4673303	0.193335857150913	0.772345880653476	0.66261739598481	0.754762314349293	0.462329	0.700271	0.150755944856611	0.287738709190426	0.646407	0.718527	0.15800709218846	0.264367197996601	0.50695	0.780469	0.237404826492135	0.361133913775777	2.16807	1.22946	0.00214250933818822	0.00714564142280422
ENSG00000275191	AC007497.1	0.265958	-0.00091693	0.401613	0.96978463991364	NA	-0.000883039	0.442733	0.9760535	NA	NA	NA	NA	NA	0.0268221	1.1073	0.883884319204123	NA	-0.0619217	1.092	0.730461009897687	NA	0.0713249	1.21867	0.746973140929965	NA	0.0143674	1.29712	0.954616175648542	NA
ENSG00000255871	AC007529.1	2.1304	-0.01166	0.36966	0.887391321718395	NA	0.270584	0.561494	0.0424015	NA	0.00265480359611475	0.798607794765946	0.995145925005015	0.995967532624625	-0.210303	0.66332	0.456253296637488	0.620972943066337	1.11515	0.829008	0.0231027349993016	0.056577558018788	-0.0385404	0.636773	0.925156791289757	0.949469837110686	-0.291756	0.876558	0.507011035785076	0.626294049519786
ENSG00000283240	AC007529.2	0.67578	-0.0300358	0.386763	0.619844101482747	NA	0.0404056	0.413369	0.5758338	NA	NA	NA	NA	NA	-0.181775	0.842378	0.514854230920592	NA	0.236196	0.908711	0.511358053410068	NA	-0.452113	1.0336	0.257907875152881	NA	-0.527474	1.10962	0.248624838940609	NA
ENSG00000198134	AC007537.1	0.759193	-0.00528402	0.377185	0.940631106924737	NA	-0.0954063	0.445279	0.2286071	NA	NA	NA	NA	NA	0.223314	0.830328	0.435599022713141	NA	-0.256114	0.90709	0.481350836196785	NA	0.189943	0.918161	0.607837235083654	NA	-0.21289	0.975172	0.61236904083795	NA
ENSG00000260329	AC007541.1	18.8187	-0.425719	0.289337	0.0199028548411281	0.104479812632261	-0.32466	0.324196	0.04373774	0.213393	2.090909434158	0.430374186045693	1.64260721946761e-08	1.53978066195412e-07	1.35653	0.501329	0.000102498270207456	0.000692507157255901	0.928907	0.382558	0.00657755173953547	0.0194769266559159	1.5352	0.439162	2.44613068592239e-05	0.000130324137846355	2.80236	0.515463	6.40283877126275e-10	8.80998787949406e-09
ENSG00000277595	AC007546.1	0.30424	-0.000916542	0.401613	0.969797423258913	NA	-0.000882876	0.442733	0.9760579	NA	NA	NA	NA	NA	0.0268254	1.1073	0.883870209512274	NA	0.0233192	1.08867	0.895598892319595	NA	0.0713288	1.21867	0.746959603235981	NA	0.122291	1.31036	0.633052420096391	NA
ENSG00000213155	AC007547.1	0.355597	0.00512712	0.398214	0.87957296957897	NA	0.00660655	0.436347	0.8707756	NA	NA	NA	NA	NA	0.00231133	1.02305	0.991815773423767	NA	0.0907131	1.04699	0.69506241943216	NA	0.0697385	1.13904	0.799759276940833	NA	0.0810718	1.21939	0.800254664071646	NA
ENSG00000239805	AC007547.2	0.0649347	-0.0044103	0.401705	0.855455702712125	NA	-0.0051292	0.442906	0.8616211	NA	NA	NA	NA	NA	0.0268283	1.1073	0.883857565928189	NA	0.0233221	1.08867	0.895586222690161	NA	0.00748416	1.21128	0.972883663293809	NA	0.0508779	1.29956	0.840479054626107	NA
ENSG00000236295	AC007557.3	1.70871	0.153376	0.394133	0.140475640741433	NA	0.0803019	0.387471	0.4191465	NA	-0.08892020006867	0.772820141185125	0.839629906839475	0.890486462499405	0.256307	0.547158	0.373342925291831	0.545338844733987	0.452529	0.739496	0.310500899904084	0.443995334749915	0.543883	0.806752	0.20876737194976	0.32700576202133	-0.563645	0.896201	0.231253628744491	0.345522071269848
ENSG00000244055	AC007566.1	7.21308	-0.0311338	0.309194	0.837251079644512	0.921376549962081	-0.206914	0.372702	0.1423159	0.4146301	1.97227560729399	0.791170046623815	0.000346096295401568	0.00137033457474626	2.08494	0.944126	0.000351132273975704	0.00201664748438635	0.790643	0.603416	0.0778960330559069	0.151922900968632	1.42561	0.633836	0.00164450983682099	0.0056870491748083	1.32486	0.638379	0.00436635713120776	0.0131458637685098
ENSG00000278979	AC007598.3	0.208131	-0.000915388	0.401613	0.969835437422697	NA	-0.00512929	0.442906	0.8616185	NA	NA	NA	NA	NA	0.0268289	1.1073	0.883855036177292	NA	0.0233221	1.08867	0.895586222577644	NA	0.0713324	1.21867	0.746947472128546	NA	0.014376	1.29712	0.954589179117093	NA
ENSG00000262038	AC007599.2	0.830183	0.036952	0.384551	0.574403801102626	NA	0.0574022	0.417958	0.4486457	NA	0.418705585025919	1.09593670466174	0.342507466390099	0.462970562410227	0.561776	1.15547	0.12167546511077	0.246462248847565	0.683856	1.07506	0.0910460299639217	NA	0.603764	1.11883	0.156471009523956	0.261777069795523	1.24586	1.51755	0.0372059150576061	0.0802299162709726
ENSG00000205414	AC007608.1	0.0950805	-0.00441014	0.401705	0.85546073128542	NA	-0.00512901	0.442906	0.8616261	NA	NA	NA	NA	NA	0.00032014	1.10567	0.998607786088282	NA	-0.00232633	1.08791	0.98955045532831	NA	0.0393108	1.21347	0.858465550010254	NA	0.0508779	1.29956	0.840479055070958	NA
ENSG00000260249	AC007608.3	0.636109	0.0101287	0.402038	0.678926403774793	NA	-0.000882723	0.442733	0.976062	NA	NA	NA	NA	NA	0.112682	1.13181	0.54867626294201	NA	0.0233209	1.08867	0.895591288858224	NA	0.0821323	1.21858	0.713177669996464	NA	0.160498	1.32115	0.533182869865999	NA
ENSG00000278909	AC007608.4	0.565977	0.0238066	0.394535	0.605556369017971	NA	-0.0029977	0.42664	0.9542557	NA	NA	NA	NA	NA	0.241361	1.03266	0.37774986523805	NA	-0.0111801	0.981222	0.968307461218482	NA	-0.0383007	1.02793	0.905473006524052	NA	0.141494	1.14258	0.700163621550355	NA
ENSG00000279356	AC007610.4	1.72795	-0.018768	0.362392	0.840236347660192	NA	-0.198153	0.522332	0.06564242	NA	0.345783939831426	0.81365116141196	0.444100527384665	0.563903112862386	0.130418	0.626537	0.632963906940406	0.765748417015184	-0.86327	0.986538	0.0588620748995445	0.121864295740036	0.38508	0.762384	0.356434333513949	0.488329824567513	1.05224	1.07528	0.0543858614210885	0.1095340326909
ENSG00000260086	AC007611.1	4.14248	0.0153046	0.35456	0.882440052127181	NA	0.127876	0.392003	0.2648792	0.5686365	-0.712866255809436	0.758088001298826	0.134339452295487	0.224815631997518	-0.963535	0.870614	0.0201491865081916	0.0604604077225714	-0.205871	0.589629	0.639387066087545	0.746775437899015	-0.602374	0.58197	0.148446937817201	0.251268034734459	-0.170364	0.602965	0.690702265585136	0.777995855730298
ENSG00000262420	AC007613.1	9.54699	-0.463838	0.345185	0.012015362200165	0.0745370584046001	-0.310833	0.362361	0.05592464	0.2450661	3.52617876272153	0.647896147493532	1.75787378296739e-09	1.94295115776836e-08	3.14697	0.927216	2.05617739126947e-05	0.00016992018848727	2.64182	0.903822	7.84376152399259e-06	4.7070294450775e-05	3.60745	0.760064	3.81426999878363e-08	3.4901318562911e-07	2.04919	0.614376	1.6140931869287e-05	9.34833109463353e-05
ENSG00000279249	AC007614.1	0.520378	0.00196529	0.401024	0.939953777431197	NA	-0.00102041	0.441634	0.9742052	NA	NA	NA	NA	NA	0.0838133	1.10629	0.667069549516361	NA	0.0560748	1.08286	0.766389645072502	NA	0.162756	1.23158	0.494919106319125	NA	0.148124	1.30328	0.583767070324651	NA
ENSG00000255670	AC007619.1	2.77595	0.0308303	0.3472	0.786765713943294	NA	-0.121661	0.396716	0.2739422	0.5767813	1.32428616251535	1.0921508481359	0.023564571343675	0.0544507643508463	0.441051	0.668633	0.163166602739491	0.30558065007542	0.89516	0.998344	0.0523519801141966	0.110859805897521	3.06349	1.80314	0.000767788419665398	0.00290202438220116	1.46509	1.28269	0.0197304085182711	0.0474068776537424
ENSG00000272699	AC007620.3	0.210652	0.00257738	0.401642	0.915212057017461	NA	0.00931953	0.443221	0.7531454	NA	NA	NA	NA	NA	0.0534873	1.11212	0.771513504567558	NA	0.0856897	1.09746	0.633485141697155	NA	0.0393054	1.21347	0.858484615802126	NA	0.0508718	1.29956	0.840498037986604	NA
ENSG00000270857	AC007621.1	0.2633	0.0104258	0.402066	0.6701608293359	NA	-0.000883733	0.442733	0.9760346	NA	NA	NA	NA	NA	0.115051	1.13291	0.540664859182786	NA	0.0233167	1.08867	0.895610041147137	NA	0.0393041	1.21347	0.858489195062462	NA	0.0508703	1.29956	0.840502597342332	NA
ENSG00000258136	AC007622.2	3.52376	-0.039197	0.332158	0.765921658054677	NA	0.00152554	0.302257	0.9890577	0.9965222	1.54831349490577	0.962678592274414	0.00749415742447055	0.0204201686741183	0.345719	0.533411	0.244010069955181	0.406953623057639	0.802729	0.64884	0.0798201863027117	0.154824927436611	0.685173	0.631558	0.111003652255557	0.199937865267489	0.540483	0.787846	0.243542872557333	0.358982575579224
ENSG00000263096	AC007638.2	0.277101	-0.000916218	0.401613	0.969808082779004	NA	-0.000882667	0.442733	0.9760635	NA	NA	NA	NA	NA	-0.0252517	1.10636	0.890925355062857	NA	0.0233169	1.08867	0.895609200129156	NA	-0.0213834	1.21119	0.92285398805927	NA	-0.0824251	1.30167	0.747003969800778	NA
ENSG00000263680	AC007639.1	1.88643	0.145314	0.412619	0.109957981278739	NA	-0.0128604	0.390133	0.874323	NA	0.00374237579281907	0.85126698735643	0.993072210977132	0.994520164770191	1.32908	1.49724	0.0176938861646536	0.0543669636430418	0.546307	0.955995	0.173019395433753	0.283363634901315	1.51536	1.43217	0.0138798092361871	0.0361955734625587	1.53409	1.52115	0.0199982761153835	0.0479603398365882
ENSG00000273139	AC007663.3	0.768272	-0.00790197	0.38842	0.88221277532009	NA	0.0029663	0.416114	0.9620575	NA	NA	NA	NA	NA	0.292155	1.02384	0.315472578851698	NA	0.382885	1.03353	0.245938237919181	NA	0.580018	1.24618	0.148035755143968	NA	0.194248	1.08011	0.623717617697554	NA
ENSG00000273343	AC007663.4	0.178884	-0.000915541	0.401613	0.969830381269901	NA	0.00685947	0.443008	0.8161923	NA	NA	NA	NA	NA	-0.0252475	1.10636	0.890943222067004	NA	0.0208835	1.08773	0.906923663146912	NA	0.0393094	1.21347	0.858470581889021	NA	0.0508763	1.29956	0.840484065076051	NA
ENSG00000236754	AC007666.1	2.09126	0.0288762	0.36332	0.75593823417305	NA	-0.047196	0.387192	0.5971254	NA	-0.131527111957306	0.772079889920581	0.765336697112754	0.83648430204119	-0.104971	0.583957	0.699840878062458	0.811101831646429	-0.356298	0.806562	0.398900187607919	0.533238008577237	-0.399844	0.752963	0.340566823085124	0.472227573549267	-0.0669947	0.807575	0.876562859148353	0.914697179984203
ENSG00000267311	AC007673.1	0.258139	0.00258384	0.40161	0.915356105999815	NA	-0.00512986	0.442906	0.8616035	NA	NA	NA	NA	NA	0.0537561	1.11138	0.7710563186257	NA	-0.00232803	1.08791	0.989542788725782	NA	0.0713303	1.21867	0.746954751015503	NA	0.0508755	1.29956	0.840486568585864	NA
ENSG00000270571	AC007681.1	0.412317	-0.0169647	0.396215	0.677026783103129	NA	-0.0318054	0.436432	0.5134709	NA	NA	NA	NA	NA	0.0602644	0.980363	0.803830575208486	NA	0.057882	1.01012	0.823417603156091	NA	-0.0504589	1.0825	0.866955521442644	NA	0.197527	1.19589	0.577466753883652	NA
ENSG00000224415	AC007683.1	2.11047	0.176686	0.405069	0.100446912578474	NA	0.112973	0.406148	0.2817859	NA	0.204614292722319	0.811879222544736	0.643191809427319	0.73909212537863	1.16998	1.13081	0.0165658347152358	0.0516642252052037	0.722513	0.776707	0.115938789516552	0.20803427246226	0.171904	0.605033	0.67553559110057	0.771016640267161	0.713403	0.778681	0.133914655368505	0.225100514199086
ENSG00000273035	AC007684.1	0.701327	0.0340237	0.389304	0.55799231635146	NA	-0.00118936	0.414734	0.9850544	NA	NA	NA	NA	NA	0.299677	0.976689	0.314419341601377	NA	0.329147	0.997332	0.320662391674482	NA	-0.214898	0.998711	0.544429731009882	NA	0.188772	1.075	0.634010209789144	NA
ENSG00000243225	AC007686.1	0.457443	-0.00897522	0.401961	0.712636871413509	NA	0.00137317	0.442528	0.9633022	NA	NA	NA	NA	NA	0.0268298	1.1073	0.883851120839805	NA	0.0973105	1.10019	0.589484412714779	NA	0.13301	1.23513	0.553923430874329	NA	0.05088	1.29956	0.84047267103245	NA
ENSG00000273729	AC007686.3	4.99535	-0.0610374	0.303817	0.695558105869027	0.84652837936933	-0.964583	1.05041	0.00109568	0.01805647	2.62995814539315	0.878358522940678	3.55755468999432e-05	0.000178475085100648	2.36373	0.953011	0.000171700032706221	0.00109038789326221	-0.336142	0.743455	0.444651931443387	0.575814984951818	1.72021	0.740571	0.000599351653155095	0.00232466436582286	2.86107	1.01316	6.3513639789275e-05	0.000318295325280491
ENSG00000270178	AC007687.1	0.27671	0.0101286	0.402038	0.678930697036594	NA	0.00336386	0.442805	0.9089722	NA	NA	NA	NA	NA	0.11268	1.13181	0.548682683463786	NA	0.0490483	1.09131	0.782884360504367	NA	0.00748063	1.21128	0.972896435050712	NA	0.0508739	1.29956	0.840491577518153	NA
ENSG00000241352	AC007688.1	3.96309	-0.204395	0.365569	0.129179592114304	NA	-0.183285	0.398662	0.1644938	0.4500722	1.8571410440482	0.981980665580563	0.00228674835072913	0.00728685698421779	0.427357	0.628603	0.170192612983311	0.314442044972994	1.07336	0.854197	0.0280534281812522	0.0663117307287092	0.677636	0.681419	0.121401581855813	0.214406265272281	1.71714	0.985328	0.00403575879139396	0.0122861212567376
ENSG00000215493	AC007731.2	0.118582	-0.000915857	0.401613	0.969819968328559	NA	-0.000882138	0.442733	0.9760779	NA	NA	NA	NA	NA	0.000318964	1.10567	0.998612897230332	NA	0.0233209	1.08867	0.895591290464733	NA	0.106417	1.22683	0.633092906773329	NA	0.0508763	1.29956	0.840484063729203	NA
ENSG00000236003	AC007731.4	1.50307	0.0169937	0.36947	0.837883176278949	NA	0.0190185	0.380066	0.8276713	NA	0.34232668634069	0.911731924310161	0.444130247473031	0.563903112862386	0.193375	0.699979	0.490558932825669	0.650640795615953	0.646199	0.96242	0.123887413814581	0.218944023698804	0.0576758	0.859088	0.877095294895656	0.92183592258547	0.394373	0.822127	0.382710307685586	0.507986469329793
ENSG00000229087	AC007738.1	1.3139	-0.0219351	0.372466	0.782350282702041	NA	-0.0360806	0.391624	0.6685602	NA	0.353598939354616	0.917044631603072	0.430307047700238	0.550324062974696	0.210114	0.76331	0.459217615731247	0.623429728157898	0.0249915	0.830867	0.949060592556761	0.972905533696653	-0.141836	0.870212	0.705803362302033	0.795481509407291	0.164167	0.863527	0.702650895269501	0.78768374734428
ENSG00000233251	AC007743.1	5.21888	0.236824	0.355357	0.106841128831663	0.301651097350286	-0.32447	0.62022	0.02471702	0.1512746	-0.577277971718776	0.579027161263997	0.181101941006488	0.283346111292735	-0.254786	0.414727	0.368530733229489	0.541307373513747	-0.577473	0.815058	0.190820933489006	0.306209577071883	-0.234357	0.602564	0.569062851807122	0.684964193603112	-0.877822	0.722252	0.0649704971259208	0.126441239392184
ENSG00000236841	AC007750.1	0.986241	-0.00249146	0.378291	0.971275643320906	NA	-0.0900742	0.445952	0.2335342	NA	1.24388348412109	1.57734799445716	0.0379131021954372	0.0810308076103911	0.923182	1.49227	0.0429560066447434	0.111154310757051	0.245433	0.9469	0.46898378752115	0.598851180726447	0.784781	1.29409	0.0858398214137579	0.162961468327904	0.581948	1.20119	0.204032189866564	0.312540520008002
ENSG00000267213	AC007773.1	4.7673	-0.128355	0.32243	0.385599955259079	NA	-0.0364636	0.279208	0.7529834	0.9061029	1.11935644329164	0.622487492038577	0.0141862203740862	0.0353350835121643	0.458154	0.511581	0.133113434805907	0.26266843310112	1.13745	0.618969	0.0129653300335709	0.0348058845180852	1.09476	0.667559	0.0158642745815378	0.0405504128799953	0.618136	0.600985	0.1564215430592	0.253514956518282
ENSG00000267922	AC007785.1	1.25722	-0.0634318	0.398326	0.288343884485775	NA	-0.0335135	0.413472	0.6318312	NA	0.422325500329203	1.10454470020983	0.337796990095835	0.457929617902334	0.196405	0.921062	0.47890814294276	0.641144237170097	0.450139	1.03061	0.200692596563441	0.318161081007693	1.09626	1.57054	0.0350901807459154	0.0787249668868136	0.911195	1.42758	0.0781205231968183	0.146154717039431
ENSG00000268401	AC007785.3	3.8199	-0.114898	0.356324	0.331533734482456	NA	-0.0231913	0.325045	0.8290747	0.9373066	0.781206069887602	0.759067825632373	0.10405531537572	0.183650558023177	0.266499	0.593751	0.356601558214008	0.530156475022689	1.15395	0.875889	0.020223863042689	0.05060711548777	0.954547	0.791318	0.0429833257306627	0.0928477324108635	0.52291	0.737469	0.253414331621806	0.369942295975115
ENSG00000267498	AC007786.1	1.59806	-0.0681088	0.356616	0.5274424540747	NA	-0.220171	0.520572	0.06600695	NA	1.01972507157073	0.959535886694494	0.0550141628095548	0.109649680915317	0.431062	0.749622	0.178368500890217	0.324828782145565	0.207387	0.832821	0.602758746327461	0.717399864833941	-0.320265	0.838503	0.425913386470672	0.556282889989507	0.105964	0.884042	0.80281156593522	0.865628611972012
ENSG00000260743	AC007823.1	0.943905	-0.00296143	0.387455	0.956777493872467	NA	0.0506042	0.426242	0.4499962	NA	0.0757142118635644	1.03848929284062	0.85031574028309	0.898125423901499	0.0948176	0.864732	0.720902390032273	0.825240084986734	0.683916	1.18283	0.0725105360392203	0.14347478764461	0.733377	1.33161	0.0931495584075108	0.174117578547376	-0.0839372	1.04774	0.830700293474347	0.884854938830153
ENSG00000269069	AC007842.1	3.81534	-0.280554	0.402105	0.0478929935055456	NA	-0.0194853	0.285042	0.8645089	0.9493725	1.50668995672062	0.80183310120674	0.0045142455658203	0.0132189863542992	-0.196728	0.510287	0.487455294333739	0.648665323806573	1.04124	0.633999	0.0236855613394095	0.0577033687489092	0.902841	0.646529	0.0408256353518225	0.0890556187538944	1.22764	0.795386	0.0165111151199007	0.0408878726354284
ENSG00000284837	AC007846.1	0.182274	-0.00735248	0.401853	0.762103480533066	NA	-0.00870489	0.443199	0.7681122	NA	NA	NA	NA	NA	0.0268293	1.1073	0.883853372324741	NA	0.023323	1.08867	0.895582020447578	NA	0.100118	1.22522	0.652691303825992	NA	0.0508793	1.29956	0.840474901035152	NA
ENSG00000281195	AC007878.1	5.41658	-0.139267	0.340489	0.306292907913047	0.550253655364199	0.115525	0.321821	0.3492615	0.648218	1.00435799110877	0.684530658064317	0.0340280658759325	0.0740731217743353	0.551023	0.664055	0.0958991813078296	0.205589961185913	2.23377	1.03088	0.000206270159687311	0.000922086634610997	1.44208	0.744558	0.00324589247209177	0.0103274905345138	2.25972	0.867247	0.000167641486297891	0.000759998963532083
ENSG00000234902	AC007879.3	0.660779	-0.00151085	0.387926	0.977598088289417	NA	0.0181488	0.416841	0.774897	NA	NA	NA	NA	NA	0.302321	1.0234	0.304134605855029	NA	0.146803	0.938037	0.653857075932335	NA	0.0775834	0.971388	0.82145166147019	NA	-0.164687	1.0651	0.677378389065975	NA
ENSG00000272735	AC007881.3	2.8004	-0.0752054	0.341837	0.54702640622183	NA	-1.12803	1.30566	0.0003214501	0.007040417	4.75456722481841	1.46154865073247	1.36145225138187e-05	7.46261378210858e-05	2.85073	1.73049	0.00120840216136225	0.0058517504202011	0.185014	0.849174	0.633395480523691	0.742454533057108	2.20581	1.59918	0.0031497799208161	0.0100659265618882	4.3391	1.51928	4.17742304163971e-05	0.000218603374792283
ENSG00000261291	AC007906.1	1.68009	0.0765239	0.377017	0.384626913650361	NA	0.0853589	0.404166	0.3668392	NA	0.886620807903907	1.2078714319669	0.0948050967768779	0.170668524760842	1.78978	1.71925	0.0079490205402187	0.0282523439630923	0.437532	0.787084	0.314600180112421	0.448318133022137	1.11247	1.09319	0.0335472742579736	0.0758055634283118	0.683545	0.910343	0.159478683584609	0.257361733634524
ENSG00000277639	AC007906.2	2.1303	0.0689373	0.369515	0.461578584766115	NA	-0.0149409	0.379071	0.864337	NA	-0.715322209197858	0.896912443859839	0.145834599752217	0.23965816929771	-0.0760166	0.545967	0.780654798302554	0.867071768953147	-0.530234	0.800942	0.227923878649942	0.350485452834382	-0.0471755	0.662334	0.908249250838581	0.939597452516329	-1.39692	1.26428	0.023414641297164	0.0546951840576469
ENSG00000265094	AC007922.2	0.181398	-0.000916439	0.401613	0.969800814114719	NA	0.0101292	0.443313	0.7327767	NA	NA	NA	NA	NA	0.0268254	1.1073	0.883870209884906	NA	0.0642883	1.09279	0.72001551743551	NA	0.0393072	1.21347	0.858478127560677	NA	0.0508739	1.29956	0.840491577947911	NA
ENSG00000263567	AC007923.1	0.969022	-0.0267665	0.37256	0.737937775090255	NA	-0.0456205	0.395116	0.5909085	NA	1.48604724753091	1.57032017879813	0.0233112584356495	0.0539980085570059	0.835548	1.33003	0.0554803862932535	0.135237932038062	0.660341	1.02287	0.107249356034327	0.195474222649463	0.86023	1.24455	0.0729903945363925	0.143144217165922	1.50275	1.57229	0.0216006494906863	0.0510854410558094
ENSG00000259920	AC007938.1	0.456638	0.00454489	0.397755	0.896272999220659	NA	0.0136105	0.436129	0.7473192	NA	NA	NA	NA	NA	0.143525	1.06032	0.540231563327123	NA	0.188162	1.06733	0.437741976351769	NA	0.13227	1.14846	0.638057207940051	NA	0.15502	1.23114	0.634360105803462	NA
ENSG00000270823	AC007938.2	0.664994	0.0119277	0.390325	0.813504653872743	NA	0.0682732	0.443038	0.2848461	NA	NA	NA	NA	NA	0.0844674	0.896352	0.74627059530415	NA	0.498691	1.09301	0.14767890212877	NA	-0.154344	1.0081	0.651335935100523	NA	-0.186939	1.07523	0.63702981052983	NA
ENSG00000270953	AC007938.3	1.29246	-0.132318	0.414912	0.11290194476325	NA	-0.0489619	0.380644	0.5975787	NA	0.796812827892581	1.05282782392961	0.119442370240425	0.204719470587533	0.00831829	0.722544	0.975024075077671	0.990975505920363	0.340058	0.831626	0.408349821168803	0.541553100278934	1.73158	1.63995	0.00957584145755887	0.0263316473375122	0.264273	0.86663	0.546061286282136	0.658541234731461
ENSG00000276651	AC007950.2	10.1765	-0.0527267	0.269498	0.755683529061461	0.878029923494331	-0.24714	0.321019	0.09666044	0.3351416	2.90135259252714	0.615696907670874	2.90667926901064e-08	2.62032681420437e-07	4.61754	1.03432	5.82313283588569e-07	7.18275421820946e-06	2.4736	0.863731	1.32194885342466e-05	7.58400174901255e-05	3.15768	0.856727	1.80122101905027e-06	1.20100542832389e-05	3.83549	0.619837	4.49673787242244e-11	7.36658807420432e-10
ENSG00000197665	AC007952.1	0.0641275	-0.00091547	0.401613	0.969832730963429	NA	-0.000881759	0.442733	0.9760882	NA	NA	NA	NA	NA	-0.025576	1.10638	0.889542648583079	NA	0.0233209	1.08867	0.895591291929771	NA	0.00748275	1.21128	0.972888773422742	NA	0.0508763	1.29956	0.840484065177281	NA
ENSG00000228157	AC007952.2	0.425008	-0.00569254	0.400793	0.834122108539334	NA	-0.0121379	0.441976	0.7111301	NA	NA	NA	NA	NA	0.0982769	1.10582	0.621758958451303	NA	0.0587883	1.07972	0.760245406697431	NA	0.0847606	1.20159	0.72086684986521	NA	0.0605465	1.28097	0.823622248397782	NA
ENSG00000262202	AC007952.4	0.460944	0.0107223	0.402077	0.662185494670966	NA	-0.0051297	0.442906	0.8616079	NA	NA	NA	NA	NA	0.146478	1.14979	0.441588552721383	NA	0.0233221	1.08867	0.895586221044943	NA	0.0393108	1.21347	0.858465547930191	NA	0.050878	1.29956	0.840479052999937	NA
ENSG00000233762	AC007969.1	296.045	0.157627	0.145397	0.227354040729704	0.46592513376429	-0.152204	0.137158	0.1536522	0.4320623	0.208052985883782	0.155211965938363	0.171525999974172	0.271747655711963	0.162697	0.148186	0.251631680206338	0.415333489698693	-0.0906191	0.156245	0.555044445362235	0.676332072313599	0.0720071	0.152839	0.630430342367836	0.735547656008788	0.419066	0.155451	0.00591124928027919	0.0171261558430299
ENSG00000253838	AC007991.2	0.210613	-0.00368256	0.401656	0.879421745965779	NA	-0.0042429	0.442812	0.8856377	NA	NA	NA	NA	NA	0.0534927	1.11212	0.771491079404458	NA	0.0233235	1.08867	0.895579703052845	NA	0.0393119	1.21347	0.85846159371206	NA	0.0508792	1.29956	0.840475115971089	NA
ENSG00000254287	AC007991.4	0.259887	0.00269659	0.401611	0.911698061318539	NA	-0.000881947	0.442733	0.9760831	NA	NA	NA	NA	NA	0.0818316	1.1198	0.659463468505735	NA	0.0490512	1.09131	0.782872055953968	NA	0.0713324	1.21867	0.746947470720807	NA	0.050878	1.29956	0.840479053061668	NA
ENSG00000277534	AC007996.1	34.0986	0.204953	0.2294	0.229205646966289	0.468486505384064	0.0532578	0.193097	0.6509343	0.8564792	-0.43116392718878	0.264537264993288	0.0836828702845054	0.154791928789824	-0.00379808	0.231515	0.985406832320237	0.995882566698729	0.168643	0.264606	0.502322583734064	0.629590956395704	-0.280586	0.255389	0.243262326079502	0.367854530310913	-0.205252	0.267136	0.413840567611898	0.539678606357126
ENSG00000275512	AC007998.4	0.114071	-0.000915615	0.401613	0.969827950377443	NA	0.00336511	0.442805	0.9089386	NA	NA	NA	NA	NA	0.000318964	1.10567	0.998612898469242	NA	-0.00413674	1.08734	0.981491118297672	NA	0.0393094	1.21347	0.858470581755662	NA	0.0508763	1.29956	0.840484064943272	NA
ENSG00000279074	AC007998.5	0.245948	-0.00989788	0.402035	0.685078276299255	NA	-0.0117987	0.443563	0.6909016	NA	NA	NA	NA	NA	0.0268301	1.1073	0.883849845891781	NA	0.0233238	1.08867	0.895578486749793	NA	0.102737	1.22587	0.644503269392715	NA	0.0508804	1.29956	0.840471408249407	NA
ENSG00000257042	AC008011.2	1.18477	0.00429223	0.376804	0.952119359115361	NA	0.0297164	0.397399	0.7088376	NA	1.07973084995793	1.44934186020988	0.0566881982303096	0.112218818665296	0.864052	1.41546	0.0507665317571623	0.126132316164871	0.545836	0.983575	0.16470462372386	0.272999257984081	0.177152	0.950768	0.623265662567129	0.729675927758495	1.05796	1.43193	0.0575390065340612	0.114592470318981
ENSG00000226472	AC008013.1	0.581482	0.0145375	0.3877	0.793093502517124	NA	0.0440271	0.423702	0.5048132	NA	NA	NA	NA	NA	0.198916	0.918884	0.474459006300703	NA	0.13127	0.928837	0.692353973102094	NA	0.237158	0.957356	0.519836640027621	NA	0.354709	1.12122	0.394660675952232	NA
ENSG00000257261	AC008014.1	2.91566	-0.0135065	0.351401	0.900097915613599	NA	0.143361	0.395043	0.2297381	0.5296465	0.196057464510836	0.69572197358915	0.658225833340432	0.751356248816179	0.0877071	0.544731	0.748606023492243	0.844653358134578	0.543748	0.652345	0.229542916134134	0.352441408149168	0.625238	0.687098	0.150726125070204	0.254381588110504	1.14125	0.951373	0.0344836260765041	0.0754399457970754
ENSG00000258578	AC008015.1	0.12013	-0.0073523	0.401853	0.762108855403939	NA	-0.00870468	0.443199	0.7681175	NA	NA	NA	NA	NA	0.0268293	1.1073	0.883853373220715	NA	0.023323	1.08867	0.895582021345398	NA	0.039312	1.21347	0.858461378728995	NA	0.0143773	1.29712	0.954584948413511	NA
ENSG00000239246	AC008026.1	0.199656	-0.000916065	0.401613	0.96981313609769	NA	-0.00513012	0.442906	0.8615966	NA	NA	NA	NA	NA	0.0268256	1.1073	0.88386914672534	NA	0.0233189	1.08867	0.895600362199857	NA	-0.0383967	1.21203	0.862403921636191	NA	0.0508734	1.29956	0.840493030440835	NA
ENSG00000239809	AC008026.2	0.752876	0.0682982	0.391697	0.326070840661281	NA	0.0245074	0.406608	0.735494	NA	NA	NA	NA	NA	0.0608822	0.715808	0.819871254291903	NA	-0.183845	0.879432	0.619425098201154	NA	-0.0956162	0.856361	0.798992888383405	NA	0.254207	0.970557	0.550554907977371	NA
ENSG00000264546	AC008026.3	1.58904	-0.0417798	0.364615	0.653930515991855	NA	-0.067187	0.387785	0.4791329	NA	1.28376431091375	1.3458642815407	0.0348004671018523	0.0754664968039361	0.385865	0.843014	0.22411870001734	0.382782005804976	0.210857	0.809179	0.607305573467503	0.72126168393298	-0.0296361	0.787512	0.939295217605397	0.957713768538345	1.39323	1.23636	0.0229071134061741	0.0536828430832189
ENSG00000272369	AC008035.1	0.678319	0.0352424	0.385654	0.580266845960244	NA	0.0153708	0.409053	0.8241329	NA	NA	NA	NA	NA	0.333295	0.962113	0.27805672623946	NA	0.111771	0.904612	0.747117112993605	NA	0.520269	1.11261	0.199368754561191	NA	0.0590361	0.954358	0.885986691638529	NA
ENSG00000283041	AC008038.1	13.113	0.0100037	0.28821	0.951152282805447	0.979153756527147	-0.0355596	0.249804	0.7627582	0.9104531	-0.0215734598419207	0.406759045072623	0.951189409878669	0.966921829861362	-0.201979	0.347346	0.450030479734876	0.615664199436701	-0.524538	0.409126	0.144873263185305	0.247050879537661	-0.824627	0.423647	0.0204644252217371	0.0501680276136993	0.288801	0.406121	0.410056992973282	0.536156069653798
ENSG00000224553	AC008065.1	0.813976	0.00995362	0.377601	0.887888674652572	NA	-0.027072	0.404197	0.7171466	NA	0.244935316457994	0.964726622671126	0.569450547627373	0.678145492723651	0.138977	0.75622	0.612159708761908	0.749247818325339	0.0420061	0.880357	0.906984114310388	NA	-0.209933	0.927784	0.571242341815115	0.686665470335648	-0.369562	1.02357	0.397014534761828	0.523209730996422
ENSG00000232642	AC008073.2	0.127802	-0.000916165	0.401613	0.969809848587684	NA	-0.000882417	0.442733	0.9760703	NA	NA	NA	NA	NA	0.0268254	1.1073	0.883870211211715	NA	0.0233192	1.08867	0.895598894022537	NA	0.008098	1.2105	0.97074855109055	NA	0.0143719	1.29712	0.954601939444295	NA
ENSG00000223935	AC008074.1	0.285767	0.0025778	0.401642	0.91519833544146	NA	0.00848772	0.443138	0.774274	NA	NA	NA	NA	NA	0.0268259	1.1073	0.883867679516926	NA	0.0805411	1.0964	0.653486941719259	NA	0.102731	1.22587	0.644521919334336	NA	0.0508739	1.29956	0.840491577231361	NA
ENSG00000260101	AC008074.3	4.76913	-0.0441843	0.323708	0.752577639359147	NA	-0.249344	0.447278	0.08824242	0.3192668	2.70367413231711	1.20997248239143	0.000400904949439423	0.00156236725948204	0.7726	0.690864	0.0322999128123808	0.0886011744196218	0.996972	0.890359	0.0383546218492647	0.0860120393550127	2.07228	1.09548	0.00106977449865673	0.00388657892071329	2.86691	0.970623	4.13017499230894e-05	0.000216492018602704
ENSG00000280007	AC008079.2	5.14657	-0.0181159	0.30021	0.908277563146985	0.958038905889592	-0.812387	0.778798	0.003044953	0.0374397	3.56858586071664	1.06670635329128	1.25315134177599e-05	6.9152939625475e-05	2.65817	0.895879	5.03464358542643e-05	0.00037163567140581	1.689	1.27889	0.00398741095081684	0.0126100146660867	5.51456	1.25703	2.19861042494789e-07	1.7543214933783e-06	3.83135	1.22041	2.46613988077445e-05	0.000136570023465188
ENSG00000236494	AC008080.4	0.213151	-0.000916177	0.401613	0.969809424571072	NA	0.00848829	0.443138	0.7742594	NA	NA	NA	NA	NA	0.0268271	1.1073	0.883862622238043	NA	0.0805429	1.0964	0.653479957466288	NA	0.071331	1.21867	0.746952323553823	NA	0.0875938	1.30474	0.729633189475895	NA
ENSG00000258181	AC008083.2	7.59348	-0.290609	0.357699	0.0639067698567533	0.221232877411081	0.0695097	0.268295	0.5620043	0.8049625	0.932335010939292	0.530936155286296	0.0254217289711845	0.0580156649399376	0.274906	0.479346	0.341566659149275	0.513318101809725	-0.0248848	0.432622	0.94700114118565	0.971741479357442	-0.0735778	0.436862	0.83910518942875	0.895516625995007	0.477092	0.495658	0.229483963023348	0.343328210340986
ENSG00000276454	AC008083.3	0.129493	-0.000915469	0.401613	0.969832748339812	NA	0.00336504	0.442805	0.9089403	NA	NA	NA	NA	NA	-0.0392747	1.10778	0.831682038146311	NA	0.0233215	1.08867	0.895588757022961	NA	0.0393094	1.21347	0.858470581936352	NA	0.0508763	1.29956	0.840484065123177	NA
ENSG00000233175	AC008105.1	19.0408	-0.224728	0.267708	0.19631756408848	0.430429780504891	0.0945574	0.222743	0.4391344	0.7228865	1.41767761504104	0.396015952227855	3.57570336011122e-05	0.000179289995597692	0.862063	0.393699	0.00310327529737068	0.0130269738899216	1.96168	0.410997	3.69347221698202e-08	3.40974639667749e-07	1.54608	0.432143	1.73037979037591e-05	9.5572003504242e-05	1.1456	0.397381	0.000850720732852824	0.00319942384705069
ENSG00000233483	AC008105.2	1.24513	-0.0267742	0.377528	0.713992218611514	NA	-0.0763747	0.426834	0.3355085	NA	-0.0558483376081385	0.876557809923309	0.896323392115211	0.931869384688463	0.0229399	0.712956	0.931260699552574	0.964516350152861	0.134294	0.901006	0.702193977699465	0.79177124905117	-0.107712	0.903848	0.767732905788602	0.841497495234313	0.52606	1.00243	0.257592114389148	0.374674010443314
ENSG00000267121	AC008105.3	31.5623	-0.243197	0.253707	0.163313400114947	0.385530161941391	-0.0966382	0.215104	0.4279137	0.713074	1.72934485338086	0.37314694132679	1.34445196433936e-07	1.08147945832307e-06	0.734839	0.331173	0.00534558933820778	0.0204014655541535	1.1976	0.345191	0.000141631398618323	0.00065640982133477	1.40641	0.348945	4.81879478744357e-06	2.96806853023725e-05	1.6111	0.389751	1.88898442910801e-06	1.33269692312969e-05
ENSG00000256658	AC008115.1	1.21192	0.0476774	0.380194	0.524287569383889	NA	-0.0492763	0.411489	0.5200491	NA	0.316587778077237	0.970764040969123	0.470855741306699	0.588624401847379	1.00001	1.49714	0.0368377992397715	0.0982010898017589	-0.0832548	0.87698	0.818846419423389	0.877767634332637	-0.213958	0.931736	0.563588298724836	0.680419636129664	-0.301349	1.006	0.480891908988797	0.603093370837239
ENSG00000257004	AC008115.2	0.323787	-0.00652951	0.401237	0.801880582839929	NA	-0.012577	0.442694	0.6906129	NA	NA	NA	NA	NA	0.0598346	1.10084	0.756093788093479	NA	0.0262779	1.08059	0.88837313987639	NA	0.00838049	1.19849	0.971001272622928	NA	0.134485	1.3016	0.615676368132482	NA
ENSG00000275560	AC008115.3	6.30784	0.139873	0.322968	0.347288300862273	0.590859668818568	0.00253334	0.284349	0.9822461	0.9941232	1.7818762073522	0.90003111736938	0.00205401659067057	0.00664105898852893	0.869078	0.62011	0.0148109975497301	0.0472163526932055	0.682237	0.568068	0.118600839332805	0.211523538117314	0.533358	0.577228	0.197796763796616	0.313923143755793	1.03734	0.599978	0.0195506112334429	0.0470589712592195
ENSG00000275963	AC008115.4	1.08569	0.010526	0.374191	0.889406331266181	NA	-0.0412727	0.403699	0.6001883	NA	0.722672770425135	1.19425699928785	0.146296240498854	0.240186143472301	0.385352	0.937757	0.228378312434752	0.388253190682615	0.293745	0.918344	0.419799204046696	0.552130497249212	0.204886	0.912071	0.583318610090331	0.696756995356379	0.707955	1.13827	0.150870774512126	0.246835340168774
ENSG00000271596	AC008121.1	0.147491	-0.000915842	0.401613	0.969820485280971	NA	-0.000882025	0.442733	0.976081	NA	NA	NA	NA	NA	0.0268271	1.1073	0.883862623789049	NA	0.0233209	1.08867	0.895591290970403	NA	-0.0242164	1.21126	0.912722203321987	NA	0.119554	1.31086	0.639051771046325	NA
ENSG00000274156	AC008121.2	0.204272	-0.00703936	0.401835	0.771842950117148	NA	-0.0040518	0.442804	0.89073	NA	NA	NA	NA	NA	-0.0255739	1.10638	0.889551514744331	NA	0.0233235	1.08867	0.895579928485417	NA	0.0393118	1.21347	0.85846181750762	NA	0.0508792	1.29956	0.840475338793788	NA
ENSG00000273015	AC008124.1	34.9992	0.34093	0.220072	0.0439940415227199	0.17618206644122	-0.230629	0.231537	0.08934779	0.3212882	2.79603143439089	0.365986388140212	2.39717295975773e-16	7.40919320550408e-15	3.4886	0.349679	7.04514145207548e-24	7.53469872456914e-22	1.89215	0.353052	2.5757439037539e-09	2.87963442304083e-08	2.72509	0.340022	5.10530720347024e-18	2.13075825922218e-16	3.32937	0.335926	2.25617897504575e-24	2.24698713477704e-22
ENSG00000257572	AC008127.2	0.738411	0.0135385	0.388683	0.800689513760174	NA	-0.00439235	0.416833	0.9433283	NA	NA	NA	NA	NA	-0.0949411	0.852771	0.721478856104893	NA	-0.108366	0.942339	0.734354454285073	NA	0.239349	1.00288	0.503946905794829	NA	0.484289	1.1604	0.271015904155158	NA
ENSG00000161103	AC008132.1	2.07313	-0.0831315	0.372772	0.378705749509058	NA	-0.0512837	0.36585	0.605223830628601	NA	-0.00845257207230288	0.689972095091377	0.984680388588014	0.98856680113031	-0.311876	0.689187	0.294974851678297	0.464473116374484	0.123477	0.748074	0.774674711909042	0.844129899194359	0.417214	0.614718	0.317786937840969	0.449344197220453	0.122146	0.731024	0.779886160164604	0.849771183373565
ENSG00000257298	AC008147.2	0.445855	-0.0114064	0.396988	0.762147118369975	NA	-0.0130471	0.433959	0.7717137	NA	NA	NA	NA	NA	0.00759186	0.993123	0.974283258480736	NA	0.108021	1.03186	0.663741325562289	NA	0.0816611	1.11273	0.77846120091995	NA	0.185388	1.21893	0.585575601009615	NA
ENSG00000278842	AC008147.4	0.423416	-0.00819992	0.39885	0.802379651392179	NA	0.00582947	0.436959	0.8830592	NA	NA	NA	NA	NA	0.0444217	1.03915	0.840961748607974	NA	0.0473802	1.04421	0.834698814240974	NA	0.110276	1.15627	0.685209822507773	NA	-0.111766	1.23343	0.723512905648508	NA
ENSG00000213237	AC008155.1	97.1461	0.589879	0.195386	0.000231227494636416	0.00461777326625745	0.0928934	0.163239	0.4161495	0.7052322	-0.646655027775821	0.199739867458892	0.000804200706959769	0.00289601490474531	-0.101363	0.173322	0.534834594225551	0.688087230161792	-0.480396	0.192945	0.010507371853797	0.0292024099309039	-0.372679	0.199578	0.0527553001687614	0.109895198658322	-0.152876	0.19373	0.415232680167582	0.541194068605068
ENSG00000233491	AC008163.1	0.551874	-0.0159687	0.393813	0.723229120370764	NA	-0.00308611	0.426008	0.9535093	NA	NA	NA	NA	NA	0.071877	0.939039	0.776456891875621	NA	0.0718803	0.985396	0.798654140366425	NA	0.366557	1.15929	0.29424008957317	NA	0.462686	1.26824	0.254646652143003	NA
ENSG00000251175	AC008243.1	0.500376	-0.00292186	0.394172	0.945095806257463	NA	0.0327762	0.43402	0.5267317	NA	NA	NA	NA	NA	0.000775077	0.95023	0.997492150939705	NA	0.0751813	0.988259	0.788170048052947	NA	0.281321	1.14291	0.389281998760291	NA	0.142056	1.15317	0.69568727736649	NA
ENSG00000224545	AC008264.1	1.57314	-0.112519	0.393739	0.199788638874967	NA	-0.046956	0.378466	0.6144169	NA	2.79703058329768	1.90621543458835	0.00212150289423558	0.00683668018801513	-0.000184514	0.663821	0.999446347782378	0.999761814910041	1.32022	1.35754	0.0120457917200935	0.0328144600374946	0.725964	1.06397	0.111839513440272	0.201046238323582	-0.100609	0.928248	0.809756278492416	0.870178261592987
ENSG00000273489	AC008264.2	0.206562	-0.000916051	0.401613	0.969813584948642	NA	0.0101296	0.443313	0.732767	NA	NA	NA	NA	NA	0.0268271	1.1073	0.883862622863709	NA	0.0907002	1.09858	0.614314457843778	NA	0.071331	1.21867	0.746952324154124	NA	0.0143743	1.29712	0.954594282129548	NA
ENSG00000230189	AC008267.2	0.286314	-0.00441074	0.401705	0.855441592342455	NA	0.00316128	0.442742	0.9147444	NA	NA	NA	NA	NA	0.0268283	1.1073	0.883857564184273	NA	0.074078	1.0952	0.679013415126135	NA	0.127418	1.23319	0.570072269028015	NA	0.050878	1.29956	0.840479052898831	NA
ENSG00000236928	AC008267.4	0.627241	-0.0200827	0.397002	0.617039465999445	NA	-0.0331752	0.437902	0.4862672	NA	NA	NA	NA	NA	0.0542873	0.984541	0.821666800587316	NA	-0.0316458	1.01155	0.901590874312271	NA	0.0862343	1.10306	0.770445786632839	NA	0.112753	1.1884	0.741893653221781	NA
ENSG00000237310	AC008267.5	12.3827	-0.424892	0.336106	0.0188696416065258	0.100760226290928	-0.955879	0.598481	0.001228281	0.01968756	1.32151386305821	0.460361886249283	0.000546133799326025	0.00204982582347234	0.189928	0.376136	0.49018755557057	0.65032424291689	0.455286	0.489243	0.260713505420898	0.388566760750049	0.427958	0.416876	0.224387742604866	0.346002333009863	0.138557	0.442671	0.708846308434889	0.792504993090396
ENSG00000229321	AC008269.1	4.7311	-0.251912	0.399896	0.0609028459168867	NA	-0.0756817	0.318838	0.5137163	0.7749621	1.60291846755162	0.913620429358166	0.00491299285837813	0.014192336490677	-0.356508	0.572119	0.233965247886614	0.395183763547176	0.154881	0.593053	0.724755217022011	0.808966390382322	0.425666	0.616249	0.308617605567419	0.439750884905037	0.97111	0.641231	0.033631028787407	0.0738797979760413
ENSG00000260171	AC008269.2	0.610433	-0.0331392	0.394441	0.506309649502827	NA	-0.0530789	0.438263	0.3634772	NA	NA	NA	NA	NA	0.0726306	0.913835	0.777826937704371	NA	0.162428	0.992453	0.577255899884409	NA	0.116985	1.04339	0.718330831079295	NA	0.152919	1.12537	0.68392330095176	NA
ENSG00000223642	AC008277.1	0.91138	-0.0643002	0.40004	0.269513724804746	NA	-0.0535563	0.427167	0.4288638	NA	1.00851805966488	1.51587694962114	0.0619171316340727	0.120523905765062	0.189023	0.927688	0.49213256431927	0.652077379852289	0.195999	0.958304	0.542663254051087	NA	0.293594	1.00559	0.425860220057471	0.556282889989507	0.0576671	1.04108	0.883305538302302	0.919045942593789
ENSG00000234022	AC008278.2	0.284504	0.00519834	0.401725	0.830372129454803	NA	0.00336286	0.442804	0.9089992	NA	NA	NA	NA	NA	0.073781	1.11746	0.690203055088686	NA	0.0490457	1.09131	0.782895485074816	NA	0.102728	1.22587	0.644532380421596	NA	0.0508702	1.29956	0.84050290089916	NA
ENSG00000272156	AC008280.3	1.69103	0.0836592	0.3823	0.32719807909535	NA	0.030901	0.390091	0.7129311	NA	-0.550111987882668	0.925766376296265	0.245054957612685	0.358934671787687	-0.179575	0.597196	0.519394950993787	0.674478865992139	-0.446974	0.802714	0.300425225349726	0.432910736631268	-0.709997	0.959535	0.118668611006245	0.210786002167646	-0.439539	0.840853	0.335269306048865	0.459515149021281
ENSG00000253172	AC008378.1	0.587829	-0.00934831	0.400569	0.743492946297224	NA	-0.0212735	0.443032	0.5382559	NA	NA	NA	NA	NA	0.0954936	1.09403	0.641337524476056	NA	0.0305807	1.0694	0.878370943243899	NA	0.0923607	1.19235	0.706736708975158	NA	0.202085	1.30303	0.483941264037834	NA
ENSG00000241187	AC008379.1	0.383357	-0.00751284	0.399346	0.810921563957317	NA	0.0078467	0.438106	0.8372314	NA	NA	NA	NA	NA	-0.0391659	1.04804	0.856816110209381	NA	0.135804	1.07017	0.54115212635007	NA	-0.108187	1.16369	0.685653521934428	NA	-0.0220767	1.23786	0.941955091916896	NA
ENSG00000268186	AC008392.1	0.763381	0.0122516	0.385292	0.835457818229737	NA	0.0390747	0.416167	0.5755092	NA	NA	NA	NA	NA	0.0906915	0.819319	0.734836129302936	NA	0.13752	0.898727	0.696907405001389	NA	0.213106	0.925261	0.566508551364	NA	-0.0897785	1.00552	0.823771369191167	NA
ENSG00000245317	AC008393.1	11.7957	-0.157426	0.280719	0.352961960652492	0.595887037950644	-0.0939899	0.247139	0.4447228	0.7271526	3.15441885900146	0.627503932293303	8.4457748126879e-09	8.24986088734947e-08	3.11173	0.665255	2.71185968166094e-07	3.60489652456948e-06	3.08808	0.839187	2.40496084331789e-07	1.91381276687017e-06	2.66219	0.564488	1.20088658101607e-08	1.20107800820752e-07	3.06548	0.711009	2.41240382113786e-07	2.02626850179732e-06
ENSG00000285188	AC008397.2	0.422878	-0.0104434	0.397291	0.776687265741706	NA	0.00859951	0.433751	0.8464617	NA	NA	NA	NA	NA	0.0533063	1.00586	0.820115713582292	NA	0.0654245	1.02373	0.792141346144415	NA	0.209665	1.15877	0.480756986117891	NA	0.252816	1.24605	0.462238872476273	NA
ENSG00000251583	AC008427.1	0.416309	-0.00312902	0.393465	0.943086410523299	NA	0.0111585	0.427895	0.8291816	NA	NA	NA	NA	NA	0.0691692	0.948514	0.782875474191496	NA	-0.157019	0.996561	0.584587317874886	NA	-0.159691	1.06708	0.620876906771701	NA	-0.120251	1.13263	0.744160224620807	NA
ENSG00000204758	AC008429.1	11.2237	-0.127855	0.303808	0.422172790075947	0.65831286544058	0.127542	0.282598	0.3174018	0.6211286	1.75342618941279	0.647692547097587	0.000271010856709531	0.00110106569303767	1.02014	0.638157	0.00620445028079965	0.02310771025633	1.74781	0.551617	5.8690558946238e-05	0.000295701413169318	0.849673	0.447066	0.0210286721895677	0.0513189027128528	2.44295	0.639437	1.52316175164437e-06	1.09304131342745e-05
ENSG00000253785	AC008429.2	0.107871	-0.000915716	0.401613	0.969824632396248	NA	-0.000881777	0.442733	0.9760877	NA	NA	NA	NA	NA	0.0268271	1.1073	0.883862624376013	NA	-0.00232746	1.08791	0.989545343513852	NA	0.071331	1.21867	0.746952325605117	NA	-0.0137597	1.29664	0.956613107209483	NA
ENSG00000254328	AC008429.4	0.0951236	-0.000915776	0.401613	0.969822643011528	NA	0.00336481	0.442805	0.9089466	NA	NA	NA	NA	NA	0.0268271	1.1073	0.883862624026169	NA	0.04905	1.09131	0.782876979363548	NA	-0.0242164	1.21126	0.912722195173636	NA	0.0508763	1.29956	0.840484064463877	NA
ENSG00000249655	AC008434.1	4.32786	-0.0339451	0.328597	0.801509314681513	NA	-0.0677388	0.316633	0.5553096	0.8010303	1.80797324604503	1.00420526361355	0.00309650471546056	0.00948966269278965	0.953624	0.847064	0.0198145215182622	0.0596463679095232	1.18448	0.80735	0.0164911342424447	0.0426427277999216	1.35913	0.788821	0.00633422670817835	0.0184393982876649	0.795482	0.673959	0.0842050051594936	0.155436972846636
ENSG00000249637	AC008438.1	0.255341	0.00257827	0.401642	0.915182864226605	NA	-0.000882325	0.442733	0.9760728	NA	NA	NA	NA	NA	0.0534906	1.11212	0.771499832666957	NA	0.0233209	1.08867	0.8955912899054	NA	0.140545	1.23789	0.532601927836554	NA	0.0143743	1.29712	0.954594281990825	NA
ENSG00000250222	AC008443.5	1.95248	0.0162978	0.356786	0.871255785410616	NA	0.00474419	0.354296	0.9612446	NA	0.282847229735534	0.765540736211952	0.527811452236461	0.642168894411926	0.0322268	0.555869	0.905206050982818	0.946857099063605	0.392374	0.763563	0.370288582933405	0.507346151520853	0.71564	0.818134	0.113552709806957	0.203445902978902	0.219107	0.748302	0.618748561599241	0.721381491172655
ENSG00000250900	AC008443.6	1.11317	-0.0794919	0.379014	0.361101289967024	NA	-0.0263207	0.37098	0.7761145	NA	0.681567147666983	0.979319648905558	0.166053870464782	0.264967078211778	0.427302	0.953576	0.194850786228631	0.346520620883134	0.390444	0.823494	0.352093947548388	0.488829201521873	0.414295	0.981251	0.298625610303958	0.429643802090606	0.0873131	0.913463	0.835112419209168	0.887545653366505
ENSG00000249476	AC008467.1	1.15743	-0.0367376	0.376816	0.62979509680635	NA	0.0464844	0.38831	0.5996882	NA	0.365853722364369	0.931339010320711	0.415121935446212	0.536295164298005	0.0618419	0.708692	0.817123258166103	0.889727025421448	1.2292	1.30569	0.0156524960973546	0.0408731394519349	0.269456	0.860099	0.492159496515047	0.618460391408153	0.612614	1.0544	0.199661497125652	0.307320987848241
ENSG00000213303	AC008481.1	0.418881	-0.00908892	0.397167	0.805078677290411	NA	-0.0103199	0.434287	0.814555	NA	NA	NA	NA	NA	0.0527905	1.00777	0.821322557295679	NA	0.10443	1.03488	0.670056636027565	NA	0.144895	1.13607	0.617864005695242	NA	-0.114457	1.19914	0.734049822643454	NA
ENSG00000213304	AC008481.2	0.345923	-0.00597097	0.399748	0.842807259598469	NA	-0.0134524	0.440078	0.7115551	NA	NA	NA	NA	NA	0.0769671	1.07164	0.716543354802893	NA	0.0345077	1.0597	0.86967958072649	NA	0.0108139	1.16487	0.966115338965951	NA	-0.0316189	1.24775	0.915040746904854	NA
ENSG00000243304	AC008494.1	0.103963	-0.000916768	0.401613	0.969789974091878	NA	-0.000883245	0.442733	0.9760479	NA	NA	NA	NA	NA	0.000314615	1.10567	0.998631811772248	NA	0.0233167	1.08867	0.895610042879914	NA	0.0393041	1.21347	0.858489196782658	NA	0.0143684	1.29712	0.954613166497174	NA
ENSG00000249791	AC008494.2	0.181588	0.00519967	0.401726	0.830329606702707	NA	0.00336446	0.442805	0.9089561	NA	NA	NA	NA	NA	0.0737855	1.11746	0.69018520866817	NA	0.04905	1.09131	0.78287697818089	NA	0.0393101	1.21347	0.858468063620739	NA	0.0508763	1.29956	0.840484063260083	NA
ENSG00000271797	AC008494.3	0.909504	-0.00901743	0.380278	0.892110849209292	NA	-0.0558101	0.422025	0.4407658	NA	0.382828899588669	1.05542919104405	0.383927882026875	0.505008701844296	0.205264	0.851985	0.468092679228727	0.631334802316017	-0.00186137	0.906894	0.99562991725533	NA	0.773686	1.25918	0.0905068362838587	0.170156829741417	-0.294079	1.02463	0.487480259413845	0.609042939263693
ENSG00000279985	AC008498.2	1.83424	-0.0128177	0.359929	0.893879611795732	NA	0.108645	0.394974	0.3096023	NA	0.687028808242009	0.950329374866782	0.162355624048976	0.260308339989257	0.849387	1.2289	0.0519429674785911	0.1284111474717	1.70513	1.42603	0.00431289911503405	0.0135107939886388	0.444671	0.808107	0.290763701103941	0.421035860133817	1.27573	1.33014	0.0343122541209149	0.075108682325617
ENSG00000283462	AC008505.1	0.0846667	-0.00441118	0.401705	0.855427167123721	NA	-0.00513027	0.442906	0.8615925	NA	NA	NA	NA	NA	0.0268253	1.1073	0.883870653707443	NA	0.0233191	1.08867	0.895599337430108	NA	0.0393071	1.21347	0.858478569067249	NA	0.0508737	1.29956	0.840492017534809	NA
ENSG00000266910	AC008507.1	0.534323	-0.00356691	0.392013	0.93900708666201	NA	0.0402204	0.432362	0.4797381	NA	NA	NA	NA	NA	-0.0716978	0.91919	0.7798467654794	NA	0.222581	1.00114	0.458096764631334	NA	-0.0252611	1.01932	0.938073889382638	NA	0.418227	1.22994	0.30078963452364	NA
ENSG00000267006	AC008507.2	0.64341	0.00748666	0.395285	0.853651543895854	NA	0.0491557	0.443523	0.333682	NA	NA	NA	NA	NA	0.0617883	0.974843	0.800257965557614	NA	0.361361	1.10622	0.208727241730718	NA	0.264779	1.15101	0.405601415472653	NA	0.300314	1.2314	0.412044508527861	NA
ENSG00000267725	AC008521.2	0.796653	-0.0566786	0.403963	0.243813419429557	NA	-0.0363811	0.430605	0.5218894	NA	NA	NA	NA	NA	0.0733001	0.934109	0.773072238628358	NA	-0.0296655	0.969147	0.919065792367614	NA	0.376391	1.15889	0.286136459971544	NA	-0.0428067	1.11223	0.907851111722248	NA
ENSG00000285366	AC008533.1	4.4281	-0.124677	0.334837	0.366992954302937	NA	-0.0365027	0.2971	0.7482988	0.9043801	2.66349186109745	1.14880182461978	0.000319407112367883	0.00127593380222849	0.505558	0.593165	0.112006741327912	0.231401919878749	2.17426	1.31915	0.000846533039137319	0.00323583802224823	4.02996	1.54674	6.23562335581076e-05	0.000304707005260711	1.57031	1.10723	0.0103640942927871	0.0275853148859066
ENSG00000269843	AC008537.2	2.7928	0.182184	0.379035	0.134668028405311	NA	0.0126829	0.343678	0.900639	0.9647573	0.25241955567873	0.716781893970234	0.571346987502621	0.679715860558831	0.520544	0.614883	0.106013706293007	0.222364162419576	0.0758567	0.678527	0.864597136628573	0.912728778146895	0.221992	0.591693	0.588344400045956	0.700690075423286	0.61149	0.741652	0.187555293255156	0.29246568510826
ENSG00000279108	AC008537.3	5.40479	-0.201707	0.366911	0.130408208916858	0.338941481942195	0.012924	0.289416	0.9092531	0.9664133	0.32772033783736	0.549931902608067	0.434482115525558	0.554082443125853	-0.357078	0.540218	0.231105995562124	0.391443188559873	0.0471539	0.529309	0.910894631390952	0.946735825734646	-0.52967	0.490336	0.171158317602009	0.280685921957014	-0.0785306	0.589917	0.853357999939414	0.898967854984307
ENSG00000282951	AC008537.4	1.21889	0.00859151	0.366512	0.921028792921627	NA	-0.0192214	0.377661	0.828205	NA	1.56871667790107	1.56094296512267	0.0194651576630602	0.0461858896623953	1.43502	1.65711	0.0152875439698506	0.0484603301018015	0.918483	1.11452	0.0434160155565241	0.0952245438394173	0.408242	0.983346	0.303862558669211	0.435138047993371	1.12363	1.27147	0.0498291322471577	0.101871810175763
ENSG00000197332	AC008543.1	0.468735	-0.0112952	0.401995	0.651330148280429	NA	0.00250556	0.442135	0.9348959	NA	NA	NA	NA	NA	0.00033444	1.10143	0.998567454058169	NA	0.122351	1.10445	0.508035072504953	NA	0.0408665	1.2094	0.855223882576213	NA	0.0529218	1.29559	0.836837492625494	NA
ENSG00000266922	AC008543.3	0.183012	-0.000915473	0.401613	0.969832637079796	NA	-0.000881482	0.442733	0.9760957	NA	NA	NA	NA	NA	0.000318964	1.10567	0.998612899302263	NA	-0.0280815	1.08849	0.874891812698644	NA	0.0393094	1.21347	0.858470582575544	NA	0.017808	1.29656	0.943917662635998	NA
ENSG00000251118	AC008549.3	0.613307	0.0467578	0.399888	0.332689325407194	NA	0.0310886	0.430154	0.5721363	NA	NA	NA	NA	NA	0.212743	0.988733	0.435801240039641	NA	0.0925668	0.976406	0.750802071926372	NA	0.208919	1.08282	0.524027771688307	NA	0.0517799	1.11148	0.888861027800242	NA
ENSG00000271171	AC008555.6	0.325069	0.00308589	0.401085	0.90548239877872	NA	-0.00100696	0.441738	0.9743867	NA	NA	NA	NA	NA	0.0919233	1.11023	0.636839499788542	NA	0.0554149	1.08364	0.767900882588719	NA	0.0441304	1.20094	0.848546037824444	NA	0.0927293	1.29192	0.728212380888008	NA
ENSG00000280106	AC008555.8	6.11289	-0.163431	0.355047	0.211160113637915	0.448047620853469	-0.0692393	0.320056	0.5455384	0.7950107	-0.031308639248291	0.562172171694537	0.940773198659752	0.96052147528599	-0.42587	0.562363	0.164969481578033	0.307846237452008	0.0909931	0.599095	0.836460686353032	0.89100611222885	-0.101489	0.527454	0.798149455373122	0.864068970983394	-0.454916	0.607475	0.294729823129815	0.415651416855661
ENSG00000277013	AC008556.1	0.197132	-0.000916559	0.401613	0.969796850364129	NA	-0.000882897	0.442733	0.9760573	NA	NA	NA	NA	NA	0.0268254	1.1073	0.883870209280847	NA	0.0233192	1.08867	0.895598892087692	NA	0.0713288	1.21867	0.746959603013936	NA	0.129835	1.31306	0.611486511229969	NA
ENSG00000253251	AC008560.1	27.1788	-0.236764	0.232561	0.167391495578695	0.391342412705383	-0.0701491	0.191682	0.5530583	0.7999929	2.04830483763694	0.349242744380336	6.2296179953407e-11	8.77695355735763e-10	0.916846	0.309929	0.000291420801470621	0.00172064421144338	1.28976	0.306563	5.98022153652457e-06	3.67807770747418e-05	1.52813	0.292294	9.72289608692545e-09	9.87130922568488e-08	1.63538	0.313887	9.12920576044098e-09	1.00431934558025e-07
ENSG00000229855	AC008568.1	0.366066	0.00270216	0.401604	0.911608989681828	NA	0.00582186	0.442833	0.8444709	NA	NA	NA	NA	NA	0.0819831	1.11965	0.65911586399009	NA	0.090881	1.09849	0.61392086346164	NA	0.100304	1.22507	0.652341102281603	NA	0.050973	1.29937	0.840308842234314	NA
ENSG00000267474	AC008569.2	0.199799	0.00258415	0.40161	0.915345895569859	NA	-0.00512948	0.442906	0.8616135	NA	NA	NA	NA	NA	0.0809334	1.11952	0.662857985868451	NA	0.0233221	1.08867	0.895586221847633	NA	0.0393115	1.21347	0.858463032285542	NA	0.0508779	1.29956	0.840479053793333	NA
ENSG00000250362	AC008592.1	0.274229	0.00610949	0.401761	0.801622138402666	NA	0.00744334	0.443049	0.8010791	NA	NA	NA	NA	NA	0.0809322	1.11952	0.662862669733165	NA	0.0740768	1.0952	0.679018105477691	NA	0.102734	1.22587	0.644514910345332	NA	0.0508763	1.29956	0.84048406221835	NA
ENSG00000250955	AC008592.2	0.123334	-0.000916076	0.401613	0.969812775506814	NA	0.00336445	0.442805	0.9089564	NA	NA	NA	NA	NA	0.0268271	1.1073	0.883862622606288	NA	0.04905	1.09131	0.782876977981907	NA	0.100115	1.22522	0.652699822302618	NA	0.0508763	1.29956	0.840484063057543	NA
ENSG00000251000	AC008592.3	1.89338	-0.147304	0.375236	0.192867999351851	NA	-0.223525	0.510381	0.07169945	NA	1.21590710761842	0.977709060496167	0.0281315526568355	0.0632413968302417	0.212343	0.625721	0.451955816329592	0.617535157576358	-0.483773	0.786874	0.270320982940288	0.399482354852092	0.363445	0.78625	0.379349996481772	0.51127774479281	0.13791	0.689043	0.752361495387136	0.829121083900984
ENSG00000251409	AC008592.4	0.183913	-0.00719816	0.401844	0.766898311540945	NA	-0.00851753	0.443181	0.7729121	NA	NA	NA	NA	NA	-0.0240238	1.10629	0.896165541751184	NA	0.023323	1.08867	0.895582239637731	NA	0.0393119	1.21347	0.858461595436071	NA	-0.0218124	1.29661	0.93137134745546	NA
ENSG00000272021	AC008592.5	0.367671	0.00123178	0.401519	0.959935194491292	NA	-0.000375108	0.442584	0.9899257	NA	NA	NA	NA	NA	0.10018	1.12639	0.592165564122683	NA	0.0805453	1.0964	0.65347034578524	NA	0.0393123	1.21347	0.8584602016912	NA	0.0508797	1.29956	0.840473730001454	NA
ENSG00000271737	AC008608.2	4.5632	-0.182901	0.349345	0.186777976175958	NA	-0.244059	0.445723	0.09182333	0.3257428	0.546738987535275	0.569795429018667	0.201706593605212	0.307712094618614	-0.198465	0.479432	0.485103499414505	0.646404018793659	-0.338803	0.619958	0.447096199306982	0.57819893980836	0.0851057	0.533831	0.83085995658748	0.889049909774666	0.514371	0.614686	0.239501145131657	0.354663681442309
ENSG00000248367	AC008610.1	4.27251	0.10074	0.322551	0.487603858175088	NA	-0.142537	0.364381	0.2533491	0.5553055	0.383521898431297	0.554395677810107	0.362636138952085	0.484175063377436	2.22743	1.12996	0.000703735869359822	0.00368672982715278	-0.641723	0.600009	0.149846417135142	0.25349770095449	0.105499	0.515334	0.788581766258299	0.856716760145444	0.615868	0.603661	0.158619724311411	0.256349194703673
ENSG00000248560	AC008620.2	0.110052	0.00610987	0.401761	0.801609962249724	NA	-0.000882132	0.442733	0.976078	NA	NA	NA	NA	NA	0.0809322	1.11952	0.662862671160852	NA	0.0233209	1.08867	0.895591290481813	NA	0.00748275	1.21128	0.972888771963104	NA	0.0508763	1.29956	0.840484063746086	NA
ENSG00000269014	AC008622.1	0.246527	-0.0107893	0.402117	0.658864234237458	NA	-0.012883	0.443727	0.6646075	NA	NA	NA	NA	NA	0.0268304	1.1073	0.883848614925133	NA	0.0233241	1.08867	0.895577253247139	NA	0.0393133	1.21347	0.85845664525755	NA	0.0875983	1.30474	0.729619852732579	NA
ENSG00000275719	AC008622.2	5.18072	0.110753	0.334416	0.417500841550498	0.654528313338298	0.178088	0.374997	0.1816089	0.4730212	-0.0419321625284686	0.57117245160093	0.921186606478478	0.947874793705443	0.0945604	0.431835	0.736188061686415	0.835731734221301	0.9213	0.578213	0.0373806689357685	0.084194716642594	-0.11627	0.511647	0.766963798928588	0.840753852296138	1.22067	0.643818	0.00857002034258225	0.0234194966475647
ENSG00000249494	AC008629.1	0.267113	0.0025781	0.401642	0.915188545987735	NA	0.00848828	0.443138	0.7742596	NA	NA	NA	NA	NA	0.0534888	1.11212	0.77150718564435	NA	0.0543336	1.0914	0.761303550381962	NA	-0.0213805	1.21119	0.922864302400393	NA	0.0143719	1.29712	0.954601939243337	NA
ENSG00000253978	AC008637.1	2.59548	-0.0254369	0.348833	0.819614209601035	NA	0.0302674	0.333094	0.775352	0.9162031	-0.111845217043906	0.648385558167031	0.798498981130877	0.861178383190655	-0.26906	0.54956	0.352253179686286	0.524894046962869	0.323566	0.658334	0.470596429690172	0.600239490496592	-1.62993	1.32557	0.00898614751771334	0.024943282158057	-0.789293	0.880803	0.110844094325429	0.193436459270784
ENSG00000267291	AC008649.1	0.166177	-0.000915679	0.401613	0.969825839195216	NA	-0.000882003	0.442733	0.9760815	NA	NA	NA	NA	NA	-0.0227732	1.10622	0.901510123476279	NA	0.0233192	1.08867	0.895598895831162	NA	-0.0440599	1.21254	0.842517999606958	NA	-0.0188693	1.2966	0.940582352893247	NA
ENSG00000269392	AC008655.2	1.0299	-0.00727209	0.381326	0.910567051683557	NA	-0.0379268	0.410624	0.6048256	NA	0.0719695649398672	0.952989700886793	0.863302002146619	0.907513324383213	0.0107101	0.758617	0.967805586071564	0.987396683634199	-0.0137228	0.889572	0.968944378549592	0.984509966398444	0.478041	0.985305	0.245007555598242	0.369740817688264	0.884991	1.17624	0.0928682801208546	0.168043209331991
ENSG00000253955	AC008663.2	0.511147	-0.00474924	0.39665	0.898892649775656	NA	-0.0127113	0.434329	0.7747579	NA	NA	NA	NA	NA	0.151186	1.04627	0.53142292974439	NA	0.0499943	1.02553	0.838193118487302	NA	0.146323	1.13472	0.615615624124105	NA	0.34988	1.28869	0.325106087719596	NA
ENSG00000249526	AC008667.1	0.11941	-0.00441092	0.401705	0.855435590933384	NA	-0.000882227	0.442733	0.9760755	NA	NA	NA	NA	NA	0.0268265	1.1073	0.883865151931726	NA	0.0490495	1.09131	0.782879439188745	NA	0.0393087	1.21347	0.85847309599245	NA	0.0508755	1.29956	0.840486568250902	NA
ENSG00000248544	AC008676.1	1.68432	-0.160066	0.423272	0.0836962367861469	NA	-0.0929566	0.393891	0.3598084	NA	1.30841731323969	1.23699081693523	0.0299498576901005	0.0666366632743217	-0.0140642	0.671144	0.957824115049862	0.982138874412135	0.368599	0.805625	0.384381361901061	0.521126232738933	0.0440491	0.770226	0.910786772337434	0.941363124468641	0.301894	0.855658	0.494628447020588	0.615392310410317
ENSG00000251405	AC008676.2	3.62902	-0.0663658	0.353133	0.551221631348151	NA	0.0505069	0.335119	0.6409407	0.8518277	0.0147885317593098	0.650303374824141	0.973046485090441	0.980668330256716	0.121979	0.556397	0.6574192468741	0.781060456612447	1.29575	1.02982	0.0126521073408002	0.0341556446732369	0.866268	0.700651	0.0547835130672412	0.113317589721393	0.558323	0.660995	0.213290110782831	0.323588277203614
ENSG00000213414	AC008677.1	0.192065	-0.000915847	0.401613	0.969820297250464	NA	-0.000882176	0.442733	0.9760768	NA	NA	NA	NA	NA	-0.0409912	1.10802	0.824514244614419	NA	-0.00232917	1.08791	0.9895376752607	NA	0.0393072	1.21347	0.858478129574799	NA	0.0508747	1.29956	0.840489074442985	NA
ENSG00000244331	AC008677.2	0.267503	0.00382079	0.399935	0.896387655099733	NA	0.00495484	0.43959	0.8888015	NA	NA	NA	NA	NA	0.00364721	1.06256	0.986030760892976	NA	0.0331969	1.06288	0.872540812424386	NA	-0.0779483	1.17484	0.759436590771251	NA	0.0201411	1.25614	0.944509772324018	NA
ENSG00000268108	AC008687.2	0.368356	0.00257803	0.401642	0.915190842518316	NA	0.00973681	0.443267	0.742623	NA	NA	NA	NA	NA	0.0534906	1.11212	0.771499831649922	NA	0.0882708	1.09803	0.623572741637941	NA	0.0393094	1.21347	0.858470578936914	NA	0.153959	1.31924	0.5493689027538	NA
ENSG00000268655	AC008687.4	0.906999	0.0451085	0.396329	0.390954596561104	NA	0.0718941	0.44652	0.2575	NA	-0.17890246198425	1.09429039736603	0.652343639411752	0.746720039202591	0.400702	1.12594	0.201072539962252	0.354049431216975	0.519896	1.11191	0.132118757318559	NA	0.39357	1.12531	0.283691003393726	0.413242203751749	0.596412	1.29459	0.179001280490801	0.281646836301793
ENSG00000249738	AC008691.1	1.56925	-0.0399315	0.368257	0.650586011128613	NA	-0.114932	0.439947	0.2155763	NA	0.283996009705372	0.815671804866269	0.525114962314663	0.639425471318988	-0.133724	0.639331	0.624571105933531	0.758957310042094	-0.126157	0.83963	0.745894848222751	0.823473615983194	0.433324	0.805588	0.301886971573035	0.432946168831942	0.181033	0.789543	0.678671250374536	0.768230824315467
ENSG00000248125	AC008700.1	0.391439	-0.0104726	0.397595	0.772052659136348	NA	-0.012009	0.435112	0.7812354	NA	NA	NA	NA	NA	0.0510294	1.01433	0.825439619109332	NA	0.0475445	1.03056	0.842931806459247	NA	0.139673	1.14112	0.626136855242017	NA	0.0998256	1.21018	0.761205752279559	NA
ENSG00000283413	AC008703.1	6.81562	0.767884	0.735128	0.000951012712044194	0.0127948093910768	-0.238827	0.533123	0.05695285	0.2476204	-0.297241755821224	0.594922137376703	0.491001487513575	0.607354997664981	0.73513	0.488688	0.0207958597116136	0.0620054597420725	-0.931685	0.890834	0.0492528250858424	0.105398022649932	-0.139269	0.51649	0.723654243443513	0.809624260484272	1.53004	0.616719	0.0008922986947398	0.00333712265668334
ENSG00000254187	AC008708.2	0.252264	-0.0070402	0.401835	0.771816780957278	NA	-0.00405272	0.442804	0.8907056	NA	NA	NA	NA	NA	0.0268274	1.1073	0.883861399408039	NA	0.0490503	1.09131	0.782875787725122	NA	0.102734	1.22587	0.644513846464689	NA	0.0508767	1.29956	0.840482851529233	NA
ENSG00000270442	AC008725.1	1.207	-0.0656057	0.375324	0.446874760135888	NA	-0.0992192	0.425223	0.2779553	NA	0.45089774925819	0.878677385107484	0.328269910306221	0.448426913215936	0.0391594	0.655738	0.883239886976624	0.933267339876557	0.315796	0.893066	0.406665544641159	0.540299425097816	-0.257617	0.879863	0.505859886283504	0.630248917097855	0.532003	0.925606	0.254757401310293	0.371440632444899
ENSG00000261669	AC008731.1	1.47763	0.10472	0.389909	0.230362724162252	NA	-0.0474427	0.403298	0.5575866	NA	-0.216411174721978	0.855207893507315	0.622297930506656	0.722374357406209	0.427298	0.806081	0.186174644742398	0.335069536303172	-0.409861	0.869713	0.311500803938155	0.445046365107514	-0.184188	0.807684	0.638974838731272	0.741975532969694	0.0830328	0.858556	0.84563809878376	0.893820817894298
ENSG00000269400	AC008734.2	1.89554	0.00111682	0.366201	0.989747838029517	NA	-0.0598583	0.396439	0.4994561	NA	0.801240101494623	1.13194520739383	0.119340637788086	0.204566872332678	1.4585	1.6732	0.0146603626060334	0.0468429817235389	0.147147	0.833908	0.708627799460545	0.796911993745497	1.65148	1.63282	0.011342343341204	0.0305003761356456	3.42403	1.90997	0.000644048722617964	0.00249751320680633
ENSG00000267096	AC008735.1	0.509351	-0.00354093	0.398238	0.916144014628912	NA	-0.024787	0.440597	0.5357476	NA	NA	NA	NA	NA	0.167761	1.09119	0.466524127791492	NA	0.0401717	1.04652	0.85770201656895	NA	0.0654922	1.14879	0.807513910532972	NA	0.0496488	1.22545	0.874108197197063	NA
ENSG00000267523	AC008735.2	0.562758	-0.000420711	0.398835	0.989518513257652	NA	-0.0192102	0.440206	0.6147606	NA	NA	NA	NA	NA	0.155691	1.09566	0.486942929331461	NA	0.0371962	1.05334	0.863914974580138	NA	0.060996	1.15933	0.815846936077548	NA	0.2842	1.3087	0.369809242593493	NA
ENSG00000276488	AC008735.4	0.788939	-0.0153857	0.380332	0.818578172033823	NA	-0.0373701	0.410528	0.609614	NA	NA	NA	NA	NA	0.197494	0.844856	0.483253432900699	NA	0.391105	0.978456	0.272937926297624	NA	0.0456358	0.926624	0.89767201626751	NA	-0.042355	0.951974	0.918050303775489	NA
ENSG00000279063	AC008735.5	0.205155	0.00257852	0.401642	0.915174731069221	NA	-0.000882024	0.442733	0.976081	NA	NA	NA	NA	NA	0.0268277	1.1073	0.883860093871165	NA	-0.00232746	1.08791	0.989545344386914	NA	0.0393094	1.21347	0.858470580762829	NA	0.119554	1.31086	0.639051770793695	NA
ENSG00000267475	AC008736.1	14.4448	-0.0310368	0.259423	0.855765271263323	0.931268220158957	-1.15731	0.525492	0.0002423091	0.005710811	3.87607072259056	0.582355879035083	2.3180498175138e-12	4.06641674884085e-11	3.86717	0.58321	8.62268502975492e-12	2.6607344313947e-10	1.52167	0.574331	0.000626809444246744	0.00247354270971206	3.54455	0.66441	2.08525342354804e-09	2.36023603075434e-08	3.28061	0.579853	4.14049894015986e-10	5.87757251513039e-09
ENSG00000267567	AC008736.2	0.691102	-0.0459217	0.392238	0.433735328832576	NA	0.00207423	0.409365	0.9756051	NA	NA	NA	NA	NA	-0.087844	0.835838	0.741842915740646	NA	0.145708	0.91998	0.667946617637935	NA	-0.305035	0.998747	0.412965626319644	NA	0.207922	1.05031	0.607973843192941	NA
ENSG00000269799	AC008737.3	0.242837	0.00257814	0.401642	0.915187308483305	NA	-0.00088249	0.442733	0.9760683	NA	NA	NA	NA	NA	0.0534906	1.11212	0.771499832028114	NA	0.0233209	1.08867	0.895591289244754	NA	0.102734	1.22587	0.644514977028448	NA	0.119554	1.31086	0.639051769475429	NA
ENSG00000267054	AC008738.1	0.0893404	-0.000915698	0.401613	0.969825219678264	NA	0.00336481	0.442805	0.9089466	NA	NA	NA	NA	NA	0.000318964	1.10567	0.998612897983883	NA	0.04905	1.09131	0.78287697936725	NA	0.00748275	1.21128	0.972888772699004	NA	0.0508763	1.29956	0.840484064467645	NA
ENSG00000267130	AC008738.2	1.0531	-0.0626588	0.381881	0.421574283177247	NA	-0.045545	0.392663	0.5969614	NA	0.718218307416066	1.1113084301194	0.150387127963469	0.245149121820073	0.0583969	0.71271	0.827024962936403	0.896412004914887	0.286508	0.87206	0.458726957423119	0.589335820546612	0.399133	0.973426	0.314218248894028	0.445516099920401	0.0460174	0.8489	0.914103234234475	0.941153329941775
ENSG00000274925	AC008741.2	27.2863	-0.274859	0.226293	0.106837629095372	0.301651097350286	-0.674183	0.343389	0.001245101	0.01990703	4.88007640763512	0.534804584758504	1.0671703791295e-20	5.57981890176517e-19	3.51021	0.429488	1.02665449673538e-16	6.03897424751563e-15	2.83545	0.512809	1.62185935704065e-11	2.53167952069565e-10	4.54909	0.540049	5.16730892029517e-18	2.14711381471779e-16	4.29549	0.456203	8.22300702827302e-22	5.86294171565087e-20
ENSG00000267024	AC008747.1	0.565439	0.00471042	0.396744	0.89915240078697	NA	-0.0290275	0.439477	0.5057871	NA	NA	NA	NA	NA	0.261145	1.13466	0.302597214397558	NA	0.0469496	1.0318	0.844094182741636	NA	0.0755478	1.12604	0.789296850095376	NA	0.237567	1.2516	0.479539110244628	NA
ENSG00000268520	AC008750.5	2.57628	-0.306904	0.420731	0.0338386814571872	NA	-0.596162	0.839072	0.004735365	0.05063535	1.86955746371054	0.921100809344077	0.00155948795364973	0.00522421500795693	1.34052	1.41034	0.0158046445724175	0.0496665822717152	-0.38884	0.761983	0.37480462706853	0.511807394157004	0.992521	0.844189	0.0396186269277037	0.08686562779967	1.24343	1.01013	0.0264241812251	0.0605235292285298
ENSG00000269236	AC008751.2	0.356178	-0.00441077	0.401705	0.855440350679327	NA	0.00798472	0.44302	0.7881681	NA	NA	NA	NA	NA	0.0268283	1.1073	0.883857564045639	NA	0.104331	1.10205	0.563709842076956	NA	0.106418	1.22683	0.633088652916324	NA	0.050878	1.29956	0.84047905276152	NA
ENSG00000266950	AC008752.1	0.121852	-0.000916037	0.401613	0.969814052216299	NA	0.00932069	0.443221	0.7531157	NA	NA	NA	NA	NA	0.0268271	1.1073	0.88386262274659	NA	0.085693	1.09746	0.633472377083528	NA	0.0393094	1.21347	0.85847058000127	NA	0.0508763	1.29956	0.840484063196506	NA
ENSG00000267289	AC008752.2	0.44232	0.0107746	0.401102	0.694897307722421	NA	0.00424336	0.441015	0.8973942	NA	NA	NA	NA	NA	0.122429	1.11228	0.547283504329013	NA	0.0607064	1.07754	0.755980012569385	NA	-0.029635	1.18766	0.901613040904883	NA	0.198937	1.30936	0.481004155248065	NA
ENSG00000238150	AC008753.1	0.203876	-0.000915584	0.401613	0.969828983994161	NA	0.0088798	0.443176	0.7642896	NA	NA	NA	NA	NA	-0.0227714	1.10622	0.901517716608512	NA	0.0829621	1.09689	0.644043835459345	NA	0.0393094	1.21347	0.85847058176241	NA	-0.0227118	1.29662	0.928559861515666	NA
ENSG00000268744	AC008758.4	0.624453	0.0149801	0.39742	0.690828566831703	NA	0.00801471	0.433656	0.8569113	NA	NA	NA	NA	NA	0.16944	1.05232	0.48961962108253	NA	0.107933	1.03194	0.663893536315941	NA	0.0816014	1.11286	0.778566640640311	NA	0.373513	1.29427	0.30221171151265	NA
ENSG00000267612	AC008759.2	0.296511	-0.000915598	0.401613	0.969828508072415	NA	-0.00512928	0.442906	0.8616191	NA	NA	NA	NA	NA	0.0534918	1.11212	0.77149493209534	NA	-0.0260505	1.08841	0.883808718795474	NA	0.126187	1.23278	0.573664415228814	NA	0.0508779	1.29956	0.840479054025082	NA
ENSG00000269680	AC008760.1	0.540121	-0.0387024	0.396681	0.428152146480339	NA	-0.026804	0.426692	0.6373286	NA	NA	NA	NA	NA	0.0768134	0.92202	0.764691325019605	NA	0.0781846	0.975175	0.7879968044186	NA	0.0255977	1.01942	0.93724552491364	NA	-0.0302691	1.07761	0.936728691083598	NA
ENSG00000276980	AC008760.2	4.85757	0.126332	0.340433	0.345726960238069	NA	0.131384	0.35355	0.2867779	0.5907515	4.32109132236726	1.49047741272836	4.03985226748495e-05	0.000199953035053561	5.1349	1.32043	2.39705150404419e-06	2.53909400453707e-05	2.4538	1.26302	0.000260736131516914	0.00113991766275955	2.7081	1.22765	0.000261314105203348	0.00110756933173668	1.98448	1.35113	0.00518282856329576	0.0152682535633126
ENSG00000269752	AC008761.2	0.556351	0.00322658	0.39169	0.945496452876158	NA	-0.0252611	0.429191	0.6391366	NA	NA	NA	NA	NA	0.327354	1.10914	0.256978962061408	NA	-0.0112225	0.980584	0.968247834007077	NA	-0.0665572	1.04539	0.834137483101725	NA	0.353606	1.21919	0.361751190636673	NA
ENSG00000268400	AC008763.2	0.113137	0.00257843	0.401642	0.915177667786838	NA	0.00336462	0.442805	0.9089517	NA	NA	NA	NA	NA	0.0534906	1.11212	0.771499833223051	NA	0.04905	1.09131	0.782876978657058	NA	0.00748275	1.21128	0.972888771961753	NA	0.0508763	1.29956	0.840484063744761	NA
ENSG00000279977	AC008764.10	9.22094	-0.0238377	0.312111	0.873123482006025	0.940540486071954	-0.0158467	0.274812	0.8905508	0.960753	1.96762199205511	0.803342642858542	0.000398897347731965	0.00155583190558615	1.30212	0.799745	0.00309181024312949	0.0129846372615855	1.58425	0.687309	0.00108786097930438	0.00403428907297722	1.10697	0.588726	0.0100235799824603	0.0273757756833793	2.55989	0.823905	2.47423535647767e-05	0.000136849714380014
ENSG00000268087	AC008764.2	0.605413	-0.0188518	0.386995	0.742468600374625	NA	-0.0191248	0.414283	0.7711343	NA	NA	NA	NA	NA	0.0886118	0.851777	0.738780621975236	NA	0.107167	0.934101	0.741777942828396	NA	0.277866	1.03968	0.436566480765777	NA	-0.0317756	1.0219	0.93618105660624	NA
ENSG00000269399	AC008764.6	11.9653	-0.179198	0.275375	0.295830327469775	0.539267469546167	-1.66185	0.596372	2.161625e-05	0.000811312	3.2005817013222	0.569780969810731	3.96578199195827e-10	4.95341170767289e-09	2.69034	0.579196	1.64685818931637e-07	2.32405064752744e-06	0.622848	0.53048	0.141207350365275	0.242291294220112	1.85372	0.584302	2.80701781883979e-05	0.000147753066006771	3.05421	0.592608	4.24652455636136e-09	4.95858137248076e-08
ENSG00000279529	AC008764.8	2.68764	-0.104194	0.34581	0.406511529659603	NA	-0.0393653	0.317399	0.7220021	0.8906671	2.28216675737242	1.40735606945288	0.00272485389953037	0.008466478202519	0.662396	0.824197	0.0692462712544343	0.16022403980605	1.78819	1.33449	0.00310322226947797	0.0101600931154913	1.00537	0.929247	0.0417757689128684	0.0907496016441919	1.98714	1.20675	0.00347733406264317	0.010818819679526
ENSG00000279748	AC008764.9	0.177258	-0.00897462	0.40196	0.712654806501173	NA	-0.0106762	0.443414	0.7185531	NA	NA	NA	NA	NA	0.0268298	1.1073	0.883851123285123	NA	0.0233235	1.08867	0.895579766774742	NA	0.00748595	1.21128	0.972877155302126	NA	0.014378	1.29712	0.954582678027064	NA
ENSG00000267274	AC008770.3	0.345917	0.000612051	0.401477	0.980180216389332	NA	-0.0121049	0.443608	0.6834332	NA	NA	NA	NA	NA	0.11052	1.13082	0.556054271200245	NA	0.0233239	1.08867	0.895578138000763	NA	0.039313	1.21347	0.858457523585775	NA	0.0508805	1.29956	0.840471063538176	NA
ENSG00000249042	AC008771.1	4.55647	0.0793869	0.320742	0.583594715797871	NA	-0.322562	0.519777	0.04517171	0.2174993	1.57115370950939	0.841920904028422	0.00404970335761724	0.0119835821884027	1.35662	0.863401	0.0033432129014335	0.0138549749986091	0.000435467	0.654172	0.999220365792394	0.99927503371918	1.64185	0.817565	0.00165652359498399	0.00572018778726539	1.00108	0.704142	0.0357158984410988	0.077639491437441
ENSG00000228737	AC008781.1	0.167884	-0.00383457	0.40166	0.874512124943949	NA	-0.00870476	0.443199	0.7681157	NA	NA	NA	NA	NA	0.0268299	1.1073	0.88385084333072	NA	0.023323	1.08867	0.895582021091528	NA	0.039312	1.21347	0.858461378476969	NA	0.0508793	1.29956	0.840474901671647	NA
ENSG00000246422	AC008781.2	0.536235	-0.024152	0.39723	0.558235855750762	NA	0.00956133	0.429225	0.8483712	NA	NA	NA	NA	NA	0.000729336	0.966537	0.997603028000213	NA	0.279323	1.06414	0.315645678326378	NA	0.0937293	1.08765	0.757482428979558	NA	0.191664	1.17914	0.595438472482816	NA
ENSG00000254170	AC008802.1	0.273743	-0.00910778	0.401971	0.708651716542436	NA	-0.0108383	0.443434	0.7145336	NA	NA	NA	NA	NA	-0.0411056	1.10804	0.82403701276837	NA	0.0233196	1.08867	0.895597044483397	NA	0.00748115	1.21128	0.972894572383007	NA	0.0508745	1.29956	0.840489751127545	NA
ENSG00000276214	AC008833.1	1.97066	-0.242464	0.502326	0.0207862102973607	NA	0.0217764	0.336055	0.8348747	NA	1.49139136995397	1.19987518426259	0.0165417386493498	0.0402957352914082	-0.0781767	0.682646	0.770869896676716	0.860570788514668	1.1055	0.894773	0.0249507416595663	0.0601126409378163	-0.0705533	0.810308	0.854607897093871	0.907390995222446	-0.350055	0.830284	0.434156993284118	0.559582106586344
ENSG00000250240	AC008840.1	0.343058	-0.00139229	0.399739	0.962617096131613	NA	-0.00133171	0.43918	0.9703734	NA	NA	NA	NA	NA	0.000447752	1.06075	0.998292084025691	NA	-0.077757	1.06462	0.713726888009295	NA	0.0395889	1.16268	0.877832933730131	NA	0.0729295	1.25786	0.80311950288991	NA
ENSG00000227836	AC008850.1	5.62582	0.337414	0.366338	0.0389869097378416	0.16310201645541	-0.129874	0.341618	0.2969624	0.6004011	2.92815784198221	1.36343424533466	0.000459647813845405	0.00176210810590877	2.2533	0.801443	5.87491144898064e-05	0.000425320993092933	0.688319	0.643823	0.130164939480064	0.227421614295172	3.38592	1.0409	9.71601014341842e-06	5.63241327162195e-05	2.00561	1.29831	0.00429462714953159	0.01295892382745
ENSG00000248288	AC008868.1	0.34162	0.0110857	0.398737	0.741900471662799	NA	0.0064416	0.436663	0.8724941	NA	NA	NA	NA	NA	0.0871477	1.04379	0.700036395737198	NA	0.0420547	1.04231	0.853859160998168	NA	0.124625	1.15628	0.650612424776406	NA	0.15428	1.24346	0.627583249482654	NA
ENSG00000260751	AC008870.2	11.3761	0.107244	0.288003	0.516621957228067	0.733013798476922	0.101684	0.261647	0.4120793	0.7028569	3.2654029494301	0.804865456038206	7.85124443029061e-07	5.49382802644461e-06	3.41229	0.686822	9.89370147393343e-08	1.48389755254063e-06	1.80934	0.532695	2.1496918469172e-05	0.000118641960355675	3.12915	0.677372	3.33382206605706e-08	3.08669615097846e-07	2.0645	0.595266	9.39451344147492e-06	5.7171977532778e-05
ENSG00000261723	AC008870.4	0.877876	0.0655759	0.386546	0.375067356583526	NA	-0.00684347	0.400854	0.9264733	NA	0.472016514671756	1.07620887682387	0.298678007102891	0.418398163853369	0.170638	0.719269	0.538990547863912	0.691528803929003	-0.421149	0.899306	0.286907674467832	NA	-0.0372979	0.83482	0.921453277063677	0.947011467877128	0.474414	1.05561	0.293854015681927	0.414571588755876
ENSG00000271788	AC008875.1	2.1421	-0.211946	0.444117	0.0482640385644834	NA	-0.138637	0.403825	0.2302993	NA	1.96735682167532	1.40685640068596	0.00621252443665633	0.0173782653397506	0.164094	0.703419	0.553245454944131	0.703298385791408	0.410868	0.759208	0.350511302370007	0.487059796448681	2.90601	1.72524	0.000893315174845803	0.00331654270929439	0.640011	0.850742	0.17979446060176	0.282658576121852
ENSG00000248758	AC008883.1	0.137352	-0.000915455	0.401613	0.969833223984771	NA	0.00336505	0.442805	0.9089401	NA	NA	NA	NA	NA	-0.0418229	1.10815	0.82104861721625	NA	0.0233215	1.08867	0.895588757064861	NA	0.0393094	1.21347	0.858470581977948	NA	0.0508763	1.29956	0.840484065164592	NA
ENSG00000249236	AC008892.1	6.17658	-0.247299	0.330805	0.119807700342149	0.322384642753331	-0.309364	0.429437	0.05936213	0.2539087	4.139592789814	1.02589795284197	1.47391033642306e-06	9.82415519210028e-06	2.56379	1.12902	0.000323494220209577	0.00187552063706171	2.10747	1.24866	0.000879197057027069	0.00334948791275485	3.4735	1.36436	8.28198046991306e-05	0.000392337471423335	3.67148	1.073	1.04241279256632e-05	6.26679527131137e-05
ENSG00000267373	AC008894.1	0.126169	-0.000915853	0.401613	0.96982011024085	NA	0.00336481	0.442805	0.9089466	NA	NA	NA	NA	NA	0.0268271	1.1073	0.883862623749262	NA	0.0233215	1.08867	0.895588756078462	NA	0.0393101	1.21347	0.858468064554326	NA	0.0508763	1.29956	0.840484064189612	NA
ENSG00000279198	AC008894.3	3.42037	0.060429	0.33813	0.634280465789847	NA	-0.0486039	0.326885	0.6582699	0.8603296	4.25077257890633	1.53205625010302	5.58127465916887e-05	0.000268274598849682	2.09582	1.32302	0.00202536692581516	0.00908783829430722	0.901675	0.764641	0.0563702164673932	0.117686888393022	0.977586	0.947883	0.0471027053938694	0.100227698804974	2.00143	1.2481	0.003780135084737	0.011622587830775
ENSG00000279948	AC008895.1	4.15918	-0.0445288	0.342234	0.712898541204894	NA	0.0840517	0.336666	0.4629501	0.7401086	0.609480251768527	0.699572791552008	0.186174700868917	0.289406313784021	0.156468	0.521353	0.576012570885494	0.721712349183096	1.68331	1.05298	0.0027901959533855	0.00924786796589909	-0.429898	0.66563	0.308844170214073	0.439969576686523	1.86841	1.00318	0.00238162718090802	0.00783319385396326
ENSG00000247372	AC008897.2	10.9344	1.89171	0.736695	2.63214027855435e-06	0.000166421283129286	-0.255805	0.40747	0.09140365	0.324969	5.3194010417228	1.23221544355822	4.09154621402901e-07	3.02732603721179e-06	6.76965	1.24389	1.5045942313446e-10	3.93346905786103e-09	3.29755	1.63922	9.82823887142861e-05	0.000472639774614163	6.14288	1.24328	1.13449080128138e-08	1.13708841067729e-07	4.38266	1.3239	1.35587623539991e-05	7.99300293734187e-05
ENSG00000271815	AC008897.3	1.10946	-0.0533019	0.386138	0.443118592001406	NA	-0.0264639	0.397435	0.7372971	NA	0.865774927371431	1.30534873300327	0.0981604892231045	0.175384422273042	0.242754	0.888624	0.401033130837423	0.57039796144422	0.667944	1.07395	0.0955353783891162	0.178612169538167	0.299824	0.903691	0.441230572185026	0.571173913326679	0.688697	1.22795	0.152988291697955	0.249302970706486
ENSG00000248734	AC008906.1	2.2968	0.0224808	0.352279	0.833482797496037	NA	-0.0133946	0.348067	0.8936377	NA	0.176167684752829	0.712069162160777	0.690989244335167	0.777853629933667	0.479253	0.756871	0.144934514461203	0.279461418326493	1.41992	1.24887	0.00914410605791891	0.0259296786084059	0.316612	0.712601	0.446006131663967	0.575998176076217	0.298137	0.664759	0.497762366450415	0.618200481528122
ENSG00000259782	AC008915.1	0.581635	0.00868516	0.397382	0.810806773733171	NA	-0.0231583	0.438258	0.586201	NA	NA	NA	NA	NA	0.146926	1.05209	0.537585510437935	NA	0.0454815	1.0349	0.846984409196065	NA	0.0139325	1.12418	0.960143585621148	NA	0.230305	1.2544	0.487999705715502	NA
ENSG00000260136	AC008915.2	10.6578	-0.133736	0.299231	0.408734822190337	0.64631162286719	-0.0386394	0.251548	0.7431414	0.901194	0.0405885749908986	0.410021738679137	0.908816166529091	0.940182128111792	0.246638	0.387863	0.376033214155804	0.547753690609403	0.0484609	0.423382	0.895463075454382	0.935912262349514	0.267574	0.392587	0.429272575576473	0.559647990724196	0.757888	0.413359	0.0324576670746107	0.0718342936326157
ENSG00000225230	AC008937.1	0.366452	0.00227335	0.401608	0.925446215118498	NA	-0.00512975	0.442906	0.8616065	NA	NA	NA	NA	NA	0.078455	1.11877	0.672270610897301	NA	0.0233221	1.08867	0.89558622089269	NA	0.0393108	1.21347	0.858465547779044	NA	0.1605	1.32115	0.533178850045995	NA
ENSG00000237705	AC008937.2	1.3138	-0.0704716	0.38334	0.374179277934093	NA	-0.0490464	0.391658	0.5756614	NA	0.566322391555399	0.983292905362541	0.233534094738885	0.345609895846374	0.0592509	0.709171	0.824568334958194	0.895244261920637	0.316644	0.87241	0.417530749732262	0.550096913244631	1.16034	1.39713	0.0332852080523648	0.0753037825925075	0.590508	0.976165	0.214134455691627	0.324607623377908
ENSG00000271828	AC008937.3	3.71236	-0.0238048	0.33588	0.851212785866062	NA	-0.0787597	0.338675	0.485646	0.7560145	0.696788672323215	0.688405938303581	0.132250670057507	0.222243939156545	0.69452	0.767778	0.0553792982921672	0.135026493750449	2.22537	1.53059	0.00114243626511016	0.00420511326821357	0.419047	0.594511	0.312343699764659	0.443348575572746	0.840323	0.698546	0.0728287045797004	0.138470172353909
ENSG00000260072	AC008938.1	0.352061	-0.0076517	0.401828	0.754213954933758	NA	-0.0134059	0.443812	0.6520789	NA	NA	NA	NA	NA	0.0534941	1.11212	0.771485684085117	NA	0.0233242	1.08867	0.895576658439256	NA	0.0393135	1.21347	0.858456054769413	NA	0.119558	1.31086	0.63903843413725	NA
ENSG00000267939	AC008946.1	1.83959	0.0321955	0.370908	0.698764177519864	NA	-0.0152389	0.387202	0.8546635	NA	0.129976152072607	0.851961692157397	0.764682180976833	0.836080845034436	0.18631	0.679881	0.504737641201042	0.661641217234619	0.181233	0.846069	0.641577374573032	0.748254503274449	0.895697	0.955665	0.0633599667640276	0.127430778330942	1.19991	1.2514	0.0401604580125496	0.0854805856570035
ENSG00000242602	AC008953.1	0.41691	-0.00255726	0.39544	0.948794483919006	NA	0.00918484	0.431474	0.8461444	NA	NA	NA	NA	NA	-0.0572459	0.976408	0.813994799002864	NA	-0.0095336	1.00504	0.970846064254687	NA	-0.217973	1.12583	0.487729532706906	NA	0.207254	1.20308	0.557565952149808	NA
ENSG00000250155	AC008957.1	0.539828	0.0294288	0.399517	0.453292873417267	NA	0.0083305	0.433063	0.8539433	NA	NA	NA	NA	NA	0.278261	1.12675	0.291427556735969	NA	0.111737	1.02881	0.657296824596979	NA	0.225623	1.1557	0.457670367097585	NA	0.3359	1.27067	0.350091764044608	NA
ENSG00000274441	AC008957.2	0.36627	-0.00582093	0.400608	0.833759042027007	NA	-0.0011591	0.440535	0.972444	NA	NA	NA	NA	NA	0.000402321	1.07728	0.998400221412888	NA	0.0630305	1.07494	0.750875652506392	NA	0.161582	1.21655	0.51578977852169	NA	0.152923	1.29092	0.588373238167684	NA
ENSG00000279400	AC008957.3	4.37316	-0.209147	0.356096	0.136686089091023	NA	-0.241892	0.433925	0.09644513	0.3349281	5.51076225872165	1.30651786070402	4.84682082138001e-07	3.54670466568721e-06	4.2441	1.46418	5.38790887996268e-05	0.000394310298785138	3.22298	1.73011	0.000150941291990243	0.000695501859412566	5.40936	1.37955	1.13199804455892e-06	7.79926764009243e-06	3.9026	1.54188	0.000112120218148785	0.000529330039180981
ENSG00000247796	AC008966.1	9.6244	-0.29687	0.346369	0.065841941872826	0.225601009954107	-0.143311	0.309686	0.2694527	0.5735175	0.338294297160659	0.452318562332973	0.370831319316892	0.492114912824441	-0.406961	0.443105	0.164985829510616	0.307846237452008	-0.263963	0.475418	0.50699918848286	0.633497471391431	-0.205622	0.454383	0.579139834976839	0.693457322758845	0.01428	0.441024	0.969228111937053	0.980823096244401
ENSG00000272123	AC008966.2	1.30507	-0.0153883	0.365082	0.862875015667533	NA	-0.0778601	0.407852	0.3864752	NA	0.136596665016809	0.795528590193459	0.755905238208779	0.829306073253124	0.303637	0.767203	0.310455230506385	0.480409306463474	0.554351	0.95503	0.168867436129231	0.278208910771177	-0.219885	0.846696	0.571561511972836	0.686961390707151	0.749262	1.00877	0.133674742092966	0.224837786651407
ENSG00000176593	AC008969.1	10.216	-0.722774	0.475352	0.000906360075058611	0.0123802570592183	-0.263063	0.329703	0.0835698772356697	0.308904413318656	2.31985334207175	0.546220307826534	2.39823583042854e-07	1.84629828368738e-06	1.84887	0.940521	0.000733661686057256	0.00381483809852368	1.30874	0.485949	0.00119868450487884	0.00438653735028635	1.36698	0.596585	0.00178306549381797	0.00610182488471049	2.50145	0.558817	7.68506169846718e-08	7.15410070970562e-07
ENSG00000271926	AC008972.1	0.906667	-0.00204068	0.382264	0.974179578057352	NA	-0.0580244	0.425335	0.4148354	NA	0.377398374215429	1.08309771753328	0.385308029964888	0.506383096296266	0.121365	0.809176	0.654759330460905	0.779294016899501	-0.228924	0.919064	0.515961212056284	NA	0.461158	1.06088	0.246385456117163	0.371319723257777	0.994762	1.39252	0.0675057222577833	0.13036423618121
ENSG00000272081	AC008972.2	1.16356	0.0110346	0.372556	0.887668847468333	NA	-0.0187506	0.390209	0.8189328	NA	0.398196626760825	0.969501166315877	0.377016193464345	0.498145150188078	0.403536	0.936838	0.212941112900763	0.368840578644617	0.282296	0.880736	0.459590446362995	0.59008228700243	0.0580419	0.852389	0.876865704803763	0.921720174318491	0.572443	1.05945	0.223375442376527	0.335803526224213
ENSG00000269688	AC008982.2	48.2609	-0.160053	0.2178	0.338352710306017	0.581893320438069	-0.442429	0.29332	0.00904288	0.07845678	1.78443891700417	0.298015733457011	6.41897645790256e-11	9.0167458109776e-10	1.26824	0.307241	5.34787723980318e-07	6.67084779886118e-06	0.619556	0.282467	0.0198955960114122	0.0499332569276756	1.2496	0.280336	1.29522250698358e-06	8.84293552736737e-06	2.19144	0.310171	1.5070275800012e-14	4.33742815571294e-13
ENSG00000278999	AC008985.1	0.388468	0.0064467	0.401577	0.796240530882526	NA	-0.000929423	0.442354	0.9754278	NA	NA	NA	NA	NA	0.0293665	1.10084	0.87595424821047	NA	-0.0442082	1.08634	0.808981561493797	NA	0.0747082	1.21428	0.740244871137372	NA	0.136181	1.30958	0.601666449315026	NA
ENSG00000282798	AC008993.2	0.157588	-0.0073528	0.401853	0.76209330496519	NA	-0.00870529	0.4432	0.768102	NA	NA	NA	NA	NA	0.0268275	1.1073	0.883860959409878	NA	0.0233213	1.08867	0.895589623162811	NA	0.0713314	1.21867	0.746950728136862	NA	0.0508769	1.29956	0.840482415729024	NA
ENSG00000267751	AC009005.1	5.88772	-0.0791444	0.318948	0.588374542627206	0.783190857072207	-0.417589	0.570542	0.02415205	0.1485435	0.501535053389062	0.533255174893668	0.226727775467382	0.33744737231142	0.594967	0.559895	0.0652767000393765	0.15326223335926	-0.411329	0.617771	0.356562818595386	0.493539657180285	-0.171215	0.522104	0.665203508115041	0.762500819439535	0.546044	0.561181	0.196391807417801	0.303305135463183
ENSG00000260277	AC009019.1	0.175502	0.00257843	0.401642	0.915177667166161	NA	-0.000882227	0.442733	0.9760755	NA	NA	NA	NA	NA	0.0268277	1.1073	0.883860093378437	NA	0.0233209	1.08867	0.895591290199182	NA	0.071331	1.21867	0.746952324303516	NA	0.0875938	1.30474	0.72963319021986	NA
ENSG00000196696	AC009022.1	0.339987	0.00738951	0.401829	0.761778297574703	NA	0.00336451	0.442805	0.9089548	NA	NA	NA	NA	NA	0.0909982	1.12288	0.625344780630121	NA	0.04905	1.09131	0.782876978665157	NA	0.102734	1.22587	0.644514978191047	NA	-0.0625893	1.29905	0.805977462021183	NA
ENSG00000274093	AC009032.1	0.399741	-0.00197298	0.39755	0.955251071008084	NA	0.0136118	0.436057	0.747861	NA	NA	NA	NA	NA	-0.0475589	1.01619	0.836433905498223	NA	0.0826486	1.03757	0.728900429070511	NA	-0.104021	1.12952	0.715418839279336	NA	-0.0892768	1.20826	0.785605597413854	NA
ENSG00000260807	AC009041.2	1.05988	0.142101	0.424566	0.0876209332798018	NA	0.0613937	0.413622	0.4432561	NA	-0.353138330672227	0.953017213213207	0.428147098499189	0.548418702623357	0.360888	0.819337	0.246907250931355	0.410052513171069	0.311986	0.89453	0.410727369534709	0.543956353262205	-0.0541172	0.784412	0.889725193750743	0.928887124174797	-0.163462	0.861808	0.703953351044558	0.788721067066173
ENSG00000276931	AC009041.4	0.415637	-0.00109558	0.400901	0.966921654778061	NA	-0.00105255	0.441384	0.97378	NA	NA	NA	NA	NA	0.0311704	1.09018	0.872896444853036	NA	-0.00273647	1.07661	0.988540583814225	NA	0.124495	1.21434	0.600862613188786	NA	0.207529	1.31882	0.454562112164628	NA
ENSG00000214331	AC009053.1	0.392265	-0.000257885	0.398786	0.99359904034441	NA	-0.00769672	0.43796	0.8411145	NA	NA	NA	NA	NA	0.0510731	1.04557	0.815999990974977	NA	-0.00356114	1.04798	0.987120496491419	NA	0.0626444	1.15544	0.812777203189243	NA	0.0816406	1.24206	0.789217361723787	NA
ENSG00000261079	AC009053.2	6.43913	-0.0972792	0.29303	0.550534322341852	0.755976038007667	-0.820527	0.673279	0.003003419	0.03711138	3.4772228390169	0.840524463062959	6.83922906218985e-07	4.85791730707923e-06	3.39619	0.887392	6.57893059155121e-06	6.1304559665727e-05	1.34345	0.964292	0.00991438620046862	0.0277654458952606	3.54445	0.939405	1.77260497643983e-06	1.18402212461061e-05	4.07906	1.16927	8.80162698861979e-06	5.39651546601923e-05
ENSG00000261170	AC009053.3	3.02264	-0.200977	0.368563	0.128898320414998	NA	-0.287496	0.506715	0.05666213	0.2465706	1.64343783329584	0.944997818216583	0.00471906114678912	0.0137142022488825	-0.1227	0.504175	0.65988830223915	0.782775240297927	-0.255215	0.667673	0.568334306031632	0.687740382234255	-0.289507	0.69265	0.485377216093942	0.611665196127817	0.170757	0.665154	0.695577539082045	0.781989847586534
ENSG00000261783	AC009054.2	1.6127	-0.0873445	0.394085	0.251227754348005	NA	-0.0962888	0.433604	0.262726	NA	-0.0369925647524134	0.824434873346993	0.93210234847632	0.954208556152319	-0.322571	0.852227	0.29079399281615	0.45980881030187	-0.126646	0.860531	0.736779459661359	0.817357027562662	0.482475	0.892578	0.251022698603036	0.376554052901255	0.367953	0.874502	0.411396797982632	0.537347993090492
ENSG00000270049	AC009061.2	7.09275	-0.134329	0.310538	0.389379578975555	0.629650467059351	-0.365466	0.479513	0.0384883	0.1966059	0.688387184692638	0.492383717989921	0.0840422110411883	0.155288754140403	-0.00210701	0.398925	0.9939463931236	0.998978309670306	-0.319704	0.536288	0.451241580539351	0.582174255412112	0.376831	0.477762	0.322914364921654	0.454549436392469	-0.357591	0.548186	0.390225981042431	0.516094376681505
ENSG00000259933	AC009065.2	0.172582	0.00257701	0.401642	0.915224391524015	NA	-0.000883865	0.442733	0.9760311	NA	NA	NA	NA	NA	0.0534855	1.11212	0.771521132230081	NA	0.023316	1.08867	0.895613316357324	NA	0.0713248	1.21867	0.746973414085192	NA	0.0508693	1.29956	0.840505834639278	NA
ENSG00000260447	AC009065.3	0.585347	-0.0299405	0.392858	0.55826978209155	NA	-0.033881	0.426393	0.5701141	NA	NA	NA	NA	NA	0.167275	0.949176	0.532284956505892	NA	-0.00295015	0.957056	0.992184334813817	NA	0.127331	1.02534	0.701373042378366	NA	0.33257	1.14341	0.412823105537567	NA
ENSG00000260778	AC009065.4	2.15065	0.253418	0.484466	0.0256194909495099	NA	0.0692058	0.388881	0.4669523	NA	-0.142819071938232	0.799447428995347	0.745152067771946	0.820713713965556	1.45762	1.22134	0.00817748529774796	0.0288952141467073	0.379691	0.761136	0.385788927496582	0.522048845551527	0.301278	0.687606	0.468713542171139	0.597089537377325	-0.32339	0.858243	0.466387667089013	0.589459145747431
ENSG00000261663	AC009065.8	13.8726	-0.247351	0.305309	0.14110720207807	0.355554174422635	-0.182159	0.306572	0.1834736	0.4755678	0.40130782121159	0.405503423574817	0.253619116656637	0.368866684656767	-0.510653	0.389365	0.0724635048148534	0.165987149402259	0.00329546	0.432797	0.992978302980907	0.996740823733552	0.261704	0.394218	0.440760047009892	0.570828808357232	1.02443	0.420341	0.0042092080312436	0.0127236105302872
ENSG00000280152	AC009078.3	8.20378	-0.00407654	0.294611	0.979706608069912	0.991296213159993	-0.384105	0.472541	0.0340513	0.1834274	2.22932520267911	0.736156969097197	4.01606325627639e-05	0.000199037279286178	1.0701	0.592129	0.00328780401666667	0.0136644590429933	0.0380618	0.5209	0.927470158908887	0.958947170920048	1.25161	0.557847	0.00290862461749812	0.00938930563799815	1.97446	0.617636	3.09584081948694e-05	0.000167009022164015
ENSG00000280334	AC009084.2	0.891464	-0.0249283	0.377514	0.731769203557312	NA	-0.0804201	0.431062	0.3083305	NA	1.15991044348472	1.46345313727314	0.0474321934291162	0.0973096650589923	0.221429	0.828484	0.438970741979552	0.605817602190858	0.130845	0.904928	0.707108361081965	NA	0.186239	0.939074	0.609649043210291	0.718426340721674	0.969722	1.33642	0.0733364552635472	0.139126395628477
ENSG00000260252	AC009087.1	0.275213	-0.000915717	0.401613	0.969824598792043	NA	0.0128668	0.443701	0.6654884	NA	NA	NA	NA	NA	-0.025412	1.10637	0.890241657976355	NA	0.107669	1.103	0.551677033788238	NA	0.00748275	1.21128	0.972888772520696	NA	0.0508763	1.29956	0.840484064292813	NA
ENSG00000260060	AC009088.1	0.88033	0.0363742	0.387954	0.549983405728412	NA	-0.0289655	0.418219	0.6556757	NA	0.551093269756062	1.22452700834603	0.222891312727279	0.333027717055531	0.744841	1.38997	0.0662830954946646	0.154987168508829	-0.0909753	0.926097	0.78247643884948	NA	0.791926	1.34693	0.080462909276952	0.154672522602131	0.196909	1.06433	0.62289108774812	0.724761736132481
ENSG00000263343	AC009088.4	13.4094	0.0165199	0.288494	0.91937639516087	0.964462282949715	0.00796288	0.245084	0.9457532	0.9809993	0.383695398304054	0.426019363168702	0.291384200399102	0.410748506261687	-0.131803	0.351125	0.623091447406337	0.757896627756347	0.0428972	0.413451	0.905847991923325	0.942777170435943	-0.205149	0.406798	0.554004322214329	0.673156405952332	0.274922	0.420139	0.443497211808172	0.568545121423771
ENSG00000260038	AC009090.1	5.66345	-0.123871	0.31759	0.41141584021387	0.648872242460681	-0.0225016	0.27092	0.8459056	0.9436454	1.25431861178807	0.630812235978425	0.00666061575469419	0.0184643255302811	0.327604	0.454538	0.259641190944593	0.424680755748182	0.760328	0.532858	0.0735510353655233	0.14518783752121	0.754141	0.603521	0.0767426071709406	0.148798453669551	1.41911	0.666049	0.00298617957168037	0.00952047054162255
ENSG00000260148	AC009090.2	0.699987	0.0107676	0.394026	0.804921991497415	NA	-0.0132046	0.429713	0.792003	NA	NA	NA	NA	NA	0.296056	1.10528	0.285644294210517	NA	0.133882	1.01182	0.620671347965912	NA	0.401773	1.21592	0.243567948415041	NA	0.129264	1.16164	0.717749891129413	NA
ENSG00000276663	AC009090.3	0.197963	-0.00441	0.401705	0.855465321537391	NA	-0.00512893	0.442906	0.8616284	NA	NA	NA	NA	NA	-0.0240247	1.10629	0.896161563410187	NA	-0.00232633	1.08791	0.989550454743709	NA	0.0713324	1.21867	0.746947473222202	NA	0.014376	1.29712	0.954589180267322	NA
ENSG00000279803	AC009090.5	1.41879	0.0595773	0.379913	0.451408908039705	NA	0.0421842	0.395338	0.6146815	NA	0.0753751382791747	0.885842965130324	0.860198924180513	0.90547455560415	0.378016	0.854649	0.232122515198785	0.392634984146902	0.444988	0.891713	0.268702486660293	0.397604853368696	0.393954	0.970607	0.319754633189663	0.45138651380423	0.834199	1.10552	0.106144220095779	0.18681008478097
ENSG00000260908	AC009093.3	0.299412	0.00709696	0.401777	0.771809992452129	NA	-0.00512941	0.442906	0.8616154	NA	NA	NA	NA	NA	0.0888868	1.12129	0.634146196830207	NA	0.0233221	1.08867	0.895586222226197	NA	0.00748416	1.21128	0.972883662826102	NA	0.0508779	1.29956	0.840479054167514	NA
ENSG00000260953	AC009093.4	0.189404	0.00257832	0.401642	0.915181219049562	NA	-0.000882264	0.442733	0.9760745	NA	NA	NA	NA	NA	0.0534906	1.11212	0.771499832843014	NA	0.0233209	1.08867	0.895591290087466	NA	0.0851636	1.22051	0.701956167214534	NA	0.0508763	1.29956	0.840484063356304	NA
ENSG00000277999	AC009093.6	0.413893	0.00139511	0.399652	0.962829683434344	NA	0.00336703	0.439045	0.9258577	NA	NA	NA	NA	NA	0.129389	1.09612	0.546143084322275	NA	0.132126	1.07985	0.53363975880157	NA	0.0554385	1.17267	0.826340855951582	NA	0.0721245	1.25934	0.80441837751144	NA
ENSG00000261278	AC009094.1	1.54208	0.0960105	0.379519	0.299307410522793	NA	-0.0132931	0.382874	0.8762336	NA	-0.225643278023611	0.814417143267948	0.610390213610279	0.712764188171642	0.353255	0.697181	0.246208240932846	0.409431520016345	0.193444	0.832556	0.626567004368676	0.737144768800606	0.270681	0.84727	0.492735651764907	0.619019099857895	0.663471	0.834061	0.165190890059196	0.264538720740535
ENSG00000260612	AC009097.3	0.574205	0.0182259	0.39563	0.666238854899283	NA	-0.00255685	0.429872	0.9580615	NA	NA	NA	NA	NA	0.278692	1.09858	0.305596331735443	NA	0.0608557	1.00461	0.818013329756358	NA	0.00662991	1.05844	0.982921734927719	NA	0.217756	1.19585	0.544508560552795	NA
ENSG00000260927	AC009107.2	0.217192	-0.000916222	0.401613	0.969807940531332	NA	-0.000882673	0.442733	0.9760634	NA	NA	NA	NA	NA	-0.0255792	1.10638	0.889529116920295	NA	0.0233179	1.08867	0.895604903592709	NA	0.00747896	1.21128	0.972902494866653	NA	0.0131383	1.29623	0.958634391435061	NA
ENSG00000243697	AC009108.1	2.88145	-0.191491	0.441258	0.0545499471386643	NA	-0.224242	0.531253	0.05908579	0.2531595	-0.457270262986316	0.679972536189886	0.310889444676626	0.430474622417841	-0.95765	1.19921	0.03648853765787	0.0974771138708611	-1.32385	1.11487	0.0119308081260941	0.0325594568135077	-0.816316	0.910111	0.0818651983604145	0.156775727819522	-1.00121	1.09731	0.0646855804014133	0.126004002886868
ENSG00000270020	AC009108.3	0.685086	0.0502212	0.391743	0.412069286739516	NA	-0.0049221	0.413255	0.9394904	NA	NA	NA	NA	NA	0.161902	0.822557	0.558170137024379	NA	0.231575	0.953683	0.485517310598378	NA	0.0495403	0.949209	0.886999722939472	NA	0.356915	1.10018	0.397311572474803	NA
ENSG00000280278	AC009108.5	0.844519	-0.0312427	0.387324	0.603069902906992	NA	-0.101372	0.465752	0.152033	NA	0.993572934748728	1.50445684320107	0.0644666486837625	0.124635962220056	0.419116	1.10796	0.193078986484219	0.344029322471835	0.098325	0.945548	0.755565041667741	NA	0.812985	1.38215	0.0739948986868487	0.144677051831573	0.189487	1.07406	0.633027827734523	0.732584248475065
ENSG00000259877	AC009113.1	16.0894	-0.609758	0.326557	0.00191824921369254	0.0208827215078403	-0.547771	0.398416	0.007289154	0.06840148	3.61953859676089	0.49754108857556	2.29528288125485e-14	5.46887464226077e-13	2.87431	0.601662	1.31923716685187e-07	1.89702071746775e-06	3.35215	0.795849	2.4677133140153e-08	2.34934019098363e-07	3.91093	0.564328	3.15050225952996e-13	6.61851607490317e-12	2.72183	0.516249	1.44227223348125e-09	1.85057193257107e-08
ENSG00000276131	AC009118.2	1.20685	-0.073488	0.38596	0.344753829578337	NA	-0.0431605	0.393016	0.612874	NA	0.362128558026051	0.895193654914556	0.421606164675547	0.542476781576856	0.00929906	0.715018	0.972084694473516	0.989485858294307	0.329764	0.887826	0.39203272637288	0.527180622774213	0.855117	0.985979	0.0737808132449843	0.144393454742185	0.271103	0.854479	0.537107852878488	0.651416308938904
ENSG00000276259	AC009118.3	3.68954	0.102307	0.338577	0.437621278599344	NA	0.0801399	0.327731	0.4870183	0.7574439	1.00392947393712	0.822082783300251	0.0476648689690311	0.0976380268368781	1.4163	1.06716	0.00604530839823552	0.0225954805361373	1.09654	0.7124	0.0216505620920182	0.0536320130749424	0.910057	0.700971	0.044762517861824	0.0961064074042561	2.43053	1.21705	0.000922942525034971	0.00343806593087933
ENSG00000260228	AC009119.1	0.241178	0.00633652	0.401772	0.794507421028641	NA	-0.000882042	0.442733	0.9760805	NA	NA	NA	NA	NA	0.0827125	1.12008	0.65614308996797	NA	0.0233209	1.08867	0.895591291093552	NA	-0.0579493	1.21427	0.794350545361492	NA	0.0875938	1.30474	0.729633191069664	NA
ENSG00000239763	AC009120.1	2.22148	-0.193631	0.450974	0.0465044718985649	NA	0.00703828	0.349025	0.943651	NA	0.635058692753485	0.88049453596392	0.187589001219778	0.291122662521593	-1.79458	1.58397	0.00689407824068648	0.025192629532992	0.549892	0.785985	0.216066327988367	0.336358361724254	0.924556	0.813422	0.0502363595659658	0.10550027849048	0.679139	0.751837	0.148290617158665	0.243651735926811
ENSG00000259972	AC009120.2	6.44049	-0.490967	0.518661	0.00601336431669996	0.0462996586711722	0.0856308	0.273457	0.4814069	0.7531764	1.50434429786397	0.642720423023666	0.00145646104372385	0.00490604263171333	-0.224844	0.488102	0.431495602675102	0.598839057695341	1.52996	0.562453	0.000507040125061349	0.00205097845952076	1.33306	0.627863	0.00295314141616392	0.00952484250795981	0.833424	0.552423	0.0488799751751825	0.10023209335064
ENSG00000260884	AC009120.3	1.30735	0.0308431	0.365735	0.731631348974662	NA	-0.00796805	0.373997	0.9290203	NA	0.805588342190403	1.13480951931175	0.117921600203082	0.202743723111309	0.151399	0.629625	0.582158642560897	0.726270687229836	0.86158	1.04633	0.05565477642441	0.11642079967224	0.445729	0.849458	0.286391662654108	0.416338451200052	-0.360089	0.860679	0.421144315294203	0.546853257430415
ENSG00000275236	AC009120.5	2.39418	0.0281869	0.345826	0.807149307859863	NA	-0.439225	0.770254	0.007376451	NA	0.811107150709534	0.839446362620782	0.101339238037824	0.179767079218354	3.58522	1.68806	0.00033073123357501	0.00190961779435043	-0.222161	0.839393	0.575095748058656	0.693232338351634	1.43187	1.14231	0.0123509195390903	0.032762310947618	3.08424	1.6361	0.00076742490260763	0.0029094136841457
ENSG00000263080	AC009121.2	0.642783	-0.0200812	0.388732	0.714287917165128	NA	-0.044694	0.42654	0.4853166	NA	NA	NA	NA	NA	-0.2279	0.920313	0.42279587157286	NA	-0.189978	0.947344	0.562484226718683	NA	-0.259909	1.00336	0.472967410392402	NA	0.191366	1.07157	0.630456770808419	NA
ENSG00000250685	AC009123.1	0.556449	0.00746743	0.400695	0.788156972804075	NA	-0.00115406	0.44058	0.9724986	NA	NA	NA	NA	NA	0.0978949	1.09797	0.630516813500529	NA	0.029808	1.07135	0.880133944443492	NA	0.0901522	1.195	0.7108063269436	NA	0.260558	1.33022	0.369946202335949	NA
ENSG00000247121	AC009126.1	6.00116	0.170629	0.314901	0.276788516155066	0.51930720725775	-0.43918	0.606077	0.01968633	0.1308039	0.745839713270371	0.546158154697624	0.0772161093841053	0.144940494519135	3.0475	0.880631	1.61358124096286e-05	0.000137245547666715	0.135717	0.671502	0.760769236337801	0.834331958845156	1.39076	0.560489	0.00101624412880586	0.00371721011203124	1.4815	0.654479	0.00182114780096826	0.0062213185222551
ENSG00000263311	AC009127.2	0.453518	0.0157944	0.393399	0.730280127516035	NA	-0.00302849	0.426421	0.9539938	NA	NA	NA	NA	NA	0.0377063	0.910505	0.882489055104607	NA	0.0707036	0.987363	0.800674433268863	NA	0.109039	1.05792	0.731543329779522	NA	0.0399559	1.12494	0.912782818448252	NA
ENSG00000238045	AC009133.1	20.1618	-0.253277	0.279768	0.145410296919111	0.361694023441239	-0.0124246	0.219006	0.9158571	0.9691121	1.25424080925864	0.406250852424677	0.000337507594979272	0.00134027541356431	0.434346	0.351573	0.108727995391179	0.226542733810955	2.17442	0.509818	1.3443762071032e-07	1.12311940994696e-06	1.38449	0.366913	1.4849493192969e-05	8.308918263117e-05	1.43917	0.41877	5.39480483641316e-05	0.00027526812533425
ENSG00000266801	AC009137.2	0.951665	0.0212524	0.381729	0.747149938388746	NA	0.0255296	0.405162	0.7292198	NA	-0.844594727925157	1.20275426202236	0.106018177790533	0.186537685600225	-0.121937	0.755287	0.654193609790812	0.778979036254614	-0.00426715	0.876003	0.990593252627882	0.995575643015222	-0.397762	0.950743	0.319367232661112	0.451107767771736	0.616055	1.03276	0.198231221653929	0.305519224203054
ENSG00000260479	AC009145.1	0.280257	-0.00953232	0.402004	0.695946574355898	NA	-0.0113541	0.443501	0.701803	NA	NA	NA	NA	NA	0.0268282	1.1073	0.883857940480845	NA	-0.00232641	1.08791	0.989550077238936	NA	-0.0240684	1.21125	0.913251064860775	NA	-0.0218138	1.29661	0.931366987700816	NA
ENSG00000260511	AC009145.2	0.125642	-0.000915853	0.401613	0.96982011024085	NA	0.00336481	0.442805	0.9089466	NA	NA	NA	NA	NA	0.0268271	1.1073	0.883862623749262	NA	0.0233215	1.08867	0.895588756078462	NA	0.071331	1.21867	0.746952325003775	NA	0.0143743	1.29712	0.95459428302315	NA
ENSG00000280274	AC009145.4	0.156883	-0.000915864	0.401613	0.969819735181199	NA	0.00848868	0.443138	0.7742494	NA	NA	NA	NA	NA	0.0268271	1.1073	0.883862623714232	NA	0.0805429	1.0964	0.653479958825567	NA	0.0393094	1.21347	0.858470580963864	NA	-0.0235959	1.29663	0.925797850886875	NA
ENSG00000260495	AC009148.1	3.57113	-0.0852552	0.345368	0.487353133036655	NA	0.018555	0.314989	0.865247	0.9496274	2.31108511321294	1.4345881794295	0.00271438340052572	0.00844091173766654	0.0848267	0.511302	0.758938591887541	0.852560343464979	1.36609	0.896406	0.00817755412997479	0.023543473293717	1.68586	1.31399	0.00749307233045841	0.0213376853973099	1.05159	0.859649	0.0412426182563986	0.0873141157845227
ENSG00000278058	AC009159.3	0.303769	-0.0009162	0.401613	0.969808688810746	NA	0.0142009	0.443931	0.6336674	NA	NA	NA	NA	NA	0.0268271	1.1073	0.883862622157188	NA	0.115968	1.1055	0.52240669631064	NA	0.071331	1.21867	0.746952323476247	NA	0.0508763	1.29956	0.840484062612729	NA
ENSG00000279378	AC009159.4	0.249314	0.00257813	0.401642	0.915187698420024	NA	0.00744343	0.443049	0.8010768	NA	NA	NA	NA	NA	0.0534906	1.11212	0.771499831986385	NA	0.0740768	1.0952	0.679018105725108	NA	0.071331	1.21867	0.746952323348346	NA	0.0875938	1.30474	0.729633189271987	NA
ENSG00000261476	AC009163.3	0.432819	-0.00897519	0.401961	0.712637795239814	NA	-0.00288726	0.442659	0.9224819	NA	NA	NA	NA	NA	0.0268298	1.1073	0.883851120974732	NA	0.0704588	1.09459	0.693503546736421	NA	0.148083	1.24083	0.511787401287944	NA	0.05088	1.29956	0.840472671166089	NA
ENSG00000273971	AC009163.6	0.416009	0.00907755	0.400377	0.754499812457343	NA	0.00903114	0.440272	0.7960901	NA	NA	NA	NA	NA	0.0217004	1.06509	0.916786505695036	NA	0.0571008	1.06783	0.780476568227596	NA	0.0532284	1.17807	0.83058530927879	NA	-0.0857049	1.26382	0.767347009319826	NA
ENSG00000274220	AC009163.7	5.00996	-0.131376	0.331568	0.353731513668775	0.596413357505396	-0.17	0.369369	0.1968334	0.4923457	1.36686775406263	0.743187982603582	0.00683472130214093	0.0189024330106081	1.61149	1.16517	0.00441130315039969	0.0174441090756247	1.13667	0.781307	0.0199251667973388	0.0499879390459175	3.74074	1.37671	5.06178690811115e-05	0.000251525910695291	2.46803	1.04327	0.000309377438686406	0.00130892594479528
ENSG00000261238	AC009166.1	0.112122	-0.000915926	0.401613	0.969817692993277	NA	0.00744381	0.443049	0.8010668	NA	NA	NA	NA	NA	0.0268271	1.1073	0.883862623315155	NA	0.0740768	1.0952	0.679018106931207	NA	0.0393094	1.21347	0.858470580566868	NA	0.0143743	1.29712	0.954594282585097	NA
ENSG00000263105	AC009171.2	3.06908	0.099337	0.371034	0.325994746127556	NA	0.106504	0.39788	0.3113191	0.615545	-0.840466906963101	0.886015569061082	0.0951941279116354	0.171205720397546	0.205332	0.544579	0.467889145533206	0.631195971215619	-0.366704	0.635084	0.412791574169275	0.54582010881367	-0.396278	0.59707	0.339157635850408	0.47093273676691	0.210813	0.638537	0.627478067645441	0.728221201509966
ENSG00000228360	AC009220.1	3.09732	-0.0910468	0.353649	0.430624946877926	NA	0.112399	0.347969	0.3460094	0.6454572	0.25840328655114	0.629303744508952	0.555038850436764	0.666649728396656	-0.0115215	0.52501	0.966361782819791	0.987075528435909	0.441595	0.579543	0.313901365554614	0.447496729135298	0.695366	0.647249	0.108447056563249	0.196222142236859	0.84466	0.670346	0.0672711042891693	0.130026101873465
ENSG00000239254	AC009220.2	0.443375	-0.00263848	0.39515	0.947965270890761	NA	0.0146426	0.430991	0.7646821	NA	NA	NA	NA	NA	-0.0347767	0.962487	0.887060481929062	NA	0.0211092	0.994918	0.937683219081038	NA	-0.0568118	1.07833	0.851534966718927	NA	0.0342563	1.16118	0.921746768427526	NA
ENSG00000224675	AC009227.1	0.138552	-0.000916092	0.401613	0.969812238896213	NA	0.00336451	0.442805	0.9089546	NA	NA	NA	NA	NA	0.000317201	1.10567	0.998620566499448	NA	-0.000226693	1.08745	0.998984698358323	NA	0.0393072	1.21347	0.858478128851749	NA	0.0508739	1.29956	0.840491579233371	NA
ENSG00000242628	AC009228.1	2.05387	-0.0183146	0.36165	0.845654077209234	NA	-0.0157113	0.363332	0.8681609	NA	0.189956377857589	0.76103257141229	0.668321907734908	0.759376027362923	0.0540749	0.591918	0.840647968982931	0.904589853108459	-0.311928	0.737066	0.478541582593055	0.607290556376855	1.03131	0.921493	0.0375609780824835	0.0832266380749366	0.671188	0.769287	0.154718692478957	0.251361121053979
ENSG00000280276	AC009229.4	0.402143	-0.005093	0.401169	0.844581348488511	NA	0.0111319	0.44228	0.7273621	NA	NA	NA	NA	NA	0.0302861	1.09366	0.875096310771697	NA	0.131285	1.10022	0.495375926043451	NA	0.0444844	1.20003	0.847829943662599	NA	0.135911	1.30074	0.613505641031606	NA
ENSG00000229689	AC009237.3	0.255409	0.0112131	0.402145	0.647153953235719	NA	-0.000882264	0.442733	0.9760745	NA	NA	NA	NA	NA	0.0930848	1.12287	0.618681999640827	NA	0.0233209	1.08867	0.895591290087399	NA	0.0393094	1.21347	0.858470580161699	NA	0.0508763	1.29956	0.840484063356238	NA
ENSG00000283031	AC009242.1	0.206794	-0.0044102	0.401705	0.855458867035844	NA	-0.000881047	0.442733	0.9761075	NA	NA	NA	NA	NA	0.0268283	1.1073	0.883857566662052	NA	-0.0353174	1.08836	0.84387604275032	NA	0.0393108	1.21347	0.858465550293496	NA	0.0508779	1.29956	0.840479055352968	NA
ENSG00000238072	AC009244.1	0.0844492	-0.000916563	0.401613	0.969796717487288	NA	-0.000882902	0.442733	0.9760572	NA	NA	NA	NA	NA	0.0268238	1.1073	0.88387673397475	NA	0.0233177	1.08867	0.895605430221559	NA	0.00747881	1.21128	0.972903025742777	NA	0.0143698	1.29712	0.954608521487256	NA
ENSG00000230383	AC009245.1	5.15853	0.0871279	0.329982	0.52674463030782	0.740093923797852	0.00817436	0.301402	0.94154	0.979105	-0.0799550701140917	0.560094823486672	0.849340990368576	0.897423384851054	-0.18438	0.434995	0.514804821730769	0.670381223531054	-0.323952	0.554802	0.451937217208919	0.582824918397194	-0.382986	0.562902	0.347873245042444	0.479813738655669	-0.990505	0.927041	0.0573777514280692	0.114328136584325
ENSG00000236212	AC009262.1	0.956597	-0.0962679	0.403168	0.186379580928728	NA	-0.108935	0.45132	0.1950596	NA	0.0347879170617563	0.869462989194747	0.935379735490768	0.956467446824355	-0.284286	0.857994	0.339873667631601	0.511468024130926	-0.169153	0.886473	0.642382381895731	0.74881114461272	-0.300905	0.905787	0.439372992371179	0.56946346040093	0.226649	0.884609	0.600500185180146	0.705524935125516
ENSG00000234352	AC009264.1	0.0707055	-0.000915853	0.401613	0.969820110637792	NA	0.00336481	0.442805	0.9089466	NA	NA	NA	NA	NA	0.0268271	1.1073	0.883862623580837	NA	0.0233215	1.08867	0.89558875590969	NA	0.0393094	1.21347	0.858470580831165	NA	0.0508763	1.29956	0.840484064022794	NA
ENSG00000278472	AC009268.2	0.994039	0.0760586	0.392757	0.291266775239243	NA	0.105505	0.445978	0.2133979	NA	-0.412353366566969	0.999550981316839	0.360134507632321	0.481654955035042	0.0308418	0.68855	0.907763178398271	0.948675885834133	0.250655	0.854959	0.521550466322784	0.646158395954601	0.530465	1.03519	0.20357082439087	0.320663535749772	-0.190597	0.896267	0.656434129873108	0.750535116722439
ENSG00000259744	AC009269.4	0.461434	-0.000927468	0.401567	0.969626225017785	NA	-0.000892977	0.442645	0.9759296	NA	NA	NA	NA	NA	0.0540729	1.11108	0.770062511966469	NA	0.0235915	1.08792	0.894914253845363	NA	0.165686	1.24706	0.467224385821791	NA	0.0514456	1.29845	0.839464196138379	NA
ENSG00000274297	AC009269.5	0.23166	0.00802689	0.40187	0.742192288402178	NA	0.00336462	0.442805	0.9089519	NA	NA	NA	NA	NA	0.0960228	1.12475	0.607060259994501	NA	0.04905	1.09131	0.782876978876069	NA	0.0393094	1.21347	0.858470580775816	NA	-0.0391001	1.29713	0.877648329715061	NA
ENSG00000273297	AC009275.1	39.9996	0.0552941	0.211754	0.737510705588292	0.868068877083538	-0.158534	0.205161	0.2062055	0.5052261	0.0549134294389391	0.241216154271709	0.811157213291169	0.870475338163024	0.0466193	0.219226	0.814749487946448	0.888067034085123	0.0898004	0.257933	0.714760347901019	0.800901391484259	-0.431175	0.242585	0.0604631334524363	0.122732401701198	-0.0967457	0.234672	0.665642032099714	0.75765737257138
ENSG00000273576	AC009283.1	16.8268	-0.312563	0.295877	0.0746189452324588	0.243462212964864	0.0216039	0.225791	0.8544735	0.9458141	2.53652836612885	0.53930835000568	2.41891904709893e-08	2.20597447788484e-07	1.35571	0.580198	0.000347309447607904	0.00199737419258282	2.14775	0.50241	1.4614996754747e-07	1.2110041961923e-06	1.09145	0.448499	0.00309145911774786	0.00991489776339547	2.66673	0.580313	4.55318556554066e-08	4.41321379506549e-07
ENSG00000225813	AC009299.1	0.332125	0.00579381	0.401748	0.811547800471874	NA	-0.000882539	0.442733	0.976067	NA	NA	NA	NA	NA	0.0784519	1.11877	0.672282379000718	NA	-0.0448511	1.08975	0.802249203670426	NA	0.127415	1.23319	0.570083185062675	NA	0.0508739	1.29956	0.840491578111523	NA
ENSG00000235724	AC009299.3	1.39393	-0.147631	0.386464	0.164857481873801	NA	-0.189272	0.473591	0.1088401	NA	1.1426486831133	1.0144112076407	0.038635019553026	0.0822375860054968	0.414804	0.847563	0.199329172649388	0.351818795764793	0.573771	0.906893	0.171428595052971	0.281312800877391	0.0627632	0.832415	0.868673593760544	0.916332832064264	0.564193	0.959305	0.231486068390703	0.34570471797193
ENSG00000233868	AC009302.1	2.89615	0.00757328	0.347298	0.946433390460715	NA	0.0986853	0.359144	0.3843423	0.6822099	0.0485808147691707	0.660921620079186	0.911834169074305	0.942166908079576	0.34637	0.623441	0.248805181579282	0.412241229440311	0.328135	0.624543	0.462010517663845	0.592180790433871	0.706501	0.656189	0.10451861410622	0.190986688022656	1.02205	0.843803	0.0450275469789082	0.0937766670484608
ENSG00000224967	AC009303.1	0.06685	-0.000915621	0.401613	0.969827744070967	NA	-0.000881757	0.442733	0.9760882	NA	NA	NA	NA	NA	0.0268271	1.1073	0.883862624754723	NA	0.0233209	1.08867	0.895591291938067	NA	0.00748275	1.21128	0.972888773431104	NA	-0.0218153	1.29661	0.931362251039072	NA
ENSG00000235066	AC009303.2	1.2682	-0.00616655	0.384245	0.918241689100751	NA	0.021202	0.411444	0.756454	NA	-0.176979198302905	1.00014905893358	0.671664760528898	0.762208101973561	0.00123499	0.805276	0.996266881620412	0.998978309670306	-0.0819189	0.899679	0.813797901268453	0.874150075647061	0.49416	1.0994	0.217199238725295	0.337238412152621	1.69919	1.75889	0.0142018978078812	0.0360127067813213
ENSG00000279227	AC009303.4	2.89353	0.0799473	0.353987	0.479042987320696	NA	0.0800663	0.35873	0.4606697	0.7385137	0.287054548530923	0.71851133662882	0.52114899272943	0.635830145848202	0.258402	0.558397	0.369732446839086	0.542353011755932	0.930676	0.802412	0.050227650715753	0.107123467788145	-0.291915	0.655207	0.482710938823339	0.609189943109065	0.449382	0.732229	0.320962188625967	0.443997301132253
ENSG00000273080	AC009309.1	0.713617	-0.0230364	0.387549	0.688426095762463	NA	0.00212759	0.410309	0.9747049	NA	NA	NA	NA	NA	0.204073	0.914534	0.465401100458128	NA	0.15184	0.925717	0.651874917536928	NA	0.0152419	0.925209	0.965700829462796	NA	0.583135	1.20453	0.202903166763028	NA
ENSG00000224467	AC009313.1	0.116006	-0.000915465	0.401613	0.969832882787658	NA	-0.00512929	0.442906	0.8616185	NA	NA	NA	NA	NA	0.0534918	1.11212	0.77149493241133	NA	0.0233221	1.08867	0.895586222408872	NA	0.0393108	1.21347	0.858465549284214	NA	0.014376	1.29712	0.954589178947137	NA
ENSG00000257176	AC009318.1	1.28028	0.0243953	0.36963	0.770710000736243	NA	-0.00999371	0.381515	0.9072966	NA	0.246181544791266	0.871313016854921	0.576183172804587	0.683913221194397	0.50609	0.985056	0.146043243060185	0.281168146903938	0.380884	0.878374	0.337670716288232	0.473262001459331	0.0395258	0.828589	0.917116401366535	0.944854602024293	1.68339	1.61569	0.0148823436389825	0.0374687227147028
ENSG00000273680	AC009318.2	1.11548	-0.0786983	0.391235	0.292615768576746	NA	0.0242773	0.386432	0.7746046	NA	-0.362767732094441	0.884500511540489	0.421394414109788	0.542340183519913	-0.810281	1.21112	0.0578457481126728	0.139629458415599	-0.15688	0.78913	0.706509701566347	0.794970196056095	-0.154153	0.836586	0.688276882928144	0.78115379965972	-0.271848	0.916025	0.531361179691316	0.646989552062205
ENSG00000274315	AC009318.3	2.04469	0.0527151	0.353566	0.627584218200343	NA	-0.0839465	0.394657	0.391313	NA	-0.0624776758923542	0.693464074413941	0.887235660343634	0.925404217722998	0.40586	0.664885	0.19176546090628	0.342336994559836	-0.588955	0.797081	0.186582949407091	0.301121591324178	-0.491997	0.787993	0.249542026245755	0.374751041967755	0.815377	0.821652	0.0960700505449604	0.172665574468422
ENSG00000233287	AC009362.1	1.46782	-0.0379719	0.368484	0.664265717979275	NA	-0.049369	0.384588	0.5878256	NA	0.587920839990821	0.950802541362231	0.219191675987258	0.328516993160932	0.107477	0.656986	0.691360572505558	0.80514013835749	0.902298	1.10561	0.0459955866092542	0.0998519391485223	1.21459	1.40952	0.0291851852438909	0.0674549044506089	0.310219	0.865795	0.483041081116853	0.604982518455154
ENSG00000216895	AC009403.1	23.7483	-0.121175	0.244597	0.480430693718018	0.705984249791718	-0.638812	0.415777	0.003736762	0.04338748	1.2075609232596	0.338634543620424	7.25373148433849e-05	0.000339897903235507	0.597419	0.304192	0.0170844063892415	0.0529436584564854	0.144054	0.354306	0.655084800647826	0.757483240830062	1.27185	0.325938	1.33037726571508e-05	7.51325870763723e-05	1.72742	0.351419	3.14295582449038e-08	3.1367898984296e-07
ENSG00000236255	AC009404.1	11.5996	0.0115732	0.281344	0.944402318454775	0.975801300705767	0.0348672	0.238475	0.7678535	0.9131503	1.8185993900242	0.574080514360699	4.94831203176982e-05	0.000240304637187831	2.39751	0.661354	4.59598826989419e-06	4.46209539809381e-05	1.77939	0.529622	2.76826018278794e-05	0.000148826552591708	2.90319	0.73807	5.41467366200991e-07	4.00158627169268e-06	2.95726	0.544865	8.46136475597042e-10	1.13116668182977e-08
ENSG00000261829	AC009407.1	0.582789	-0.00795585	0.391983	0.865709257971598	NA	-0.0465862	0.438004	0.3957796	NA	NA	NA	NA	NA	0.0365752	0.91197	0.885861265387806	NA	0.0703101	0.988027	0.80135099877587	NA	-0.066821	1.04574	0.833431799008366	NA	0.237157	1.16711	0.528109058808238	NA
ENSG00000235537	AC009411.2	0.137548	-0.000916053	0.401613	0.9698135172749	NA	-0.000882282	0.442733	0.976074	NA	NA	NA	NA	NA	0.0268271	1.1073	0.883862622687803	NA	0.0233209	1.08867	0.895591289866889	NA	0.124489	1.23222	0.578640423346262	NA	0.0508763	1.29956	0.840484063138281	NA
ENSG00000236533	AC009413.1	0.12435	-0.000915867	0.401613	0.969819644657106	NA	-0.00088215	0.442733	0.9760776	NA	NA	NA	NA	NA	0.000317201	1.10567	0.998620567645457	NA	0.0233192	1.08867	0.895598895129697	NA	-0.0215345	1.2112	0.922313068129109	NA	-0.0188693	1.2966	0.940582356839513	NA
ENSG00000260025	AC009414.2	17.9177	0.21384	0.286099	0.210708092405615	0.447595002477895	0.164094	0.278363	0.2177402	0.5188784	0.37852565419341	0.403817255397827	0.280186914842138	0.398515815178598	0.715105	0.387233	0.0127263599105973	0.041667815723982	1.01445	0.406957	0.00460582224524114	0.0143472775768171	0.117205	0.38599	0.726141565557743	0.811745022478524	1.24272	0.456999	0.00104009431841811	0.00382003811816274
ENSG00000253880	AC009435.1	0.590374	0.0215744	0.399066	0.554123805942142	NA	0.0110257	0.435153	0.7975723	NA	NA	NA	NA	NA	0.280451	1.1528	0.273125338263995	NA	0.121507	1.04233	0.616421060264262	NA	0.137246	1.1435	0.630020788217053	NA	0.0981047	1.21313	0.763811390247625	NA
ENSG00000278475	AC009464.1	0.300934	-0.000916087	0.401613	0.96981239153286	NA	0.00336443	0.442805	0.9089568	NA	NA	NA	NA	NA	0.0268271	1.1073	0.883862622732561	NA	0.04905	1.09131	0.782876978104779	NA	0.0393094	1.21347	0.858470579987314	NA	0.127723	1.31162	0.618421274331388	NA
ENSG00000230355	AC009474.2	0.140624	-0.000915645	0.401613	0.969826954000294	NA	-0.000881533	0.442733	0.9760943	NA	NA	NA	NA	NA	0.0268271	1.1073	0.88386262478428	NA	-0.0461664	1.08989	0.796633828703387	NA	0.0393101	1.21347	0.858468065583944	NA	0.0508763	1.29956	0.840484065214755	NA
ENSG00000226121	AC009487.2	1.925	0.046613	0.369127	0.598197265143751	NA	0.0692481	0.389832	0.4648776	NA	-0.649664100528573	0.905278690518965	0.180336478721317	0.28235514381728	-0.00698266	0.573096	0.979288133755532	0.99236288245924	-0.286377	0.71525	0.518473614660197	0.64348039125297	-0.638888	0.925241	0.150054913693325	0.253430564418972	-0.650891	0.956347	0.178457007030326	0.281095919944086
ENSG00000280105	AC009487.4	0.116051	0.00610987	0.401761	0.801609962249724	NA	-0.000882132	0.442733	0.976078	NA	NA	NA	NA	NA	0.0809322	1.11952	0.662862671160852	NA	0.0233209	1.08867	0.895591290481813	NA	0.0393094	1.21347	0.858470580553248	NA	0.0143743	1.29712	0.954594282571281	NA
ENSG00000229195	AC009495.1	0.268547	0.00257842	0.401642	0.915177956414378	NA	0.0105044	0.44336	0.7234065	NA	NA	NA	NA	NA	0.0534906	1.11212	0.771499833441254	NA	0.0270014	1.08699	0.880756821937295	NA	0.0393094	1.21347	0.85847058077593	NA	0.0508763	1.29956	0.840484063967799	NA
ENSG00000231609	AC009501.1	63.3863	0.0858309	0.200156	0.593732637329314	0.786727646608522	-0.151879	0.18852	0.2131423	0.5134769	0.98201318877082	0.243971486156885	2.12064298362509e-05	0.000112220587238614	1.02588	0.245933	1.7072469081676e-06	1.87051854205115e-05	1.19562	0.258862	1.14556858701916e-06	8.15732302381118e-06	1.09468	0.239259	1.21619611143715e-06	8.3457744825306e-06	1.1738	0.247435	4.69437663440519e-07	3.74416319446648e-06
ENSG00000270437	AC009501.3	0.359169	0.00168891	0.401606	0.944501041271317	NA	-0.00512964	0.442906	0.8616094	NA	NA	NA	NA	NA	0.0737868	1.11746	0.690180455582261	NA	0.0233221	1.08867	0.895586221389093	NA	0.00748416	1.21128	0.972883661982246	NA	0.1605	1.32115	0.533178850459054	NA
ENSG00000227308	AC009502.1	0.338349	-0.00300305	0.399645	0.920386074231088	NA	-0.0163658	0.440836	0.6503985	NA	NA	NA	NA	NA	0.0770344	1.0734	0.715221517889343	NA	-0.00335763	1.06037	0.987119717903372	NA	0.0105737	1.16817	0.966581642800808	NA	-0.0268896	1.25323	0.926614987280328	NA
ENSG00000231802	AC009502.2	0.267271	-0.000915763	0.401613	0.96982306223204	NA	-0.000881929	0.442733	0.9760835	NA	NA	NA	NA	NA	0.0534918	1.11212	0.771494931202344	NA	0.0490512	1.09131	0.782872056003712	NA	0.0393108	1.21347	0.858465548043045	NA	0.119555	1.31086	0.639047150161661	NA
ENSG00000234162	AC009505.1	0.0894021	-0.000915579	0.401613	0.969829119301692	NA	-0.000881612	0.442733	0.9760922	NA	NA	NA	NA	NA	0.0268271	1.1073	0.883862624996565	NA	-0.00232746	1.08791	0.989545342886698	NA	0.0393094	1.21347	0.858470582239507	NA	-0.0418612	1.29729	0.869136749632149	NA
ENSG00000224152	AC009506.1	6.78222	-0.152577	0.304831	0.341671378363877	0.585139912163422	-0.892238	0.728871	0.0022119	0.02970567	2.66432418725199	0.769171471738349	6.15527217039848e-06	3.62517797444964e-05	0.450727	0.434233	0.12452729090692	0.250505204311312	0.465974	0.614813	0.296520693105784	0.428941259044051	0.45627	0.535102	0.256265410768745	0.3824071529174	2.02013	0.705819	9.42411212260422e-05	0.000453103607876831
ENSG00000256377	AC009509.1	4.14964	-0.0336872	0.32611	0.806395267500698	NA	-0.259375	0.462683	0.07874557	0.2983749	3.17079719705402	1.41928156237297	0.000329331059536764	0.00131112490136644	4.70297	1.33965	1.01908633690333e-05	9.05250689925977e-05	0.704875	0.740633	0.125708173966567	0.221305953186446	2.34857	1.25876	0.000866295094507058	0.0032306444528386	4.13763	1.44096	4.5393955757026e-05	0.000235450655611601
ENSG00000276261	AC009509.4	0.67513	-0.00851904	0.388209	0.874073152198125	NA	-0.00341848	0.416013	0.9563512	NA	NA	NA	NA	NA	-0.135273	0.872464	0.616587370652771	NA	0.210163	0.968022	0.509364556852767	NA	0.0298368	0.981258	0.929684640999923	NA	-0.169347	1.06468	0.66934251619883	NA
ENSG00000111788	AC009533.1	1.79537	-0.0998476	0.371893	0.32059987691874	NA	-0.0973118	0.3922	0.347979863492253	NA	1.1089311231117	1.0797897885068	0.0466547481888578	0.0959834005747639	0.354398	0.776856	0.250851661279921	0.414535515667466	0.813973	0.995528	0.0686278689377077	0.137332965277775	-0.0169287	0.75421	0.965909337892199	0.976807149150855	0.188864	0.784289	0.666086069517188	0.757976555645791
ENSG00000231794	AC009542.1	0.126853	-0.00091608	0.401613	0.969812629337657	NA	0.00336444	0.442805	0.9089566	NA	NA	NA	NA	NA	0.0268271	1.1073	0.883862622590225	NA	0.04905	1.09131	0.782876977966276	NA	0.10207	1.2257	0.646583480992233	NA	0.0508763	1.29956	0.840484063041633	NA
ENSG00000270607	AC009549.1	0.394187	-0.00663122	0.400238	0.818513719556671	NA	-0.00197352	0.439656	0.9551525	NA	NA	NA	NA	NA	0.0716245	1.08054	0.728607846658612	NA	0.101857	1.07684	0.620607951164697	NA	0.0528658	1.17896	0.8312851921004	NA	0.176845	1.28943	0.543439769004276	NA
ENSG00000259564	AC009554.1	0.756568	-0.0429104	0.392307	0.453520444936446	NA	-0.095839	0.462737	0.1630005	NA	NA	NA	NA	NA	0.0360963	0.84398	0.890599377836929	NA	0.0943151	0.951116	0.761851151571315	NA	0.428399	1.11993	0.257832990681713	NA	0.182908	1.08286	0.642070444145513	NA
ENSG00000253961	AC009563.1	1.05529	-0.0441178	0.381029	0.544006085617734	NA	-0.0127943	0.390852	0.8743146	NA	0.303799645208973	0.937301662980623	0.490594612792589	0.607051169905003	0.129054	0.770029	0.636328600276875	0.767894168676215	0.0451767	0.835583	0.907467471668069	0.944301372800901	0.487257	0.866869	0.249170914420902	0.37440281968106	0.802879	1.11124	0.116146612625187	0.201124696340515
ENSG00000272986	AC009570.1	3.6317	0.00215356	0.329145	0.987151350725933	NA	-0.0737519	0.324132	0.5201416	0.7794711	3.34608473669585	1.56003957162339	0.000375532224878318	0.00147294083535832	0.782454	0.738875	0.0343507203762988	0.0930978096494839	1.80232	1.32844	0.00294512962010079	0.00970332089506531	1.62724	1.03778	0.00471255256741378	0.0142523236730697	1.24252	0.831812	0.0173752262345564	0.0426629120027465
ENSG00000253133	AC009630.1	2.38397	-0.103025	0.357518	0.368092499957695	NA	-0.00198236	0.325665	0.9851317	NA	1.11146539018439	0.930778405004109	0.0380330734557552	0.0811950257068936	0.527115	0.825613	0.123630795469458	0.249511001212861	1.71509	1.34541	0.00393636731318023	0.0124791803497731	-0.173327	0.797818	0.659703277522182	0.758141204762198	0.89107	0.822145	0.07242428340138	0.13786835421361
ENSG00000254687	AC009646.2	0.137942	-0.00703969	0.401835	0.7718327372112	NA	-0.00832475	0.443162	0.7778611	NA	NA	NA	NA	NA	0.0268292	1.1073	0.883853813057041	NA	0.0233229	1.08867	0.895582462087826	NA	0.0713335	1.21867	0.746943871515118	NA	0.0508792	1.29956	0.840475337562263	NA
ENSG00000255060	AC009656.1	0.142663	-0.000915621	0.401613	0.969827736946293	NA	-0.000881757	0.442733	0.9760882	NA	NA	NA	NA	NA	0.0268271	1.1073	0.883862624921965	NA	0.0233209	1.08867	0.895591292105653	NA	-0.0242659	1.21024	0.912879257651164	NA	0.0143743	1.29712	0.954594284206512	NA
ENSG00000254205	AC009686.1	0.440782	-0.0108282	0.395486	0.790276473153182	NA	-0.0121901	0.431075	0.8008008	NA	NA	NA	NA	NA	0.123991	1.00118	0.616925948758377	NA	0.0591087	1.00783	0.821179141236413	NA	0.177972	1.11108	0.565467188464494	NA	-0.0890744	1.16087	0.800732386786957	NA
ENSG00000272264	AC009686.2	0.380465	-0.00127796	0.400185	0.964214157104107	NA	-0.00122477	0.440026	0.9716295	NA	NA	NA	NA	NA	0.000416633	1.07099	0.998370553260288	NA	0.0314525	1.06719	0.876418647196967	NA	0.00991837	1.17701	0.967886379879298	NA	0.185783	1.2925	0.52390714609919	NA
ENSG00000276934	AC009704.2	0.514497	0.0114581	0.401683	0.659421004092462	NA	0.00839255	0.442245	0.7886547	NA	NA	NA	NA	NA	0.12547	1.12602	0.523094230466631	NA	0.082764	1.08909	0.659743353999608	NA	0.104814	1.21333	0.653018496339839	NA	0.0973918	1.29493	0.71322517307362	NA
ENSG00000280205	AC009716.2	0.126339	0.00257869	0.401642	0.915169088038615	NA	-0.000881815	0.442733	0.9760867	NA	NA	NA	NA	NA	0.0534906	1.11212	0.771499834529054	NA	0.0233209	1.08867	0.895591291831047	NA	0.00748275	1.21128	0.972888773323222	NA	-0.0362098	1.29699	0.886579839268408	NA
ENSG00000246640	AC009720.1	0.547634	-0.00221506	0.396662	0.952491419449238	NA	0.0217055	0.43579	0.630951	NA	NA	NA	NA	NA	0.000639299	0.996179	0.997824854633741	NA	0.0749112	1.02172	0.765693009897302	NA	0.337138	1.22485	0.285142105420118	NA	-0.0156772	1.18266	0.962924231141915	NA
ENSG00000259935	AC009754.1	0.312431	0.00257841	0.401642	0.915178406269402	NA	0.00336469	0.442805	0.9089499	NA	NA	NA	NA	NA	0.0534906	1.11212	0.771499833531869	NA	0.0233215	1.08867	0.895588755947758	NA	0.127417	1.23319	0.570076763141649	NA	-0.0362098	1.29699	0.886579840289198	NA
ENSG00000258056	AC009779.2	16.904	0.115842	0.261783	0.499399285183821	0.720686960347914	-0.0119785	0.220093	0.9188658	0.9697889	0.00504070066700797	0.337039406310001	0.986858772690473	0.99027842405122	0.172317	0.290783	0.479085244073455	0.64124451036014	-0.153295	0.335058	0.618874530967787	0.730834594095916	0.0312028	0.317192	0.913939567446273	0.942923428654417	-0.235775	0.368424	0.470630440657567	0.593267933598806
ENSG00000258311	AC009779.3	0.152675	0.00610987	0.401761	0.801609968285729	NA	0.00336453	0.442805	0.9089542	NA	NA	NA	NA	NA	0.0537567	1.11138	0.771053857500599	NA	0.04905	1.09131	0.782876978385208	NA	0.0393094	1.21347	0.858470580274001	NA	0.0508763	1.29956	0.840484063468053	NA
ENSG00000283667	AC009802.1	1.76106	-0.0745389	0.365655	0.45293017181642	NA	-0.0666999	0.373468	0.5061849	NA	1.3682731780695	1.30783043504674	0.0271019396492361	0.0612780552573659	0.494217	0.916619	0.149008821286616	0.285417018731859	0.397922	0.794038	0.354698714248689	0.491363228325258	0.44992	0.894448	0.278231856633748	0.407018443438387	1.02449	1.07728	0.0593983934042429	0.117578710595022
ENSG00000251867	AC009812.1	2.17476	-0.0949969	0.366282	0.362032301762093	NA	-0.0993655	0.388212	0.347317	NA	1.93243867490046	1.52466265375075	0.00819565971291278	0.0220475779299925	0.308963	0.718311	0.30054475349648	0.470292949959618	0.73123	0.938128	0.0967423397511786	0.180426395456178	1.06656	1.1124	0.0394423862010556	0.0865699668216498	2.54908	1.52714	0.00188294832862606	0.00639645125243248
ENSG00000254162	AC009812.3	4.33618	-0.171807	0.331813	0.243395436657481	NA	-0.141183	0.335113	0.2694383	0.5735175	3.5103368544055	1.32308536343929	9.81220882369172e-05	0.000445370645498792	3.09364	1.58724	0.000608590042379226	0.00324059133456978	2.29481	1.46156	0.000819306234962783	0.00314227836107526	4.51368	1.40289	1.20543849820866e-05	6.86326946514871e-05	3.03281	1.35945	0.000351563998004862	0.00146794346371906
ENSG00000260317	AC009812.4	9.04543	-0.0853078	0.321108	0.556242415590038	0.760589799131969	-0.213729	0.389674	0.131313	0.3961822	3.69962744753373	0.981463057410058	3.1529190942974e-06	1.96384500701389e-05	3.82397	1.10282	1.84533750341944e-05	0.000154376834786063	1.91528	1.01759	0.000889948865766213	0.00338058506179148	5.44527	1.33935	7.01324439851048e-07	5.08710209299279e-06	2.48887	0.964865	0.000155953279078802	0.000711121262621193
ENSG00000263823	AC009831.1	5.08925	-0.000768022	0.318822	0.995731350545198	0.997986247403374	-0.253704	0.446053	0.0860294	0.3144776	3.80948896590128	1.46764872228468	0.000104223131604697	0.000469777779261306	2.71535	1.26083	0.000436610350032645	0.00244011776088613	1.32955	1.10182	0.0116310130758516	0.0318841163787479	2.53383	0.89309	3.61219213704029e-05	0.000185923687709897	4.53625	1.33166	9.80840720371681e-06	5.94027184026903e-05
ENSG00000278840	AC009878.1	8.77179	0.247391	0.358781	0.0939403329016001	0.280531450161014	0.0279528	0.308163	0.8016695	0.9263037	-1.67027190864407	0.713105007930828	0.00096723755096919	0.0034081453429227	-0.292379	0.386596	0.294972050249927	0.464473116374484	-1.19034	0.553266	0.00624609035731108	0.0186434078305183	-1.02619	0.506083	0.00967320409381273	0.0265536999646838	-0.120288	0.448595	0.747812609277197	0.82543111150089
ENSG00000254027	AC009902.2	1.05007	-0.0458618	0.37966	0.540834292913701	NA	-0.082663	0.426092	0.318572	NA	0.232548520258569	0.883545659401412	0.595611674982905	0.700193407136152	-0.270335	0.79772	0.358545576900858	0.531954236147619	0.310944	0.917706	0.397584151788086	0.53206242847459	0.561158	0.998335	0.188607086006619	0.302810574880807	-0.486849	1.01739	0.287031314420369	0.406928555497071
ENSG00000272425	AC009902.3	0.883313	-0.00516946	0.387061	0.925667457357672	NA	0.0694564	0.435434	0.322122	NA	-0.0217286923683458	1.02009573084821	0.957058727689421	0.970741134287484	0.199142	0.918689	0.474060777734648	0.637192660618344	0.708005	1.16687	0.070901170391911	NA	0.390858	1.04782	0.307085067883655	0.438230646912361	0.195664	1.0406	0.629694688073836	0.729938607809695
ENSG00000253513	AC009908.1	0.0821977	0.00257805	0.401642	0.915190375497424	NA	-0.000882604	0.442733	0.9760653	NA	NA	NA	NA	NA	0.0534888	1.11212	0.77150718497454	NA	0.0233192	1.08867	0.895598893130311	NA	0.00748063	1.21128	0.972896435929852	NA	0.0508739	1.29956	0.840491578380164	NA
ENSG00000250031	AC009927.1	0.937566	-0.0080851	0.379302	0.905219395420071	NA	0.0772145	0.418616	0.3594447	NA	-0.122754271826511	0.908137685095859	0.773859178178133	0.843008930542681	-0.184996	0.762889	0.509055799361881	0.665506133587213	0.0396548	0.803658	0.92228413753561	0.95498961932892	-0.119874	0.876894	0.747460507135136	0.826457182784048	-0.123981	0.870229	0.771509232003501	0.843573527389015
ENSG00000223960	AC009948.1	26.8614	-0.0869112	0.236982	0.610639326603197	0.797760896798655	0.0401327	0.195318	0.7325471	0.8960184	0.789936015664214	0.302139583900169	0.0045859539699024	0.0133914693725524	0.30499	0.269972	0.188665295676382	0.338246200639731	1.04518	0.305347	0.000235953266234289	0.00104136909180825	1.01021	0.289213	0.00014518064657609	0.000651433326375328	0.956861	0.303771	0.000596094800808592	0.00233173159509978
ENSG00000238082	AC009948.2	0.56993	-0.0331288	0.391062	0.547900973961193	NA	-0.0370986	0.423039	0.5606964	NA	NA	NA	NA	NA	0.0898965	0.878771	0.733069876149843	NA	0.00308932	0.939328	0.992180378403657	NA	-0.221146	1.00587	0.53197785816829	NA	0.17806	1.0597	0.655376693310732	NA
ENSG00000270277	AC009948.3	0.84684	-0.100299	0.41521	0.126037466705104	NA	-0.0813498	0.440031	0.2717134	NA	0.787187169468351	1.30457700667245	0.118401154988173	0.20338043153514	-0.171129	0.856063	0.536473644413706	0.689286239508478	-0.079998	0.910168	0.814098915183358	NA	0.173473	0.928865	0.63504449351173	0.739190062542285	-0.15453	0.995434	0.706517589982991	0.790876682508657
ENSG00000279598	AC009948.5	2.4895	0.0661886	0.363606	0.505978768351685	NA	0.146701	0.425327	0.1937549	0.4887989	0.560172811294837	0.936405331660786	0.237907977884785	0.35067673200668	0.105414	0.553506	0.700527631653831	0.811498037455848	1.57023	1.28761	0.00585985039429945	0.0176403500259222	1.30782	1.03171	0.0157122864490103	0.0402274711411481	2.89722	1.6388	0.0011330052129955	0.00411789092956444
ENSG00000225963	AC009950.1	1.36793	-0.040578	0.376526	0.60082240901216	NA	-0.193756	0.546887	0.04368685	NA	1.87528666511543	1.79187833004358	0.0109311840650126	0.0283022940379273	0.572994	1.13693	0.118012192622763	0.240901282074085	-0.259559	0.906506	0.476534993561336	0.605616571459894	0.974607	1.29352	0.0535063211651157	0.111171247431981	0.241285	1.01078	0.563708840391108	0.673352678175012
ENSG00000279166	AC009951.1	0.224812	-0.00802637	0.401894	0.741403169768043	NA	0.000218364	0.442581	0.9941365	NA	NA	NA	NA	NA	0.0268295	1.1073	0.883852435274366	NA	0.0829645	1.09689	0.644034575908537	NA	0.0393122	1.21347	0.858460445675825	NA	0.0508796	1.29956	0.840473972925456	NA
ENSG00000283118	AC009951.2	0.255181	-0.000916122	0.401613	0.969811243216033	NA	0.014201	0.443931	0.6336651	NA	NA	NA	NA	NA	0.0268271	1.1073	0.8838626224379	NA	0.115968	1.1055	0.522406696541601	NA	0.0393094	1.21347	0.85847057969419	NA	0.0508763	1.29956	0.840484062890762	NA
ENSG00000267919	AC009955.2	0.573681	0.0165123	0.392759	0.726182668184136	NA	0.00806095	0.425129	0.8818289	NA	NA	NA	NA	NA	0.289793	1.06452	0.307205067808587	NA	0.222719	1.01193	0.447086127092083	NA	0.282729	1.10521	0.405530873323306	NA	0.479248	1.26907	0.24429895317648	NA
ENSG00000226266	AC009961.1	3.92597	0.0104609	0.341765	0.930331749055468	NA	-0.158812	0.430326	0.1729318	0.4615767	-0.0301251804310366	0.633738437407467	0.944894585711428	0.963057764070078	0.041899	0.498861	0.879465577949991	0.930899205631934	-0.0486663	0.73438	0.910819332718208	0.946735825734646	0.479154	0.646811	0.257836700451699	0.384203626710128	1.78009	0.987946	0.0031649151753125	0.00998545061094657
ENSG00000230783	AC009961.3	0.17517	-0.000915425	0.401613	0.969834205049599	NA	-0.000881447	0.442733	0.9760966	NA	NA	NA	NA	NA	-0.0241948	1.1063	0.895435306507757	NA	-0.0461664	1.08989	0.796633828302057	NA	0.071331	1.21867	0.746952326392923	NA	0.0508763	1.29956	0.840484065623644	NA
ENSG00000260742	AC009962.1	3.9661	-0.0926286	0.329804	0.503236629889995	NA	-0.313657	0.507869	0.0493746	0.2289524	2.88022029225174	1.23813843966532	0.00028615856682108	0.00115493102398614	2.4381	1.50926	0.00163515261777114	0.00757158123599166	0.760385	0.781817	0.0999515272088897	0.185201618433988	2.86928	1.26939	0.000209551325520457	0.000906130163168288	4.72721	1.36127	7.39573259515266e-06	4.61724293991902e-05
ENSG00000235325	AC009963.3	0.997912	-0.0439992	0.383492	0.526586880455996	NA	0.0711712	0.409492	0.4098521	NA	-0.0751958853294365	0.880467139578395	0.860746579129527	0.905889452555498	-0.128142	0.754563	0.638654743525763	0.769467979093992	0.493693	0.883615	0.231837155059483	0.355098990894276	-0.136289	0.869503	0.716566266958384	0.804049290191217	-0.222019	0.947515	0.601535680144291	0.706432874179934
ENSG00000214369	AC009967.1	0.124991	-0.000915853	0.401613	0.969820111261553	NA	0.00336462	0.442805	0.9089517	NA	NA	NA	NA	NA	0.000318964	1.10567	0.998612897246208	NA	0.04905	1.09131	0.782876978657058	NA	0.0393094	1.21347	0.858470580551917	NA	0.0875938	1.30474	0.729633190487133	NA
ENSG00000259659	AC009996.1	3.32157	-0.152062	0.363468	0.213631297157594	NA	0.0536116	0.319769	0.6323655	0.8465415	0.703311116851731	0.69885155372653	0.130650613737405	0.220203841545413	0.436759	0.713809	0.170691344783817	0.315085141008706	0.802211	0.660049	0.0811526057039559	0.156872724160597	0.263866	0.743169	0.518889354745499	0.642234496559801	0.797155	0.756077	0.0954097076295045	0.171691866798295
ENSG00000234597	AC010096.1	0.53762	0.0304768	0.398062	0.473280944914628	NA	0.00976698	0.430406	0.840999	NA	NA	NA	NA	NA	0.287316	1.1058	0.293685480680235	NA	0.00588185	0.999638	0.982328517972485	NA	0.374744	1.21026	0.264778778172463	NA	0.124951	1.16851	0.724010690279104	NA
ENSG00000236107	AC010127.1	3.31445	0.262665	0.435362	0.0403568462841234	NA	0.350444	0.584083	0.03006393	0.1705386	0.125023484429405	0.724108014699342	0.777244926313801	0.845473950994261	0.519591	0.572	0.101535736728132	0.214911410371487	1.01029	0.656006	0.029686176163084	0.0695149390321563	0.982559	0.842738	0.0411776010355108	0.0896467712573929	0.756682	0.724618	0.107316999683636	0.188242277983886
ENSG00000223923	AC010136.1	2.57896	0.0205203	0.35186	0.848402535751086	NA	0.112258	0.381525	0.3164711	0.6205213	2.7100073728892	1.71239402331059	0.00197214600474024	0.00642056434850151	2.95799	1.81806	0.00114702443423245	0.00558903466879561	1.21472	0.91794	0.0161602654182551	0.0420130125985329	1.56428	1.33643	0.0110090582920956	0.0297094629723464	1.31545	1.23826	0.0287321622485124	0.0648860815841331
ENSG00000235726	AC010148.1	3.60057	-0.00351089	0.335328	0.977957456927044	NA	-0.173967	0.417986	0.1650604	0.4510941	0.84476136265254	0.734665270598517	0.0781328855933993	0.146403358848413	0.88836	0.87876	0.0284962989143745	0.0801293448558815	0.0725838	0.686981	0.870143990332885	0.917052698298824	0.515368	0.689718	0.229132835859246	0.351396238356848	0.872039	0.700621	0.0637195664365141	0.124502173075604
ENSG00000214772	AC010168.1	0.69282	0.000264039	0.394421	0.994966780131372	NA	-0.000316016	0.429142	0.9948978	NA	NA	NA	NA	NA	0.203394	1.04155	0.432852358057776	NA	0.198101	1.03262	0.465720068679507	NA	0.368889	1.20698	0.270729853169341	NA	0.447193	1.30016	0.249584213286727	NA
ENSG00000261324	AC010168.2	143.584	0.135815	0.246572	0.429843194455457	0.664544792117932	-0.913413	0.407247	0.0003643429	0.007747704	5.34103439557992	0.425095197536646	3.81476162826701e-37	7.47971438842395e-35	4.53963	0.383535	4.52004321340311e-33	9.77939924205595e-31	3.27095	0.440166	5.44463228024257e-17	1.96296712920225e-15	4.98786	0.419801	1.87254157473121e-33	3.1753918974023e-31	5.42213	0.420691	4.86325377516001e-39	1.366283967311e-36
ENSG00000258101	AC010173.1	0.822145	-0.0113109	0.37431	0.881040699031969	NA	-0.0673196	0.418034	0.4005287	NA	0.470869866528751	1.02528306740368	0.304246516189112	0.423669652850972	0.0822276	0.704435	0.759594800007408	0.852941175239482	0.142483	0.891951	0.69065574080632	NA	0.147919	0.820135	0.70246443542043	0.792580998396663	-0.0847495	0.943058	0.838086965677741	0.889451452128559
ENSG00000257611	AC010182.1	0.360992	-0.00149473	0.399345	0.961227783693746	NA	-0.00830585	0.438872	0.8227856	NA	NA	NA	NA	NA	0.0803172	1.06615	0.709079278309787	NA	-0.046638	1.05552	0.828953944670788	NA	0.108197	1.17402	0.678492200182505	NA	0.126136	1.25789	0.675946569587615	NA
ENSG00000256442	AC010186.1	0.675761	0.0939671	0.406589	0.171948758254917	NA	-0.00572189	0.407984	0.933927	NA	NA	NA	NA	NA	0.345429	0.933585	0.266381323951585	NA	-0.241688	0.914958	0.498315800715466	NA	0.337637	0.999044	0.373626200404183	NA	0.060832	0.945417	0.883000366172198	NA
ENSG00000257027	AC010186.3	2.4938	-0.05044	0.361513	0.609200517483826	NA	0.00705528	0.347151	0.9438742	0.9801803	0.0426948271052111	0.701645483774043	0.922806288388648	0.948699105151669	-0.219962	0.606134	0.437509092603128	0.604553931145844	0.0718268	0.695193	0.871186468311397	0.917992589742551	0.141619	0.609568	0.730159343830233	0.814265334227589	-0.0687836	0.693609	0.874671552052715	0.913580189785207
ENSG00000256615	AC010197.1	0.698236	0.0039571	0.393625	0.927625104173716	NA	-0.0393638	0.438256	0.435965	NA	NA	NA	NA	NA	0.236779	1.06032	0.373292171005881	NA	0.060914	1.00451	0.817905285870778	NA	0.175505	1.10876	0.571331398185203	NA	0.298932	1.22008	0.41998912941191	NA
ENSG00000271177	AC010200.2	0.131632	0.0057942	0.401748	0.811535246884167	NA	-0.000882312	0.442733	0.9760732	NA	NA	NA	NA	NA	0.0784537	1.11877	0.672275321973856	NA	0.0233209	1.08867	0.895591289775004	NA	0.071331	1.21867	0.746952323897371	NA	0.0508763	1.29956	0.84048406304746	NA
ENSG00000271259	AC010201.1	2.72511	0.0600023	0.356482	0.572878558043165	NA	0.0969212	0.376946	0.3709783	0.6708621	1.33350109772212	1.31822337523987	0.0300143850421724	0.0667486731626668	1.11066	1.2784	0.0251776412269888	0.0725533895921019	1.65457	1.3474	0.00473121090056656	0.0146878063946087	1.42533	1.16444	0.0130989608717254	0.0344071644555523	1.70817	1.18817	0.00801524375184215	0.0221525765127028
ENSG00000271327	AC010201.2	2.58329	0.0159354	0.345219	0.890341048895326	NA	0.0564915	0.338535	0.6025918	0.8299735	1.2059001125769	1.0589817138825	0.0332054980278561	0.0725089430833335	1.31567	1.34585	0.0155000586474313	0.0488716996849958	1.88204	1.41219	0.00256522726373989	0.00859102036531723	0.759643	0.79773	0.0952941566096914	0.177385473681193	2.45002	1.58688	0.0026675035094654	0.00865030162369216
ENSG00000257696	AC010203.2	0.300933	-0.000915594	0.401613	0.969828626664187	NA	-0.00512936	0.442906	0.8616169	NA	NA	NA	NA	NA	0.0534918	1.11212	0.771494932121361	NA	-0.00232633	1.08791	0.989550456368357	NA	0.094213	1.2226	0.672749362128668	NA	0.0508779	1.29956	0.84047905405168	NA
ENSG00000274560	AC010205.1	0.280856	-0.000917109	0.401613	0.969778731309752	NA	0.0108568	0.443405	0.7146486	NA	NA	NA	NA	NA	0.0268232	1.1073	0.883879669206075	NA	0.0952079	1.09966	0.597324293119349	NA	0.0713262	1.21867	0.746968679435459	NA	0.0143689	1.29712	0.954611483394173	NA
ENSG00000250608	AC010210.1	2.80519	0.044356	0.355086	0.674494872754597	NA	0.0214482	0.348685	0.831114	0.9383328	1.00673782155559	1.05429833228758	0.0629831437545996	0.122244969570306	3.41625	1.82457	0.000550755737084693	0.00296960046953457	1.04844	1.00919	0.0308522031175552	0.0717581652609482	0.506159	0.745428	0.238425046475576	0.362305211093062	0.282713	0.753085	0.523915103079305	0.640658350241132
ENSG00000249249	AC010226.1	5.6821	-0.046529	0.318031	0.74863839763892	0.874001622129847	0.0176256	0.279872	0.8778753	0.9553854	1.00627669297375	0.624630278763332	0.0269456163958603	0.0609758761023418	0.846365	0.682119	0.0211282402378303	0.0627678134464457	1.19501	0.619673	0.00919510743345359	0.026054467334692	0.292527	0.589418	0.47675582079406	0.603942042856625	0.71815	0.568638	0.0931287376651577	0.168392144963618
ENSG00000248752	AC010235.1	0.259842	-0.00910737	0.401971	0.708664095308419	NA	-0.0108375	0.443434	0.7145521	NA	NA	NA	NA	NA	0.0268298	1.1073	0.883850938573328	NA	0.0233236	1.08867	0.895579581682418	NA	0.120035	1.23079	0.591809820071535	NA	0.0508801	1.29956	0.840472490505068	NA
ENSG00000229738	AC010240.1	0.296664	0.00633616	0.401772	0.794518740153795	NA	0.00632498	0.442972	0.8301436	NA	NA	NA	NA	NA	0.0827125	1.12008	0.656143088478932	NA	0.0671616	1.09405	0.706875661611817	NA	0.00748275	1.21128	0.972888770942781	NA	0.119554	1.31086	0.639051770941715	NA
ENSG00000272023	AC010240.3	0.192523	0.0025782	0.401642	0.915185161421041	NA	0.00336434	0.442805	0.9089592	NA	NA	NA	NA	NA	0.0534906	1.11212	0.77149983225788	NA	0.04905	1.09131	0.782876977687825	NA	0.102734	1.22587	0.64451491084448	NA	0.0508763	1.29956	0.840484062758205	NA
ENSG00000272040	AC010245.2	1.84036	-0.0809985	0.377892	0.361037211402147	NA	-0.0856914	0.403971	0.3660666	NA	0.55667918319608	0.907414654625419	0.240066907538855	0.353360916531426	0.165177	0.700071	0.550771239226448	0.701622024631797	0.586378	0.952146	0.152976915963302	0.257744036030344	0.996896	1.2059	0.0504312343783679	0.10581508468443	2.01193	1.7109	0.00786141398227312	0.0217867189912142
ENSG00000250803	AC010255.3	0.107081	0.00257874	0.401642	0.915167500855305	NA	-0.00088185	0.442733	0.9760857	NA	NA	NA	NA	NA	0.0268277	1.1073	0.883860094838132	NA	0.0233209	1.08867	0.895591291661886	NA	0.00748275	1.21128	0.972888773152696	NA	0.0143743	1.29712	0.954594283759632	NA
ENSG00000250882	AC010261.1	0.53983	-0.000104919	0.393208	0.998108199113427	NA	-0.013527	0.428461	0.7928935	NA	NA	NA	NA	NA	0.0326742	0.930006	0.896651267279929	NA	0.141659	1.00629	0.608456872811461	NA	-0.23799	1.10176	0.46897676395706	NA	0.135827	1.15133	0.708284817574844	NA
ENSG00000251187	AC010261.2	0.379215	0.00633471	0.401771	0.794564772586176	NA	-0.000884314	0.442733	0.9760189	NA	NA	NA	NA	NA	0.0554838	1.11172	0.764042418212104	NA	0.0233151	1.08867	0.895617160583783	NA	0.127409	1.23319	0.570098934570385	NA	0.050868	1.29955	0.840509634367335	NA
ENSG00000268366	AC010271.1	0.433454	-0.00029061	0.401463	0.990602716812749	NA	-0.00906453	0.443154	0.7602394	NA	NA	NA	NA	NA	0.111766	1.13139	0.551795559111533	NA	0.0490533	1.09131	0.782862769634513	NA	0.0393135	1.21347	0.8584560544319	NA	0.050881	1.29956	0.84046960077108	NA
ENSG00000277453	AC010271.2	0.985826	-0.0336113	0.380702	0.631904149742334	NA	-0.0868922	0.439558	0.2624915	NA	0.831898733758996	1.29428931413851	0.107011993698412	0.187917413693928	0.141392	0.787495	0.606185622037959	0.744744596542034	0.262342	0.938946	0.449530998870949	0.580608030759642	0.020877	0.890851	0.954240938175277	0.968441105260863	1.17918	1.50094	0.0429715087158137	0.0902535939028967
ENSG00000250237	AC010273.2	0.209948	0.00257777	0.401642	0.91519941559356	NA	-0.000882939	0.442733	0.9760562	NA	NA	NA	NA	NA	0.0534888	1.11212	0.771507183843875	NA	0.0233192	1.08867	0.895598891961059	NA	0.123638	1.23194	0.581143289080241	NA	0.0508739	1.29956	0.840491577224448	NA
ENSG00000249876	AC010285.2	0.255552	0.00257749	0.401642	0.915208460911616	NA	0.00336348	0.442804	0.9089824	NA	NA	NA	NA	NA	0.0534873	1.11212	0.771513505268738	NA	0.0490468	1.09131	0.78289070824649	NA	0.0384767	1.21182	0.862232759054488	NA	0.0508718	1.29956	0.84049803870332	NA
ENSG00000253213	AC010306.1	0.339192	-0.00109303	0.400914	0.966949010422958	NA	0.00399775	0.441509	0.9005238	NA	NA	NA	NA	NA	0.0310878	1.09049	0.87310667155759	NA	0.0574972	1.0812	0.76316625260698	NA	0.0858803	1.20326	0.716183836506009	NA	0.139761	1.29845	0.607706536572757	NA
ENSG00000248245	AC010307.2	0.825659	0.012226	0.382926	0.845433470659481	NA	-0.0483977	0.423704	0.4759544	NA	0.513522690677932	1.18024238315218	0.253669036898732	0.368910784327037	0.301242	0.956155	0.314595282352854	0.484484452394442	-0.0662726	0.921685	0.841261600267254	NA	-0.181298	0.970841	0.610702229214385	0.71920856280851	0.123536	1.01188	0.759904506424896	0.835105238465426
ENSG00000250244	AC010307.4	2.64183	0.0849803	0.375517	0.357476108428131	NA	0.0950438	0.40402	0.3347326	0.6366335	-0.950553117455048	1.02124016931665	0.0733863485097394	0.138940981492539	1.10094	1.35878	0.027984433069872	0.0789613226913808	0.12251	0.714296	0.780757046744679	0.848446031258166	-0.276615	0.716503	0.502596222438441	0.627054331209569	0.296311	0.71074	0.503791478177151	0.623749720037395
ENSG00000254503	AC010319.1	0.591236	0.0119491	0.392634	0.796901502166117	NA	0.00154934	0.425298	0.9769531	NA	NA	NA	NA	NA	0.332082	1.11463	0.251303635112607	NA	0.250647	1.02825	0.388590591729121	NA	-0.0890475	1.04235	0.781604626266149	NA	0.0396406	1.1269	0.913278923656961	NA
ENSG00000269053	AC010319.3	1.19301	0.0785178	0.39114	0.293789124068815	NA	-0.0879293	0.441089	0.2549762	NA	0.841509916636981	1.30546382526317	0.104030665951517	0.18362427093074	1.83903	1.96359	0.00753565373610412	0.0270526186569096	0.12708	0.909276	0.712520251968581	0.799273254724375	0.549408	1.11252	0.183458091812966	0.296200753349853	0.962862	1.34738	0.0742068913125198	0.140423878071334
ENSG00000269481	AC010319.4	0.0817921	-0.000916318	0.401613	0.969804785395099	NA	-0.000882604	0.442733	0.9760653	NA	NA	NA	NA	NA	0.0268254	1.1073	0.883870210321323	NA	0.0233192	1.08867	0.895598893130311	NA	0.0713288	1.21867	0.746959604012232	NA	0.0143719	1.29712	0.954601938545811	NA
ENSG00000269102	AC010320.3	3.01039	-0.0704483	0.336199	0.588002946347819	NA	-0.182232	0.41011	0.1599638	0.4430576	0.903954399451385	0.712308257193419	0.0582460566103279	0.114814695106943	1.00601	0.962335	0.0210039166658347	0.0625055541307478	0.576726	0.719786	0.204460058280659	0.32257253627759	0.554074	0.762465	0.201572212416349	0.318278143973906	0.568061	0.712211	0.21432850677983	0.324797156679554
ENSG00000269535	AC010320.4	0.349808	-0.0110562	0.401292	0.682306432071931	NA	-0.013115	0.442163	0.6887666	NA	NA	NA	NA	NA	0.000378443	1.08499	0.998462027006271	NA	0.0281098	1.07574	0.884052779576013	NA	0.00892898	1.19075	0.969876337371785	NA	-0.10035	1.28347	0.716119204907804	NA
ENSG00000261341	AC010325.1	0.521536	-0.0205694	0.400063	0.543139159104515	NA	-0.0242958	0.439961	0.550545	NA	NA	NA	NA	NA	0.0453861	1.03551	0.838684423836792	NA	-0.0041425	1.04159	0.985433936151215	NA	0.226112	1.19774	0.425383950796128	NA	0.262701	1.28138	0.421011233784605	NA
ENSG00000268375	AC010325.2	9.09914	0.22842	0.324312	0.150989496953989	0.368849836368222	-0.203131	0.368782	0.1476964	0.4225165	3.57860620515891	0.998597569264249	5.68292743093368e-06	3.37550467126742e-05	3.55117	0.725359	1.42620502658747e-07	2.03992835983708e-06	2.88261	1.60106	0.000234093480799635	0.00103357360761752	2.45615	1.11381	0.000300206166416787	0.00125461382559129	4.43546	0.995091	3.28394374677781e-07	2.68755100633038e-06
ENSG00000269867	AC010326.3	5.63094	0.0143362	0.311175	0.923781719845478	0.966870943016938	0.104653	0.295608	0.3963982	0.690883	1.13749710204288	0.637942502523434	0.0138985424519768	0.0347796150722627	0.571449	0.500969	0.0666823156660472	0.155649953842015	0.908295	0.514453	0.0296248023931421	0.0693890008898314	0.126489	0.483154	0.740920600193232	0.822065927346726	0.30426	0.588488	0.475956516293525	0.598618836442137
ENSG00000270804	AC010326.4	0.693343	0.0185187	0.381175	0.7799084932589	NA	0.0263635	0.404316	0.7234203	NA	NA	NA	NA	NA	-0.123756	0.741121	0.649613924941836	NA	0.0626614	0.863038	0.866181801517992	NA	0.215566	0.906675	0.566568021039834	NA	0.0689234	0.964551	0.866587465693198	NA
ENSG00000267507	AC010327.2	0.73195	-0.0004779	0.401465	0.984546460920372	NA	-0.0134917	0.443827	0.6500322	NA	NA	NA	NA	NA	0.110827	1.13096	0.555001006745479	NA	0.0233242	1.08867	0.895576560114465	NA	0.0713351	1.21867	0.746938220467	NA	0.180496	1.32754	0.485494759082525	NA
ENSG00000267577	AC010327.3	0.641735	-0.0124294	0.402292	0.611761337729418	NA	-0.000866951	0.442431	0.9769621	NA	NA	NA	NA	NA	0.0268291	1.1073	0.88385393857642	NA	0.0585904	1.09097	0.745062836753601	NA	0.0713334	1.21867	0.746943991939194	NA	0.0875966	1.30474	0.729624921515567	NA
ENSG00000267649	AC010327.4	1.91122	-0.0374007	0.365097	0.683734789390247	NA	-0.105458	0.4178	0.2794626	NA	1.40222024258293	1.41066016488958	0.0267604710648358	0.0606590013070092	0.253389	0.708287	0.381161865103182	0.552786022562385	0.401312	0.87399	0.318227940792042	0.45211320765877	0.389843	0.875332	0.338649507224359	0.470611175439001	0.67894	1.06833	0.165133049893022	0.264468595093708
ENSG00000267943	AC010328.1	0.254864	0.00108055	0.401519	0.96484334840328	NA	-0.00973815	0.443304	0.7419753	NA	NA	NA	NA	NA	0.0989684	1.1259	0.596483546481276	NA	0.0233233	1.08867	0.895580836319783	NA	0.0393123	1.21347	0.858460202309068	NA	0.0508797	1.29956	0.840473730616636	NA
ENSG00000277383	AC010331.1	3.27082	-0.251313	0.362344	0.0876993175481327	NA	-0.340572	0.502761	0.04320681	0.2118432	3.73665378394403	1.31543527023803	5.67778977252738e-05	0.000272080032811311	2.61737	1.65027	0.00157467943005957	0.00732037315683162	0.897512	0.744702	0.056979317703138	0.118732894242551	1.34629	0.883016	0.00944959853742566	0.0260576901948378	0.904313	0.908676	0.0762139656849248	0.143285604882874
ENSG00000274834	AC010333.3	1.44533	0.0181454	0.371579	0.820971138663071	NA	-0.111285	0.452804	0.1889706	NA	0.74968110821259	1.16318915947579	0.137195517825456	0.22855676475059	1.59167	1.80971	0.0115748281909101	0.038547946043436	0.290928	0.926198	0.418304007528089	0.550746735819135	1.02709	1.37101	0.0460720330458521	0.0984240015914282	1.24318	1.46087	0.0380580344842049	0.0818236873896276
ENSG00000214248	AC010336.1	0.30065	-0.000920843	0.401594	0.969732902224834	NA	0.00338182	0.442769	0.908714	NA	NA	NA	NA	NA	0.0269441	1.10683	0.88356504370264	NA	0.02343	1.08836	0.89532164251083	NA	0.000114327	1.20832	0.999590129403372	NA	-0.0179995	1.29612	0.943415566048074	NA
ENSG00000240376	AC010343.1	4.64676	-0.0925206	0.34457	0.458148970694237	NA	0.0835399	0.32341	0.4739731	0.7487101	-0.367856157939416	0.581988670088383	0.391538317182208	0.512940266169314	-0.487105	0.581435	0.121931667440502	0.24678707271318	-0.010149	0.549535	0.981096768403724	0.991230833553342	-0.580005	0.713265	0.181686202943407	0.294107275370119	-0.204616	0.605405	0.633417711219068	0.732810176906977
ENSG00000250697	AC010343.3	0.709099	-0.00598318	0.384749	0.919568232003701	NA	0.114277	0.46689	0.1488484	NA	NA	NA	NA	NA	0.104654	0.833833	0.696743665420171	NA	0.425089	0.956099	0.255886355208177	NA	-0.270276	0.965738	0.468197198838695	NA	0.368607	1.05017	0.394148752705084	NA
ENSG00000269961	AC010359.1	7.09973	-0.0503291	0.311217	0.738317947450041	0.868112024140828	0.0208249	0.270238	0.8572423	0.9466297	1.47707082160711	0.691338975285536	0.00263213204173091	0.00821771793357121	2.07653	1.01708	0.00057536792904601	0.00308639228510489	1.69337	0.704861	0.000581000174913731	0.00231123007557086	1.66806	0.658773	0.000377080784463363	0.00153798301320777	0.878108	0.565319	0.0405314615943744	0.0860893366724113
ENSG00000250694	AC010387.1	0.379369	0.0112597	0.40215	0.645803690842267	NA	0.00336412	0.442805	0.9089652	NA	NA	NA	NA	NA	0.121711	1.13615	0.518537338668613	NA	0.04905	1.09131	0.782876977034759	NA	0.10207	1.2257	0.646583605373634	NA	0.0508763	1.29956	0.840484062093468	NA
ENSG00000262732	AC010401.1	2.16307	0.0712202	0.371195	0.441103833863479	NA	-0.00747821	0.375386	0.9328584	NA	-0.139790659727513	0.795594577363063	0.750452762546886	0.824910788917312	1.17235	1.43651	0.0246451659304689	0.0713576308735912	-0.0575831	0.779766	0.890468255053837	0.932237642275434	0.759494	0.91441	0.0999661230121477	0.184494787082818	1.0806	1.03418	0.0477113793285079	0.0983541006571574
ENSG00000268945	AC010422.2	1.14124	0.03769	0.401126	0.356401641200974	NA	0.0223466	0.433847	0.6399629	NA	0.199197670381394	1.21858331143629	0.575339536013579	0.683299645806272	0.443622	1.27797	0.136455617643393	0.267574847704956	0.267437	1.06998	0.322420912517463	0.456544415516827	0.178481	1.11468	0.562607118358935	0.679889174940308	0.115072	1.18457	0.738473106958082	0.818057674131116
ENSG00000269560	AC010422.4	0.130954	0.00257851	0.401642	0.915175126405313	NA	0.00336481	0.442805	0.9089466	NA	NA	NA	NA	NA	0.0534906	1.11212	0.77149983365826	NA	0.0233215	1.08867	0.895588756078462	NA	0.00748275	1.21128	0.972888772415445	NA	0.0508763	1.29956	0.840484064189612	NA
ENSG00000279557	AC010435.1	2.81825	-0.107884	0.369918	0.302984086506521	NA	-0.0279975	0.339839	0.7876997	0.9209357	0.479628496247142	0.729357464941177	0.295124874835243	0.414635278773602	-0.17563	0.592869	0.528124377396509	0.682411162361386	0.0938786	0.682891	0.832755162292086	0.888145843487779	0.453776	0.675269	0.284706189512273	0.414336215029342	1.36837	0.915461	0.013109897884835	0.0336700242715581
ENSG00000188242	AC010442.1	0.0679729	-0.0044103	0.401705	0.855455702712125	NA	-0.0051292	0.442906	0.8616211	NA	NA	NA	NA	NA	0.0268283	1.1073	0.883857565928189	NA	0.0233221	1.08867	0.895586222690161	NA	0.0393108	1.21347	0.858465549563461	NA	0.014376	1.29712	0.954589179230399	NA
ENSG00000251257	AC010457.1	0.135002	-0.000916844	0.401613	0.969787466661836	NA	0.00336361	0.442804	0.908979	NA	NA	NA	NA	NA	0.0268231	1.1073	0.883880048752013	NA	0.0233176	1.08867	0.895606216967319	NA	0.00747789	1.21128	0.972906374136259	NA	0.0508707	1.29956	0.840501322947256	NA
ENSG00000250332	AC010460.3	0.162521	-0.00091531	0.401613	0.969837990810521	NA	-0.00512901	0.442906	0.8616261	NA	NA	NA	NA	NA	0.0534918	1.11212	0.771494933281747	NA	-0.00232633	1.08791	0.989550455158093	NA	0.00748416	1.21128	0.972883663917634	NA	0.014376	1.29712	0.954589179853574	NA
ENSG00000269815	AC010463.3	0.454922	-0.00929254	0.398079	0.789492243291801	NA	-0.001831	0.43532	0.9649566	NA	NA	NA	NA	NA	0.048872	1.02239	0.830495583023895	NA	0.0954108	1.04273	0.686329781998783	NA	0.183616	1.15662	0.527340565955748	NA	-0.0424336	1.20839	0.89569341131144	NA
ENSG00000214784	AC010468.1	4.16401	0.351833	0.62006	0.00615897361309661	NA	0.186609	0.494545	0.09121489	0.3245814	-2.72336686714923	1.53967199680515	0.00133320121180706	0.00453512266935034	0.0104188	0.489937	0.969974140719733	0.988833581605694	-0.825563	0.731232	0.0771080584632131	0.150760316680829	-0.904346	0.786191	0.0527675690589597	0.109896431997875	-0.272688	0.622653	0.529088028297021	0.644763949024655
ENSG00000259663	AC010478.1	0.117009	0.00257843	0.401642	0.915177667786838	NA	-0.000882133	0.442733	0.976078	NA	NA	NA	NA	NA	0.0534906	1.11212	0.771499833223051	NA	0.0233209	1.08867	0.895591290480472	NA	0.0393101	1.21347	0.858468064107533	NA	0.0508763	1.29956	0.840484063744761	NA
ENSG00000266985	AC010485.1	1.10222	0.0109291	0.376396	0.88014191349764	NA	-0.126074	0.476485	0.124124	NA	1.20185374611135	1.51947773747711	0.042519148868311	0.0890947277243926	1.0768	1.57443	0.0306384387123265	0.0849265680871039	0.122749	0.914381	0.718803651649757	0.80407048696677	1.114	1.48222	0.0362001860129103	0.0808682769191801	1.04908	1.42984	0.0587120396399114	0.116452763134041
ENSG00000261360	AC010491.1	5.43116	-0.139105	0.31087	0.373329401780691	0.615027964555919	-0.182573	0.341043	0.1819754	0.4735029	3.23200748662813	0.981173129849731	1.33489996957945e-05	7.32774048626245e-05	0.786645	0.585951	0.0218040414907606	0.0644803571061409	1.29466	0.683173	0.0067335289678708	0.0198583697973073	1.20718	0.667786	0.00837830874685647	0.0234784733574631	1.3173	0.631673	0.00435406973402945	0.0131151631626879
ENSG00000271714	AC010501.1	0.410245	-0.0109128	0.395764	0.785837116300346	NA	0.005194	0.430076	0.914789	NA	NA	NA	NA	NA	0.121341	1.00477	0.622304655149633	NA	0.158141	1.0253	0.55181570834028	NA	0.0241558	1.08094	0.935913271610564	NA	0.118925	1.17825	0.732811033056214	NA
ENSG00000275234	AC010503.4	5.45312	-0.0176399	0.306552	0.908331907309382	0.958038905889592	-0.763968	0.936438	0.002373462	0.03118268	0.705723946506848	0.518217177961363	0.0853592813525528	0.157213087367818	0.280413	0.416884	0.324135121526647	0.494544491569755	-0.611385	0.762337	0.176900450019999	0.288412266354365	0.759313	0.559232	0.0665207040647764	0.132653799407912	1.29066	0.681598	0.00714989683066639	0.0200959396809965
ENSG00000267219	AC010504.1	0.0893901	-0.000915465	0.401613	0.96983288210718	NA	-0.000881567	0.442733	0.9760934	NA	NA	NA	NA	NA	0.000318964	1.10567	0.998612899175512	NA	-0.00232746	1.08791	0.989545342672045	NA	0.00748275	1.21128	0.972888773889946	NA	0.0143743	1.29712	0.954594284496114	NA
ENSG00000268746	AC010519.1	1.6961	0.0184567	0.367046	0.831252008661807	NA	-0.00713645	0.375356	0.93592	NA	0.651236397846715	1.02805439773205	0.182360785779465	0.284766639350164	0.23819	0.713174	0.406823989679208	0.575872621703466	0.766992	1.03357	0.0759238007691951	0.148858860266021	0.256215	0.856509	0.512507072963443	0.636291808768385	0.238366	0.865017	0.584215470009443	0.691671874167315
ENSG00000267117	AC010525.1	3.48479	0.0927086	0.349834	0.438290858322755	NA	0.0847927	0.350797	0.4478422	0.7294293	0.377567228273704	0.700693359285593	0.401712439810443	0.523300424245802	0.781115	0.839399	0.0421474213975969	0.109501851341196	0.619156	0.67277	0.174550029476984	0.285257039679016	0.61982	0.64344	0.148783797579822	0.251622409869271	-0.116495	0.692077	0.789680490765837	0.856829454381173
ENSG00000270165	AC010530.1	0.193382	-0.00440976	0.401705	0.855473094097581	NA	-0.00512883	0.442906	0.861631	NA	NA	NA	NA	NA	-0.0525941	1.1101	0.776623713983084	NA	0.0233221	1.08867	0.895586224471779	NA	0.00748416	1.21128	0.972883665089798	NA	0.014376	1.29712	0.954589181024515	NA
ENSG00000269901	AC010531.5	0.249926	-0.0108972	0.402128	0.655720172611739	NA	-0.0130144	0.443748	0.6614486	NA	NA	NA	NA	NA	-0.0252442	1.10636	0.890957395939309	NA	0.0233241	1.08867	0.89557710494986	NA	0.0074867	1.21128	0.9728744720044	NA	0.0508809	1.29956	0.840470042447972	NA
ENSG00000270006	AC010531.6	9.60515	0.0616854	0.269855	0.715900039045363	0.857604356907286	-0.319723	0.370718	0.05232632	0.2360502	2.88750812805535	0.64037721779034	7.59145341134427e-08	6.36498563749368e-07	2.40425	0.558702	3.55331949186035e-07	4.60317500311682e-06	1.3434	0.543841	0.0018632964412329	0.0064712560416199	2.25571	0.580871	7.11034294760632e-07	5.14443354111507e-06	1.77345	0.623828	0.000161700561139076	0.00073519073969102
ENSG00000226180	AC010536.1	2.06969	0.144573	0.393847	0.151639223042669	NA	0.218939	0.50542	0.0756948	NA	0.352898266330319	0.892553607075316	0.43261144495856	0.55233298707556	0.561311	0.760931	0.100942121436091	0.213895480332269	0.923647	0.76888	0.0513903408322673	0.10920298071065	0.49867	0.805731	0.24335498284956	0.367911177189833	1.41646	1.11278	0.01762266001294	0.0431915793520272
ENSG00000277504	AC010536.3	0.712374	-0.0536712	0.392682	0.383644568358976	NA	0.0203552	0.40367	0.7826253	NA	NA	NA	NA	NA	0.100216	0.846883	0.707722192084362	NA	0.772374	1.18313	0.0583703552897877	NA	-0.183618	0.958661	0.609612131693396	NA	0.0582257	1.01876	0.883826566154651	NA
ENSG00000275734	AC010538.1	7.25993	0.197164	0.319456	0.210449745320166	0.447502067790644	-0.0569833	0.287025	0.6264855	0.8435931	0.319758178475559	0.503305588615083	0.426287395020229	0.546983521687982	0.777387	0.513557	0.0171705489497059	0.0531406186912717	0.0531101	0.514473	0.898303393783803	0.937975541818144	0.00417131	0.485035	0.991313734209961	0.99353061173708	0.196125	0.510811	0.62567264993529	0.726922531690541
ENSG00000261519	AC010542.4	2.90443	0.0246416	0.338726	0.842130837094675	NA	-0.236994	0.502058	0.07282147	0.2863382	2.13240795898967	1.42003442203954	0.00414672918576952	0.012229251132726	2.20923	1.56268	0.00285599611550806	0.0121515404344955	0.034576	0.745209	0.936079597111587	0.964226048222904	1.93906	1.40031	0.00429167044101722	0.0131459906771793	2.34572	1.43333	0.00244066188017042	0.0080043154982615
ENSG00000247324	AC010547.1	1.76019	-0.0219217	0.357693	0.826037331803029	NA	0.0170901	0.351206	0.8634187	NA	0.601667846382128	0.864646625889345	0.207633130437523	0.314524256737928	0.533012	0.922769	0.128444152737655	0.256112742264924	1.67332	1.40344	0.00465078525311724	0.0144651529082406	0.944879	0.942829	0.0527824424881355	0.109915246703637	0.772798	0.954576	0.122019609949142	0.20938783098484
ENSG00000251374	AC010598.1	1.22383	-0.0099581	0.378875	0.884734526649552	NA	-0.0315832	0.406227	0.6713996	NA	0.910655104922741	1.35503195957534	0.0863508655796642	0.158570382790177	0.562095	1.16562	0.121155522714251	0.245686870460183	0.266112	0.930014	0.450523107646687	0.581657853134186	1.50915	1.71755	0.0151067881180223	0.0389047848878826	0.632156	1.14161	0.184938466179699	0.289179037556008
ENSG00000267992	AC010605.1	1.627	-0.0731444	0.367733	0.449485978500606	NA	-0.153112	0.462969	0.1398238	NA	0.635664916723437	0.878997404727649	0.187149626599414	0.290653252597423	0.267265	0.711059	0.359307653601523	0.532623281221218	0.0832424	0.82425	0.833617810832582	0.888771687002668	-0.066682	0.831392	0.860696997612925	0.911284246021233	0.774498	1.012	0.123921243411241	0.211955435232149
ENSG00000279197	AC010608.2	0.155793	-0.000915543	0.401613	0.969830328379749	NA	-0.00512939	0.442906	0.861616	NA	NA	NA	NA	NA	0.0534918	1.11212	0.771494932139324	NA	0.0233221	1.08867	0.895586222127582	NA	0.0393115	1.21347	0.858463032563458	NA	0.0508779	1.29956	0.840479054070041	NA
ENSG00000268119	AC010615.2	0.433312	-0.00983183	0.402	0.688163076357936	NA	-0.0117153	0.443496	0.6940188	NA	NA	NA	NA	NA	0.0534948	1.11212	0.771482743591212	NA	0.049054	1.09131	0.782859817093579	NA	0.071336	1.21867	0.746935403042344	NA	0.050882	1.29956	0.84046659545833	NA
ENSG00000268041	AC010616.1	0.283199	-0.0054327	0.401709	0.82350782972553	NA	-0.010676	0.443414	0.7185576	NA	NA	NA	NA	NA	0.00128023	1.10491	0.994448120926235	NA	0.0233235	1.08867	0.895579767783102	NA	-0.0215291	1.2112	0.922332229258507	NA	0.014378	1.29712	0.954582679042498	NA
[truncated: 26,943 more rows]
