# Supplementary material for: Nuclear dengue virus NS5 antagonizes expression of PAF1-dependent immune response genes
Source: PLoS Pathog. 2021 Nov 19;17(11):e1010100. doi: 10.1371/journal.ppat.1010100 (PMC8641875; doi:10.1371/journal.ppat.1010100)
Supplement: S2 Table — (XLSX) [file ppat.1010100.s010.xlsx]

## Sheet: TABLE2
GENESET	p	padj	ES	NES	ANALYSIS
REACTOME_SRP_DEPENDENT_COTRANSLATIONAL_PROTEIN_TARGETING_TO_MEMBRANE	0.000131787	0.00108479	0.768573	2.30026	PAF1KO
REACTOME_RESPIRATORY_ELECTRON_TRANSPORT_ATP_SYNTHESIS_BY_CHEMIOSMOTIC_COUPLING_AND_HEAT_PRODUCTION_BY_UNCOUPLING_PROTEINS_	0.000131596	0.00108479	0.718468	2.176	PAF1KO
REACTOME_TRANSLATION	0.000128074	0.00108479	0.652672	2.15741	PAF1KO
REACTOME_THE_CITRIC_ACID_TCA_CYCLE_AND_RESPIRATORY_ELECTRON_TRANSPORT	0.0001287	0.00108479	0.681785	2.15399	PAF1KO
REACTOME_NEUTROPHIL_DEGRANULATION	0.000125597	0.00108479	0.622107	2.12855	PAF1KO
REACTOME_MEIOSIS	0.0729511	0.131161	-0.480846	-1.31345	PAF1KO
REACTOME_ASSEMBLY_OF_COLLAGEN_FIBRILS_AND_OTHER_MULTIMERIC_STRUCTURES	0.0752218	0.134546	-0.475206	-1.30593	PAF1KO
REACTOME_RNA_POLYMERASE_II_TRANSCRIBES_SNRNA_GENES	0.0765299	0.136184	-0.44853	-1.2853	PAF1KO
REACTOME_METABOLISM_OF_AMINO_ACIDS_AND_DERIVATIVES	0.000126088	0.00108479	0.629097	2.11664	PAF1KO
REACTOME_SUMOYLATION	0.052284	0.101924	-0.396025	-1.25886	PAF1KO
REACTOME_EUKARYOTIC_TRANSLATION_ELONGATION	0.000133494	0.00108479	0.721414	2.09828	PAF1KO
REACTOME_ESTROGEN_DEPENDENT_GENE_EXPRESSION	0.0903751	0.154182	-0.425603	-1.25085	PAF1KO
REACTOME_COLLAGEN_BIOSYNTHESIS_AND_MODIFYING_ENZYMES	0.119514	0.191998	-0.442575	-1.23452	PAF1KO
REACTOME_HOMOLOGY_DIRECTED_REPAIR	0.0938172	0.157268	-0.411281	-1.23313	PAF1KO
REACTOME_REGULATION_OF_EXPRESSION_OF_SLITS_AND_ROBOS	0.000129132	0.00108479	0.66358	2.0908	PAF1KO
REACTOME_HATS_ACETYLATE_HISTONES	0.123372	0.197282	-0.424159	-1.22212	PAF1KO
REACTOME_TRNA_PROCESSING	0.104536	0.173559	-0.404301	-1.21688	PAF1KO
REACTOME_DEGRADATION_OF_THE_EXTRACELLULAR_MATRIX	0.11899	0.191998	-0.387891	-1.18991	PAF1KO
REACTOME_HDR_THROUGH_HOMOLOGOUS_RECOMBINATION_HRR_	0.16132	0.249689	-0.42382	-1.18796	PAF1KO
REACTOME_DEATH_RECEPTOR_SIGNALLING	0.114676	0.186774	-0.381081	-1.18666	PAF1KO
REACTOME_SIGNALING_BY_MET	0.175413	0.266196	-0.406673	-1.16823	PAF1KO
REACTOME_TRANSCRIPTIONAL_REGULATION_BY_MECP2	0.217455	0.318383	-0.416712	-1.14518	PAF1KO
REACTOME_ANCHORING_OF_THE_BASAL_BODY_TO_THE_PLASMA_MEMBRANE	0.193182	0.28894	-0.385078	-1.14159	PAF1KO
REACTOME_REPRODUCTION	0.222103	0.323823	-0.395001	-1.12979	PAF1KO
REACTOME_NEUREXINS_AND_NEUROLIGINS	0.241809	0.345741	-0.415235	-1.12727	PAF1KO
REACTOME_COLLAGEN_FORMATION	0.243883	0.345741	-0.37909	-1.10694	PAF1KO
REACTOME_ANTIVIRAL_MECHANISM_BY_IFN_STIMULATED_GENES	0.252072	0.352697	-0.381412	-1.10262	PAF1KO
REACTOME_SUMOYLATION_OF_DNA_DAMAGE_RESPONSE_AND_REPAIR_PROTEINS	0.261793	0.363369	-0.38466	-1.10021	PAF1KO
REACTOME_TP53_REGULATES_TRANSCRIPTION_OF_DNA_REPAIR_GENES	0.3262	0.428755	-0.385053	-1.06623	PAF1KO
REACTOME_ORGANELLE_BIOGENESIS_AND_MAINTENANCE	0.261637	0.363369	-0.315403	-1.05893	PAF1KO
REACTOME_ESR_MEDIATED_SIGNALING	0.299412	0.402697	-0.335339	-1.05706	PAF1KO
REACTOME_SIGNALING_BY_RECEPTOR_TYROSINE_KINASES	0.244111	0.345741	-0.300994	-1.055	PAF1KO
REACTOME_RRNA_MODIFICATION_IN_THE_NUCLEUS_AND_CYTOSOL	0.349093	0.455396	-0.383128	-1.05289	PAF1KO
REACTOME_PROTEIN_PROTEIN_INTERACTIONS_AT_SYNAPSES	0.363441	0.470519	-0.361441	-1.0383	PAF1KO
REACTOME_RHO_GTPASE_CYCLE	0.417527	0.52041	-0.324896	-1.00987	PAF1KO
REACTOME_AURKA_ACTIVATION_BY_TPX2	0.418427	0.52041	-0.356024	-1.00894	PAF1KO
REACTOME_NRAGE_SIGNALS_DEATH_THROUGH_JNK	0.43279	0.534442	-0.365936	-1.00564	PAF1KO
REACTOME_ANTIGEN_PROCESSING_UBIQUITINATION_PROTEASOME_DEGRADATION	0.417497	0.52041	-0.297407	-1.00563	PAF1KO
REACTOME_P75_NTR_RECEPTOR_MEDIATED_SIGNALLING	0.435428	0.535792	-0.337645	-1.00097	PAF1KO
REACTOME_GENE_SILENCING_BY_RNA	0.445009	0.541818	-0.347978	-0.995297	PAF1KO
REACTOME_REGULATION_OF_PLK1_ACTIVITY_AT_G2_M_TRANSITION	0.460742	0.557065	-0.338087	-0.987214	PAF1KO
REACTOME_MITOTIC_PROMETAPHASE	0.475349	0.567851	-0.304527	-0.985864	PAF1KO
REACTOME_RECRUITMENT_OF_MITOTIC_CENTROSOME_PROTEINS_AND_COMPLEXES	0.47621	0.567851	-0.339732	-0.982132	PAF1KO
REACTOME_SIGNALING_BY_TGFB_FAMILY_MEMBERS	0.487451	0.577289	-0.329986	-0.978993	PAF1KO
REACTOME_SIGNALING_BY_ERBB4	0.500199	0.588167	-0.357169	-0.969633	PAF1KO
REACTOME_INTERFERON_ALPHA_BETA_SIGNALING	0.507782	0.591277	-0.34932	-0.965005	PAF1KO
REACTOME_INTERFERON_SIGNALING	0.536152	0.622223	-0.301006	-0.964449	PAF1KO
REACTOME_INTRAFLAGELLAR_TRANSPORT	0.538807	0.623221	-0.351654	-0.948128	PAF1KO
REACTOME_CELL_DEATH_SIGNALLING_VIA_NRAGE_NRIF_AND_NADE	0.548844	0.630625	-0.331142	-0.947142	PAF1KO
REACTOME_SYNTHESIS_OF_PIPS_AT_THE_PLASMA_MEMBRANE	0.556393	0.635093	-0.348486	-0.939585	PAF1KO
REACTOME_CONSTITUTIVE_SIGNALING_BY_ABERRANT_PI3K_IN_CANCER	0.570916	0.647411	-0.33853	-0.937407	PAF1KO
REACTOME_SIGNALING_BY_NTRKS	0.622524	0.683594	-0.301393	-0.930702	PAF1KO
REACTOME_RAB_REGULATION_OF_TRAFFICKING	0.649616	0.697024	-0.301207	-0.920221	PAF1KO
REACTOME_SNRNP_ASSEMBLY	0.604377	0.672175	-0.3387	-0.916955	PAF1KO
REACTOME_COSTIMULATION_BY_THE_CD28_FAMILY	0.610736	0.67278	-0.339043	-0.914126	PAF1KO
REACTOME_PI3K_AKT_SIGNALING_IN_CANCER	0.650823	0.697024	-0.310462	-0.910284	PAF1KO
REACTOME_PI_METABOLISM	0.655788	0.699592	-0.312537	-0.906229	PAF1KO
REACTOME_TRANSPORT_OF_MATURE_TRANSCRIPT_TO_CYTOPLASM	0.657253	0.699592	-0.312308	-0.905566	PAF1KO
REACTOME_SUMOYLATION_OF_CHROMATIN_ORGANIZATION_PROTEINS	0.648881	0.697024	-0.32827	-0.896685	PAF1KO
REACTOME_CELLULAR_SENESCENCE	0.73476	0.765651	-0.289049	-0.889913	PAF1KO
REACTOME_ACTIVATION_OF_ANTERIOR_HOX_GENES_IN_HINDBRAIN_DEVELOPMENT_DURING_EARLY_EMBRYOGENESIS	0.675402	0.715122	-0.321691	-0.88868	PAF1KO
REACTOME_NUCLEAR_ENVELOPE_BREAKDOWN	0.684517	0.721967	-0.325985	-0.878919	PAF1KO
REACTOME_PROCESSING_OF_DNA_DOUBLE_STRAND_BREAK_ENDS	0.774176	0.797149	-0.304533	-0.849467	PAF1KO
REACTOME_RAB_GEFS_EXCHANGE_GTP_FOR_GDP_ON_RABS	0.81055	0.829678	-0.288468	-0.845796	PAF1KO
REACTOME_INTERFERON_GAMMA_SIGNALING	0.81553	0.83232	-0.290362	-0.843111	PAF1KO
REACTOME_INTERLEUKIN_4_AND_INTERLEUKIN_13_SIGNALING	0.855494	0.865471	-0.280701	-0.837131	PAF1KO
REACTOME_DEADENYLATION_DEPENDENT_MRNA_DECAY	0.860857	0.868364	-0.293967	-0.798053	PAF1KO
REACTOME_TRNA_PROCESSING_IN_THE_NUCLEUS	0.905479	0.910728	-0.2837	-0.777997	PAF1KO
REACTOME_HCMV_LATE_EVENTS	0.91565	0.918296	-0.280181	-0.758528	PAF1KO
REACTOME_STIMULI_SENSING_CHANNELS	0.941582	0.941582	0.264842	0.780984	PAF1KO
REACTOME_NUCLEAR_EVENTS_KINASE_AND_TRANSCRIPTION_FACTOR_ACTIVATION_	0.820698	0.835138	0.299221	0.81996	PAF1KO
REACTOME_SIGNALING_BY_EGFR	0.783831	0.804702	0.311657	0.826694	PAF1KO
REACTOME_SLC_TRANSPORTER_DISORDERS	0.832135	0.844301	0.28876	0.832565	PAF1KO
REACTOME_SIGNALING_BY_NOTCH1_PEST_DOMAIN_MUTANTS_IN_CANCER	0.739464	0.768246	0.31611	0.856586	PAF1KO
REACTOME_NEGATIVE_REGULATION_OF_THE_PI3K_AKT_NETWORK	0.76921	0.794393	0.29415	0.86167	PAF1KO
REACTOME_TRANSPORT_OF_INORGANIC_CATIONS_ANIONS_AND_AMINO_ACIDS_OLIGOPEPTIDES	0.766613	0.794074	0.295792	0.863001	PAF1KO
REACTOME_G2_M_DNA_DAMAGE_CHECKPOINT	0.714668	0.749214	0.316725	0.867926	PAF1KO
REACTOME_TRANSCRIPTION_OF_THE_HIV_GENOME	0.703497	0.739738	0.313211	0.875914	PAF1KO
REACTOME_EPIGENETIC_REGULATION_OF_GENE_EXPRESSION	0.675965	0.715122	0.309733	0.897105	PAF1KO
REACTOME_TRANSCRIPTIONAL_ACTIVATION_OF_MITOCHONDRIAL_BIOGENESIS	0.62562	0.684827	0.335581	0.90321	PAF1KO
REACTOME_PROCESSING_OF_CAPPED_INTRON_CONTAINING_PRE_MRNA	0.726811	0.759649	0.279173	0.91232	PAF1KO
REACTOME_RECRUITMENT_OF_NUMA_TO_MITOTIC_CENTROSOMES	0.632832	0.688379	0.314708	0.914914	PAF1KO
REACTOME_TOLL_LIKE_RECEPTOR_4_TLR4_CASCADE	0.650007	0.697024	0.303832	0.915383	PAF1KO
REACTOME_MITOTIC_SPINDLE_CHECKPOINT	0.644673	0.697024	0.306372	0.91628	PAF1KO
REACTOME_RNA_POLYMERASE_II_TRANSCRIPTION_TERMINATION	0.610495	0.67278	0.33017	0.916797	PAF1KO
REACTOME_MYD88_INDEPENDENT_TLR4_CASCADE_	0.628751	0.68609	0.31471	0.918196	PAF1KO
REACTOME_SIGNALING_BY_NOTCH1	0.60008	0.669542	0.32725	0.923868	PAF1KO
REACTOME_SENESCENCE_ASSOCIATED_SECRETORY_PHENOTYPE_SASP_	0.582324	0.653937	0.348572	0.924616	PAF1KO
REACTOME_SIGNALING_BY_TGF_BETA_RECEPTOR_COMPLEX	0.595467	0.666538	0.328653	0.924789	PAF1KO
REACTOME_SIGNALING_BY_PTK6	0.567549	0.645704	0.347708	0.92979	PAF1KO
REACTOME_MITOTIC_PROPHASE	0.58052	0.653937	0.32567	0.933522	PAF1KO
REACTOME_TRANSCRIPTIONAL_REGULATION_BY_RUNX1	0.608854	0.67278	0.298712	0.937941	PAF1KO
REACTOME_FORMATION_OF_RNA_POL_II_ELONGATION_COMPLEX_	0.551232	0.631279	0.347859	0.94262	PAF1KO
REACTOME_FACTORS_INVOLVED_IN_MEGAKARYOCYTE_DEVELOPMENT_AND_PLATELET_PRODUCTION	0.57725	0.652461	0.307859	0.944809	PAF1KO
REACTOME_CIRCADIAN_CLOCK	0.546071	0.629524	0.338411	0.946387	PAF1KO
REACTOME_NUCLEOTIDE_BINDING_DOMAIN_LEUCINE_RICH_REPEAT_CONTAINING_RECEPTOR_NLR_SIGNALING_PATHWAYS	0.503417	0.588167	0.357749	0.962874	PAF1KO
REACTOME_CYTOSOLIC_SENSORS_OF_PATHOGEN_ASSOCIATED_DNA_	0.502217	0.588167	0.355421	0.968465	PAF1KO
REACTOME_PLATELET_HOMEOSTASIS	0.500993	0.588167	0.339814	0.969535	PAF1KO
REACTOME_SIGNALING_BY_FGFR_IN_DISEASE	0.4755	0.567851	0.363173	0.981922	PAF1KO
REACTOME_MRNA_SPLICING	0.482665	0.573578	0.308892	0.984142	PAF1KO
REACTOME_NON_INTEGRIN_MEMBRANE_ECM_INTERACTIONS	0.465575	0.560953	0.363467	0.987704	PAF1KO
REACTOME_REGULATION_OF_LIPID_METABOLISM_BY_PPARALPHA	0.44733	0.54274	0.332328	0.996553	PAF1KO
REACTOME_SIGNALING_BY_NUCLEAR_RECEPTORS	0.44071	0.538474	0.30728	0.997629	PAF1KO
REACTOME_G_ALPHA_12_13_SIGNALLING_EVENTS	0.439131	0.53844	0.351431	0.998829	PAF1KO
REACTOME_KINESINS	0.431333	0.534442	0.37152	1.00449	PAF1KO
REACTOME_DEUBIQUITINATION	0.40558	0.509914	0.30925	1.00963	PAF1KO
REACTOME_RESOLUTION_OF_SISTER_CHROMATID_COHESION	0.405555	0.509914	0.335302	1.01373	PAF1KO
REACTOME_GLOBAL_GENOME_NUCLEOTIDE_EXCISION_REPAIR_GG_NER_	0.397946	0.505814	0.354662	1.02047	PAF1KO
REACTOME_HCMV_EARLY_EVENTS	0.400053	0.506637	0.363494	1.02101	PAF1KO
REACTOME_CHROMOSOME_MAINTENANCE	0.387698	0.4946	0.353246	1.02524	PAF1KO
REACTOME_ECM_PROTEOGLYCANS	0.386309	0.4946	0.369833	1.02886	PAF1KO
REACTOME_POTASSIUM_CHANNELS	0.364754	0.470519	0.358065	1.03709	PAF1KO
REACTOME_SIGNALING_BY_PDGF	0.373876	0.480499	0.384031	1.03831	PAF1KO
REACTOME_GLYCOLYSIS	0.358287	0.465638	0.375598	1.0449	PAF1KO
REACTOME_HIV_LIFE_CYCLE	0.320261	0.425788	0.34001	1.05376	PAF1KO
REACTOME_INTERLEUKIN_17_SIGNALING	0.331206	0.433692	0.378972	1.05982	PAF1KO
REACTOME_TRANSCRIPTIONAL_REGULATION_OF_WHITE_ADIPOCYTE_DIFFERENTIATION	0.321941	0.426388	0.371476	1.06371	PAF1KO
REACTOME_CLASS_I_MHC_MEDIATED_ANTIGEN_PROCESSING_PRESENTATION	0.2476	0.349257	0.314648	1.06391	PAF1KO
REACTOME_PLASMA_LIPOPROTEIN_ASSEMBLY_REMODELING_AND_CLEARANCE	0.32358	0.426929	0.390021	1.06656	PAF1KO
REACTOME_CA2_PATHWAY	0.31781	0.424154	0.394056	1.07083	PAF1KO
REACTOME_SIGNALING_BY_VEGF	0.296951	0.400942	0.361766	1.07359	PAF1KO
REACTOME_ACTIVATION_OF_NMDA_RECEPTORS_AND_POSTSYNAPTIC_EVENTS	0.29348	0.397803	0.372316	1.07936	PAF1KO
REACTOME_ANTI_INFLAMMATORY_RESPONSE_FAVOURING_LEISHMANIA_PARASITE_INFECTION	0.272991	0.375904	0.361594	1.08333	PAF1KO
REACTOME_RNA_POLYMERASE_I_TRANSCRIPTION	0.311407	0.417213	0.408525	1.08364	PAF1KO
REACTOME_TOLL_LIKE_RECEPTOR_10_TLR10_CASCADE	0.285428	0.390928	0.377686	1.08511	PAF1KO
REACTOME_OXIDATIVE_STRESS_INDUCED_SENESCENCE	0.289789	0.394341	0.396269	1.08923	PAF1KO
REACTOME_TOLL_LIKE_RECEPTOR_9_TLR9_CASCADE	0.263383	0.364119	0.376792	1.09592	PAF1KO
REACTOME_TRANSCRIPTIONAL_REGULATION_BY_TP53	0.175674	0.266196	0.325216	1.09875	PAF1KO
REACTOME_EPH_EPHRIN_MEDIATED_REPULSION_OF_CELLS	0.286155	0.390928	0.412976	1.10034	PAF1KO
REACTOME_EPH_EPHRIN_SIGNALING	0.250568	0.352012	0.379091	1.10438	PAF1KO
REACTOME_HCMV_INFECTION	0.240229	0.345741	0.379514	1.11173	PAF1KO
REACTOME_TCF_DEPENDENT_SIGNALING_IN_RESPONSE_TO_WNT	0.192367	0.28894	0.356589	1.12203	PAF1KO
REACTOME_METABOLISM_OF_NUCLEOTIDES	0.226287	0.327173	0.386018	1.12223	PAF1KO
REACTOME_ION_HOMEOSTASIS	0.243098	0.345741	0.421562	1.13235	PAF1KO
REACTOME_TOLL_LIKE_RECEPTOR_TLR1_TLR2_CASCADE	0.201233	0.29588	0.390679	1.13984	PAF1KO
REACTOME_SEMAPHORIN_INTERACTIONS	0.22376	0.324874	0.419566	1.14325	PAF1KO
REACTOME_UB_SPECIFIC_PROCESSING_PROTEASES	0.156809	0.244004	0.367353	1.15151	PAF1KO
REACTOME_EXTRA_NUCLEAR_ESTROGEN_SIGNALING	0.198695	0.293392	0.412017	1.15475	PAF1KO
REACTOME_SIGNALING_BY_FGFR2	0.195356	0.290938	0.416728	1.15932	PAF1KO
REACTOME_TELOMERE_MAINTENANCE	0.196881	0.291956	0.423545	1.16421	PAF1KO
REACTOME_NUCLEOTIDE_EXCISION_REPAIR	0.161902	0.249689	0.390471	1.16564	PAF1KO
REACTOME_M_PHASE	0.0832805	0.145218	0.346582	1.16854	PAF1KO
REACTOME_NCAM_SIGNALING_FOR_NEURITE_OUT_GROWTH	0.189045	0.285211	0.428489	1.17175	PAF1KO
REACTOME_CELL_CYCLE_MITOTIC	0.0553197	0.106227	0.339201	1.17418	PAF1KO
REACTOME_TOLL_LIKE_RECEPTOR_CASCADES	0.131925	0.207141	0.381992	1.17814	PAF1KO
REACTOME_DUAL_INCISION_IN_TC_NER	0.173618	0.265398	0.428121	1.18396	PAF1KO
REACTOME_SIGNALING_BY_RHO_GTPASES	0.0583905	0.109522	0.350955	1.19109	PAF1KO
REACTOME_RAB_GERANYLGERANYLATION	0.163257	0.250665	0.436664	1.1966	PAF1KO
REACTOME_SIGNALING_BY_FGFR	0.125399	0.198691	0.425498	1.2184	PAF1KO
REACTOME_METABOLISM_OF_WATER_SOLUBLE_VITAMINS_AND_COFACTORS	0.108108	0.177789	0.406752	1.21973	PAF1KO
REACTOME_BIOSYNTHESIS_OF_THE_N_GLYCAN_PRECURSOR_DOLICHOL_LIPID_LINKED_OLIGOSACCHARIDE_LLO_AND_TRANSFER_TO_A_NASCENT_PROTEIN	0.124618	0.198359	0.431266	1.22157	PAF1KO
REACTOME_PROTEIN_UBIQUITINATION	0.131912	0.207141	0.442777	1.22449	PAF1KO
REACTOME_FOXO_MEDIATED_TRANSCRIPTION	0.133975	0.209412	0.44703	1.225	PAF1KO
REACTOME_CARGO_RECOGNITION_FOR_CLATHRIN_MEDIATED_ENDOCYTOSIS	0.108889	0.178228	0.415679	1.22578	PAF1KO
REACTOME_RESPONSE_OF_EIF2AK4_GCN2_TO_AMINO_ACID_DEFICIENCY	0.000132468	0.00108479	0.703321	2.0763	PAF1KO
REACTOME_REGULATION_OF_HSF1_MEDIATED_HEAT_SHOCK_RESPONSE	0.115186	0.186774	0.430185	1.22997	PAF1KO
REACTOME_RESPONSE_TO_ELEVATED_PLATELET_CYTOSOLIC_CA2_	0.000131874	0.00108479	0.683723	2.06401	PAF1KO
REACTOME_ADORA2B_MEDIATED_ANTI_INFLAMMATORY_CYTOKINES_PRODUCTION	0.106085	0.175293	0.431842	1.2407	PAF1KO
REACTOME_TRANSCRIPTION_COUPLED_NUCLEOTIDE_EXCISION_REPAIR_TC_NER_	0.103872	0.173287	0.437734	1.24733	PAF1KO
REACTOME_EUKARYOTIC_TRANSLATION_INITIATION	0.000132223	0.00108479	0.682802	2.05714	PAF1KO
REACTOME_RESPIRATORY_ELECTRON_TRANSPORT	0.000132468	0.00108479	0.694939	2.04928	PAF1KO
REACTOME_INTERLEUKIN_1_FAMILY_SIGNALING	0.0723097	0.131161	0.412276	1.25521	PAF1KO
REACTOME_CLATHRIN_MEDIATED_ENDOCYTOSIS	0.0655204	0.120294	0.407646	1.25645	PAF1KO
REACTOME_RHO_GTPASES_ACTIVATE_FORMINS	0.063952	0.118039	0.411876	1.26248	PAF1KO
REACTOME_CLASS_B_2_SECRETIN_FAMILY_RECEPTORS_	0.0906429	0.154182	0.448627	1.2679	PAF1KO
REACTOME_NUCLEAR_ENVELOPE_NE_REASSEMBLY	0.0893333	0.154182	0.452619	1.27361	PAF1KO
REACTOME_POST_TRANSLATIONAL_MODIFICATION_SYNTHESIS_OF_GPI_ANCHORED_PROTEINS	0.0912248	0.154415	0.458003	1.27663	PAF1KO
REACTOME_SIGNALING_BY_BRAF_AND_RAF_FUSIONS	0.0935415	0.157268	0.463713	1.2777	PAF1KO
REACTOME_ONCOGENIC_MAPK_SIGNALING	0.0792553	0.139602	0.447273	1.28075	PAF1KO
REACTOME_SYNTHESIS_OF_SUBSTRATES_IN_N_GLYCAN_BIOSYTHESIS	0.0905812	0.154182	0.469254	1.28323	PAF1KO
REACTOME_SELENOAMINO_ACID_METABOLISM	0.000132205	0.00108479	0.667732	1.98325	PAF1KO
REACTOME_CLEC7A_DECTIN_1_SIGNALING	0.0717786	0.13109	0.437667	1.2849	PAF1KO
REACTOME_SIGNALING_BY_INSULIN_RECEPTOR	0.0882628	0.153136	0.462959	1.28552	PAF1KO
REACTOME_CARDIAC_CONDUCTION	0.0554093	0.106227	0.424347	1.28625	PAF1KO
REACTOME_FCGAMMA_RECEPTOR_FCGR_DEPENDENT_PHAGOCYTOSIS	0.0729499	0.131161	0.446304	1.2868	PAF1KO
REACTOME_THE_ROLE_OF_GTSE1_IN_G2_M_PROGRESSION_AFTER_G2_CHECKPOINT	0.000132996	0.00108479	0.700854	1.9786	PAF1KO
REACTOME_REGULATION_OF_PTEN_GENE_TRANSCRIPTION	0.0818291	0.143408	0.473711	1.29812	PAF1KO
REACTOME_HSP90_CHAPERONE_CYCLE_FOR_STEROID_HORMONE_RECEPTORS_SHR_	0.000134427	0.00108479	0.732498	1.95874	PAF1KO
REACTOME_MITOCHONDRIAL_BIOGENESIS	0.0595127	0.110504	0.45141	1.31014	PAF1KO
REACTOME_ACTIVATION_OF_THE_MRNA_UPON_BINDING_OF_THE_CAP_BINDING_COMPLEX_AND_EIFS_AND_SUBSEQUENT_BINDING_TO_43S	0.000134391	0.00108479	0.713226	1.94343	PAF1KO
REACTOME_REGULATION_OF_CHOLESTEROL_BIOSYNTHESIS_BY_SREBP_SREBF_	0.0777823	0.137706	0.488587	1.31708	PAF1KO
REACTOME_SARS_COV_INFECTIONS	0.0571124	0.108505	0.458586	1.31754	PAF1KO
REACTOME_VISUAL_PHOTOTRANSDUCTION	0.000132433	0.00108479	0.674037	1.92312	PAF1KO
REACTOME_SELECTIVE_AUTOPHAGY	0.0583854	0.109522	0.469348	1.32943	PAF1KO
REACTOME_GLUCOSE_METABOLISM	0.0510852	0.10015	0.459809	1.32966	PAF1KO
REACTOME_SIGNALING_BY_ROBO_RECEPTORS	0.000128568	0.00108479	0.593644	1.91627	PAF1KO
REACTOME_NONSENSE_MEDIATED_DECAY_NMD_	0.000131458	0.00108479	0.633744	1.90466	PAF1KO
REACTOME_HEDGEHOG_LIGAND_BIOGENESIS	0.000133298	0.00108479	0.68625	1.88631	PAF1KO
REACTOME_DEFECTIVE_CFTR_CAUSES_CYSTIC_FIBROSIS	0.00013421	0.00108479	0.693885	1.8856	PAF1KO
REACTOME_ABC_FAMILY_PROTEINS_MEDIATED_TRANSPORT	0.000132468	0.00108479	0.638109	1.88378	PAF1KO
REACTOME_INFLUENZA_INFECTION	0.000130327	0.00108479	0.603375	1.88189	PAF1KO
REACTOME_SCF_SKP2_MEDIATED_DEGRADATION_OF_P27_P21	0.000134391	0.00108479	0.689028	1.87749	PAF1KO
REACTOME_FORMATION_OF_TC_NER_PRE_INCISION_COMPLEX	0.059551	0.110504	0.508999	1.36109	PAF1KO
REACTOME_ANTIGEN_PROCESSING_CROSS_PRESENTATION	0.000133316	0.00108479	0.639127	1.86902	PAF1KO
REACTOME_PROTEIN_LOCALIZATION	0.000129836	0.00108479	0.596304	1.86726	PAF1KO
REACTOME_ABC_TRANSPORTER_DISORDERS	0.000133103	0.00108479	0.6597	1.86444	PAF1KO
REACTOME_AUF1_HNRNP_D0_BINDS_AND_DESTABILIZES_MRNA	0.000268025	0.00178855	0.689465	1.85196	PAF1KO
REACTOME_AMINO_ACIDS_REGULATE_MTORC1	0.0572233	0.108505	0.509906	1.36965	PAF1KO
REACTOME_ORC1_REMOVAL_FROM_CHROMATIN	0.000132961	0.00108479	0.654568	1.83054	PAF1KO
REACTOME_ASPARAGINE_N_LINKED_GLYCOSYLATION	0.000128403	0.00108479	0.550698	1.82646	PAF1KO
REACTOME_FATTY_ACID_METABOLISM	0.00012987	0.00108479	0.582597	1.82242	PAF1KO
REACTOME_INTRINSIC_PATHWAY_FOR_APOPTOSIS	0.0539414	0.104568	0.51874	1.376	PAF1KO
REACTOME_CELLULAR_RESPONSE_TO_HYPOXIA	0.000132996	0.00108479	0.645165	1.82138	PAF1KO
REACTOME_NEGATIVE_REGULATION_OF_NOTCH4_SIGNALING	0.000268025	0.00178855	0.676916	1.81826	PAF1KO
REACTOME_ASSEMBLY_OF_THE_PRE_REPLICATIVE_COMPLEX	0.000400588	0.00244716	0.643812	1.7877	PAF1KO
REACTOME_IRON_UPTAKE_AND_TRANSPORT	0.000401983	0.00244716	0.661242	1.77972	PAF1KO
REACTOME_MITOCHONDRIAL_TRANSLATION	0.000132943	0.00108479	0.606603	1.77695	PAF1KO
REACTOME_TRANSPORT_TO_THE_GOLGI_AND_SUBSEQUENT_MODIFICATION	0.0001287	0.00108479	0.561203	1.77443	PAF1KO
REACTOME_APC_C_CDH1_MEDIATED_DEGRADATION_OF_CDC20_AND_OTHER_APC_C_CDH1_TARGETED_PROTEINS_IN_LATE_MITOSIS_EARLY_G1	0.000266667	0.00178855	0.629649	1.77175	PAF1KO
REACTOME_COPI_MEDIATED_ANTEROGRADE_TRANSPORT	0.000132433	0.00108479	0.603473	1.77168	PAF1KO
REACTOME_ER_TO_GOLGI_ANTEROGRADE_TRANSPORT	0.000130719	0.00108479	0.570418	1.76784	PAF1KO
REACTOME_SWITCHING_OF_ORIGINS_TO_A_POST_REPLICATIVE_STATE	0.000399414	0.00244716	0.60796	1.7645	PAF1KO
REACTOME_COMPLEX_I_BIOGENESIS	0.000538286	0.00301266	0.652357	1.75856	PAF1KO
REACTOME_FORMATION_OF_THE_CORNIFIED_ENVELOPE	0.000673219	0.00359396	0.648571	1.75748	PAF1KO
REACTOME_TRANS_GOLGI_NETWORK_VESICLE_BUDDING	0.000266667	0.00178855	0.62422	1.75648	PAF1KO
REACTOME_CYCLIN_A_CDK2_ASSOCIATED_EVENTS_AT_S_PHASE_ENTRY	0.000665602	0.00359396	0.608073	1.75322	PAF1KO
REACTOME_DEGRADATION_OF_DVL	0.000538286	0.00301266	0.649668	1.75131	PAF1KO
REACTOME_CELL_JUNCTION_ORGANIZATION	0.000396616	0.00244716	0.604199	1.74999	PAF1KO
REACTOME_METABOLISM_OF_POLYAMINES	0.00107715	0.00505097	0.644271	1.74583	PAF1KO
REACTOME_DISEASES_OF_METABOLISM	0.000128419	0.00108479	0.537989	1.73663	PAF1KO
REACTOME_MHC_CLASS_II_ANTIGEN_PRESENTATION	0.000131787	0.00108479	0.578298	1.73079	PAF1KO
REACTOME_KERATINIZATION	0.000664805	0.00359396	0.616905	1.72521	PAF1KO
REACTOME_INTEGRIN_CELL_SURFACE_INTERACTIONS	0.000529591	0.00301266	0.601394	1.71949	PAF1KO
REACTOME_REGULATION_OF_PTEN_STABILITY_AND_ACTIVITY	0.000934704	0.00470061	0.618765	1.71815	PAF1KO
REACTOME_METABOLISM_OF_CARBOHYDRATES	0.000128254	0.00108479	0.518207	1.71028	PAF1KO
REACTOME_DEGRADATION_OF_AXIN	0.00201018	0.00785114	0.634728	1.70494	PAF1KO
REACTOME_REGULATION_OF_RUNX3_EXPRESSION_AND_ACTIVITY	0.00227821	0.00823478	0.632767	1.69967	PAF1KO
REACTOME_BIOLOGICAL_OXIDATIONS	0.0001287	0.00108479	0.537486	1.69944	PAF1KO
REACTOME_G1_S_DNA_DAMAGE_CHECKPOINTS	0.00146667	0.00636167	0.612464	1.69741	PAF1KO
REACTOME_PLATELET_ACTIVATION_SIGNALING_AND_AGGREGATION	0.000126614	0.00108479	0.517697	1.69131	PAF1KO
REACTOME_METABOLISM_OF_STEROIDS	0.000260518	0.00178855	0.547437	1.68732	PAF1KO
REACTOME_APC_C_MEDIATED_DEGRADATION_OF_CELL_CYCLE_PROTEINS	0.00105764	0.00505097	0.581762	1.68501	PAF1KO
REACTOME_GOLGI_ASSOCIATED_VESICLE_BIOGENESIS	0.00201369	0.00785114	0.622773	1.68381	PAF1KO
REACTOME_CELL_CELL_JUNCTION_ORGANIZATION	0.00187191	0.00764179	0.614131	1.68291	PAF1KO
REACTOME_PCP_CE_PATHWAY	0.00106425	0.00505097	0.578594	1.68208	PAF1KO
Flavivirus Host Dependency Factors	0.000127584	0.00108479	0.503084	1.68112	PAF1KO
REACTOME_PEROXISOMAL_PROTEIN_IMPORT	0.00187191	0.00764179	0.611348	1.67529	PAF1KO
REACTOME_REGULATION_OF_MRNA_STABILITY_BY_PROTEINS_THAT_BIND_AU_RICH_ELEMENTS	0.00105876	0.00505097	0.578588	1.67314	PAF1KO
REACTOME_CELL_SURFACE_INTERACTIONS_AT_THE_VASCULAR_WALL	0.000263262	0.00178855	0.556437	1.67268	PAF1KO
REACTOME_G_ALPHA_I_SIGNALLING_EVENTS	0.000128419	0.00108479	0.502944	1.67259	PAF1KO
REACTOME_DECTIN_1_MEDIATED_NONCANONICAL_NF_KB_SIGNALING	0.00214736	0.00792697	0.615451	1.67246	PAF1KO
REACTOME_REGULATION_OF_INSULIN_SECRETION	0.00173126	0.00741661	0.59591	1.67015	PAF1KO
REACTOME_REGULATION_OF_INSULIN_LIKE_GROWTH_FACTOR_IGF_TRANSPORT_AND_UPTAKE_BY_INSULIN_LIKE_GROWTH_FACTOR_BINDING_PROTEINS_IGFBPS_	0.000264901	0.00178855	0.561572	1.66933	PAF1KO
REACTOME_HOST_INTERACTIONS_OF_HIV_FACTORS	0.000393339	0.00244716	0.548459	1.66761	PAF1KO
REACTOME_STABILIZATION_OF_P53	0.00375184	0.0119439	0.617525	1.66206	PAF1KO
REACTOME_PEPTIDE_HORMONE_METABOLISM	0.0020016	0.00785114	0.597099	1.6611	PAF1KO
REACTOME_DEGRADATION_OF_GLI1_BY_THE_PROTEASOME	0.00309681	0.0106395	0.609933	1.65278	PAF1KO
REACTOME_INTEGRATION_OF_ENERGY_METABOLISM	0.0011919	0.0055145	0.562875	1.65249	PAF1KO
REACTOME_TRANSCRIPTIONAL_REGULATION_BY_RUNX2	0.000263957	0.00178855	0.549346	1.65207	PAF1KO
REACTOME_REGULATION_OF_RUNX2_EXPRESSION_AND_ACTIVITY	0.00212653	0.00792697	0.58763	1.65058	PAF1KO
REACTOME_CELL_CELL_COMMUNICATION	0.000264445	0.00178855	0.547507	1.64952	PAF1KO
REACTOME_OLFACTORY_SIGNALING_PATHWAY	0.00294157	0.0102072	0.600454	1.64543	PAF1KO
REACTOME_GOLGI_TO_ER_RETROGRADE_TRANSPORT	0.000525555	0.00301266	0.53601	1.63232	PAF1KO
REACTOME_METABOLISM_OF_VITAMINS_AND_COFACTORS	0.000128949	0.00108479	0.516827	1.63127	PAF1KO
REACTOME_REGULATION_OF_RAS_BY_GAPS	0.00346667	0.0113545	0.587723	1.62884	PAF1KO
REACTOME_PYRUVATE_METABOLISM_AND_CITRIC_ACID_TCA_CYCLE	0.00536049	0.016461	0.606107	1.62806	PAF1KO
REACTOME_MITOCHONDRIAL_PROTEIN_IMPORT	0.00413664	0.0129317	0.588543	1.62165	PAF1KO
REACTOME_DNA_REPLICATION_PRE_INITIATION	0.00186766	0.00764179	0.561931	1.61685	PAF1KO
REACTOME_TRANSLOCATION_OF_SLC2A4_GLUT4_TO_THE_PLASMA_MEMBRANE	0.00360288	0.0116841	0.581081	1.61654	PAF1KO
REACTOME_PHASE_I_FUNCTIONALIZATION_OF_COMPOUNDS	0.00213476	0.00792697	0.562653	1.61283	PAF1KO
REACTOME_TP53_REGULATES_METABOLIC_GENES	0.00213504	0.00792697	0.560123	1.60926	PAF1KO
REACTOME_PROGRAMMED_CELL_DEATH	0.000517598	0.00301266	0.507335	1.59478	PAF1KO
REACTOME_BETA_CATENIN_INDEPENDENT_WNT_SIGNALING	0.000912528	0.00465657	0.517008	1.59456	PAF1KO
REACTOME_PEPTIDE_LIGAND_BINDING_RECEPTORS	0.00131978	0.0059476	0.528879	1.59052	PAF1KO
REACTOME_ASYMMETRIC_LOCALIZATION_OF_PCP_PROTEINS	0.00573181	0.0172951	0.578082	1.58898	PAF1KO
REACTOME_L1CAM_INTERACTIONS	0.00131752	0.0059476	0.530113	1.58821	PAF1KO
REACTOME_SIGNALING_BY_NOTCH4	0.00345745	0.0113545	0.554259	1.5871	PAF1KO
REACTOME_DNA_REPLICATION	0.0010489	0.00505097	0.52142	1.58539	PAF1KO
REACTOME_DOWNSTREAM_SIGNALING_EVENTS_OF_B_CELL_RECEPTOR_BCR_	0.00423673	0.0131263	0.553902	1.5837	PAF1KO
REACTOME_INTERLEUKIN_12_FAMILY_SIGNALING	0.0102164	0.0283608	0.587596	1.57126	PAF1KO
REACTOME_PHASE_II_CONJUGATION_OF_COMPOUNDS	0.00346852	0.0113545	0.544189	1.5658	PAF1KO
REACTOME_FCERI_MEDIATED_NF_KB_ACTIVATION	0.00542974	0.0165274	0.548559	1.56511	PAF1KO
REACTOME_MITOTIC_G1_PHASE_AND_G1_S_TRANSITION	0.00143791	0.00632249	0.503991	1.56197	PAF1KO
REACTOME_PTEN_REGULATION	0.00143941	0.00632249	0.50787	1.5599	PAF1KO
REACTOME_O_LINKED_GLYCOSYLATION_OF_MUCINS	0.011123	0.0301538	0.578552	1.55404	PAF1KO
REACTOME_GLYCEROPHOSPHOLIPID_BIOSYNTHESIS	0.00210943	0.00792697	0.517444	1.55166	PAF1KO
REACTOME_DISEASES_OF_GLYCOSYLATION	0.00222513	0.00812758	0.506647	1.53937	PAF1KO
REACTOME_DISORDERS_OF_TRANSMEMBRANE_TRANSPORTERS	0.00181771	0.00764179	0.488908	1.53096	PAF1KO
REACTOME_RUNX1_REGULATES_TRANSCRIPTION_OF_GENES_INVOLVED_IN_DIFFERENTIATION_OF_HSCS	0.0108086	0.0297667	0.548523	1.52596	PAF1KO
REACTOME_TNFR2_NON_CANONICAL_NF_KB_PATHWAY	0.00787612	0.0227751	0.518008	1.50666	PAF1KO
REACTOME_S_PHASE	0.00272338	0.00954559	0.479643	1.5047	PAF1KO
REACTOME_DEGRADATION_OF_BETA_CATENIN_BY_THE_DESTRUCTION_COMPLEX	0.00960769	0.0273268	0.522674	1.50167	PAF1KO
REACTOME_DISEASES_ASSOCIATED_WITH_O_GLYCOSYLATION_OF_PROTEINS	0.0189746	0.0447903	0.555093	1.49637	PAF1KO
REACTOME_HIV_INFECTION	0.00191669	0.00773361	0.459539	1.49196	PAF1KO
REACTOME_HEDGEHOG_ON_STATE	0.00971778	0.0274152	0.516553	1.48935	PAF1KO
REACTOME_OPIOID_SIGNALLING	0.0120482	0.0324087	0.520346	1.48775	PAF1KO
REACTOME_SPHINGOLIPID_METABOLISM	0.0122749	0.0325143	0.514723	1.47544	PAF1KO
REACTOME_INTRA_GOLGI_AND_RETROGRADE_GOLGI_TO_ER_TRAFFIC	0.00321958	0.0109529	0.460466	1.4745	PAF1KO
REACTOME_INTERLEUKIN_1_SIGNALING	0.00917675	0.0263168	0.50101	1.474	PAF1KO
REACTOME_SEPARATION_OF_SISTER_CHROMATIDS	0.00400258	0.0126263	0.456612	1.45301	PAF1KO
REACTOME_MAPK6_MAPK4_SIGNALING	0.0171725	0.0410956	0.501096	1.44478	PAF1KO
REACTOME_COPII_MEDIATED_VESICLE_TRANSPORT	0.0244358	0.0543541	0.520162	1.44436	PAF1KO
REACTOME_COPI_DEPENDENT_GOLGI_TO_ER_RETROGRADE_TRAFFIC	0.0130285	0.0334879	0.49265	1.44314	PAF1KO
REACTOME_O_LINKED_GLYCOSYLATION	0.0125317	0.0326954	0.493171	1.4422	PAF1KO
REACTOME_RHO_GTPASE_EFFECTORS	0.00231333	0.00827551	0.438774	1.43888	PAF1KO
REACTOME_SIGNALING_BY_THE_B_CELL_RECEPTOR_BCR_	0.0149392	0.0367652	0.48093	1.42842	PAF1KO
REACTOME_UNFOLDED_PROTEIN_RESPONSE_UPR_	0.0202208	0.0467775	0.490065	1.42471	PAF1KO
REACTOME_G2_M_CHECKPOINTS	0.0125228	0.0326954	0.465285	1.42468	PAF1KO
REACTOME_FC_EPSILON_RECEPTOR_FCERI_SIGNALING	0.0139108	0.0347851	0.466661	1.42079	PAF1KO
REACTOME_MRNA_SPLICING_MINOR_PATHWAY	0.0381772	0.0793262	0.530775	1.41932	PAF1KO
REACTOME_UCH_PROTEINASES	0.0229456	0.051702	0.491513	1.41423	PAF1KO
REACTOME_FLT3_SIGNALING	0.00269024	0.00952564	0.427974	1.41412	PAF1KO
REACTOME_GLYCOSAMINOGLYCAN_METABOLISM	0.0175346	0.0416747	0.470024	1.40946	PAF1KO
REACTOME_SIGNALING_BY_NOTCH	0.00992908	0.0277854	0.445966	1.40761	PAF1KO
REACTOME_PROTEIN_FOLDING	0.0214638	0.0486793	0.481063	1.40679	PAF1KO
REACTOME_TRANSPORT_OF_BILE_SALTS_AND_ORGANIC_ACIDS_METAL_IONS_AND_AMINE_COMPOUNDS	0.034994	0.0744964	0.502844	1.40161	PAF1KO
REACTOME_TRANSMISSION_ACROSS_CHEMICAL_SYNAPSES	0.00636051	0.0188641	0.428928	1.3986	PAF1KO
REACTOME_MITOTIC_METAPHASE_AND_ANAPHASE	0.00676711	0.0198999	0.429676	1.39784	PAF1KO
REACTOME_G_ALPHA_S_SIGNALLING_EVENTS	0.0139341	0.0347851	0.446829	1.39234	PAF1KO
REACTOME_PARASITE_INFECTION	0.0441632	0.0896177	0.512654	1.38918	PAF1KO
REACTOME_TRANSCRIPTIONAL_REGULATION_BY_RUNX3	0.0277815	0.06063	0.47605	1.38685	PAF1KO
REACTOME_G_ALPHA_Q_SIGNALLING_EVENTS	0.0131953	0.0336675	0.439792	1.38384	PAF1KO
REACTOME_RRNA_PROCESSING	0.0109002	0.0297825	0.429806	1.38055	PAF1KO
REACTOME_SIGNALING_BY_HEDGEHOG	0.0158418	0.0384414	0.446477	1.38013	PAF1KO
REACTOME_HEDGEHOG_OFF_STATE	0.0256682	0.0567316	0.463136	1.37874	PAF1KO
REACTOME_LEISHMANIA_INFECTION	0.0121841	0.0325143	0.430314	1.37468	PAF1KO
REACTOME_MUSCLE_CONTRACTION	0.0138368	0.0347851	0.432797	1.37204	PAF1KO
REACTOME_DISEASES_OF_SIGNAL_TRANSDUCTION_BY_GROWTH_FACTOR_RECEPTORS_AND_SECOND_MESSENGERS	0.00341945	0.0113545	0.404949	1.37007	PAF1KO
REACTOME_NEUROTRANSMITTER_RECEPTORS_AND_POSTSYNAPTIC_SIGNAL_TRANSMISSION	0.0145882	0.0361578	0.431199	1.36822	PAF1KO
REACTOME_C_TYPE_LECTIN_RECEPTORS_CLRS_	0.0243456	0.0543541	0.450143	1.36769	PAF1KO
REACTOME_MAPK_FAMILY_SIGNALING_CASCADES	0.00372463	0.0119439	0.409984	1.36544	PAF1KO
REACTOME_IMMUNOREGULATORY_INTERACTIONS_BETWEEN_A_LYMPHOID_AND_A_NON_LYMPHOID_CELL	0.037897	0.0792184	0.474572	1.36347	PAF1KO
REACTOME_EXTRACELLULAR_MATRIX_ORGANIZATION	0.00745214	0.0217302	0.412081	1.36026	PAF1KO
REACTOME_GPCR_LIGAND_BINDING	0.00590122	0.0176528	0.406846	1.35458	PAF1KO
REACTOME_CLASS_A_1_RHODOPSIN_LIKE_RECEPTORS_	0.0150463	0.0367681	0.4195	1.34927	PAF1KO
REACTOME_TCR_SIGNALING	0.0374141	0.0786829	0.453443	1.34678	PAF1KO
REACTOME_ION_CHANNEL_TRANSPORT	0.0213344	0.0486793	0.425576	1.34183	PAF1KO
REACTOME_CELLULAR_RESPONSE_TO_HEAT_STRESS	0.0440218	0.0896177	0.455807	1.34101	PAF1KO
REACTOME_PHOSPHOLIPID_METABOLISM	0.0196687	0.0458057	0.416784	1.33227	PAF1KO
REACTOME_MITOTIC_G2_G2_M_PHASES	0.0207039	0.0475779	0.414775	1.32585	PAF1KO
REACTOME_INTRACELLULAR_SIGNALING_BY_SECOND_MESSENGERS	0.0126647	0.0327959	0.396871	1.31563	PAF1KO
REACTOME_CELL_CYCLE_CHECKPOINTS	0.0191961	0.045007	0.397635	1.30408	PAF1KO
REACTOME_SLC_MEDIATED_TRANSMEMBRANE_TRANSPORT	0.0303807	0.065713	0.398288	1.28699	PAF1KO
REACTOME_AUTOPHAGY	0.0494182	0.0974325	0.414929	1.28402	PAF1KO
REACTOME_NEDDYLATION	0.0437284	0.0896177	0.385815	1.25452	PAF1KO
REACTOME_SIGNALING_BY_WNT	0.0411802	0.0850568	0.380377	1.25004	PAF1KO
REACTOME_NEURONAL_SYSTEM	0.0372388	0.0786829	0.364566	1.23028	PAF1KO
REACTOME_SIGNALING_BY_INTERLEUKINS	0.0304893	0.065713	0.359832	1.22805	PAF1KO
REACTOME_DNA_REPAIR	0.0347367	0.0744051	-0.36571	-1.22784	PAF1KO
REACTOME_CILIUM_ASSEMBLY	0.045835	0.0924695	-0.388745	-1.25495	PAF1KO
REACTOME_REGULATION_OF_TP53_ACTIVITY	0.0473973	0.0950685	-0.402392	-1.27108	PAF1KO
REACTOME_REGULATION_OF_TP53_ACTIVITY_THROUGH_PHOSPHORYLATION	0.0493942	0.0974325	-0.447442	-1.31932	PAF1KO
REACTOME_DDX58_IFIH1_MEDIATED_INDUCTION_OF_INTERFERON_ALPHA_BETA	0.0482152	0.0961534	-0.480592	-1.35051	PAF1KO
REACTOME_DNA_DOUBLE_STRAND_BREAK_REPAIR	0.016825	0.0405435	-0.445826	-1.37671	PAF1KO
REACTOME_COLLAGEN_DEGRADATION	0.0265347	0.0582755	-0.523733	-1.43625	PAF1KO
REACTOME_CHROMATIN_MODIFYING_ENZYMES	0.000690608	0.00363092	-0.467508	-1.51692	PAF1KO
Flavivirus Host Dependency Factors	0.0385112	0.202476	-0.440806	-1.26249	STAT2KO
REACTOME_INTRINSIC_PATHWAY_FOR_APOPTOSIS	0.324689	0.644853	-0.46641	-1.09591	STAT2KO
REACTOME_OPIOID_SIGNALLING	0.570885	0.807882	0.328321	0.938794	STAT2KO
REACTOME_NEUROTRANSMITTER_RECEPTORS_AND_POSTSYNAPTIC_SIGNAL_TRANSMISSION	0.0355442	0.198933	0.40035	1.27493	STAT2KO
REACTOME_TRANSMISSION_ACROSS_CHEMICAL_SYNAPSES	0.0431965	0.216506	0.370893	1.21875	STAT2KO
REACTOME_NEURONAL_SYSTEM	0.125	0.421117	0.324926	1.1047	STAT2KO
REACTOME_FORMATION_OF_RNA_POL_II_ELONGATION_COMPLEX_	0.341859	0.65385	0.391649	1.05834	STAT2KO
REACTOME_DOWNSTREAM_SIGNALING_EVENTS_OF_B_CELL_RECEPTOR_BCR_	0.043494	0.216506	-0.547668	-1.37108	STAT2KO
REACTOME_ANTIVIRAL_MECHANISM_BY_IFN_STIMULATED_GENES	0.0186408	0.147008	-0.577435	-1.44707	STAT2KO
REACTOME_SIGNALING_BY_FGFR_IN_DISEASE	0.753469	0.886283	-0.347733	-0.831602	STAT2KO
REACTOME_CELLULAR_RESPONSE_TO_HYPOXIA	0.498858	0.761194	-0.395202	-0.98017	STAT2KO
REACTOME_SIGNALING_BY_ERBB4	0.314241	0.644853	0.402953	1.07937	STAT2KO
REACTOME_COLLAGEN_BIOSYNTHESIS_AND_MODIFYING_ENZYMES	0.000236183	0.009914	0.786153	2.17387	STAT2KO
REACTOME_MITOCHONDRIAL_PROTEIN_IMPORT	0.569238	0.807882	0.339181	0.935041	STAT2KO
REACTOME_POTASSIUM_CHANNELS	0.13911	0.450986	0.411181	1.19279	STAT2KO
REACTOME_THE_CITRIC_ACID_TCA_CYCLE_AND_RESPIRATORY_ELECTRON_TRANSPORT	0.61462	0.82154	0.297592	0.944639	STAT2KO
REACTOME_NON_INTEGRIN_MEMBRANE_ECM_INTERACTIONS	0.000228676	0.009914	0.67786	1.83918	STAT2KO
REACTOME_TRANSLOCATION_OF_SLC2A4_GLUT4_TO_THE_PLASMA_MEMBRANE	0.914173	0.958059	-0.298281	-0.732544	STAT2KO
REACTOME_REPRODUCTION	0.232821	0.561033	-0.462396	-1.15077	STAT2KO
REACTOME_ECM_PROTEOGLYCANS	0.000241371	0.009914	0.646925	1.79698	STAT2KO
REACTOME_COLLAGEN_FORMATION	0.000257136	0.009914	0.614592	1.78287	STAT2KO
REACTOME_INTEGRIN_CELL_SURFACE_INTERACTIONS	0.000253614	0.009914	0.621194	1.77623	STAT2KO
REACTOME_GLYCEROPHOSPHOLIPID_BIOSYNTHESIS	0.401991	0.706238	0.335897	1.01309	STAT2KO
REACTOME_PI_METABOLISM	0.222222	0.550845	0.392933	1.12733	STAT2KO
REACTOME_PHOSPHOLIPID_METABOLISM	0.157121	0.474475	0.349557	1.12187	STAT2KO
REACTOME_MEIOSIS	0.19075	0.513104	-0.50012	-1.19604	STAT2KO
REACTOME_CELL_CELL_COMMUNICATION	0.643692	0.8347	-0.347629	-0.91255	STAT2KO
REACTOME_PHASE_II_CONJUGATION_OF_COMPOUNDS	0.847436	0.939868	-0.314551	-0.79139	STAT2KO
REACTOME_EUKARYOTIC_TRANSLATION_ELONGATION	0.81572	0.925016	0.291259	0.850119	STAT2KO
REACTOME_SIGNALING_BY_NOTCH	0.42613	0.717801	-0.37374	-1.01965	STAT2KO
REACTOME_TELOMERE_MAINTENANCE	0.559892	0.800842	-0.389409	-0.945358	STAT2KO
REACTOME_METABOLISM_OF_NUCLEOTIDES	0.270802	0.606246	-0.440327	-1.11877	STAT2KO
REACTOME_MITOCHONDRIAL_BIOGENESIS	0.908659	0.958059	-0.29684	-0.753027	STAT2KO
REACTOME_HIV_LIFE_CYCLE	0.636804	0.830718	-0.341734	-0.919847	STAT2KO
REACTOME_HIV_INFECTION	0.135538	0.443696	-0.420619	-1.17656	STAT2KO
REACTOME_HOST_INTERACTIONS_OF_HIV_FACTORS	0.104979	0.364277	-0.469461	-1.24211	STAT2KO
REACTOME_COLLAGEN_DEGRADATION	0.00205526	0.0420613	0.625064	1.6891	STAT2KO
REACTOME_POST_TRANSLATIONAL_MODIFICATION_SYNTHESIS_OF_GPI_ANCHORED_PROTEINS	0.319923	0.644853	0.381196	1.06303	STAT2KO
REACTOME_RESPIRATORY_ELECTRON_TRANSPORT_ATP_SYNTHESIS_BY_CHEMIOSMOTIC_COUPLING_AND_HEAT_PRODUCTION_BY_UNCOUPLING_PROTEINS_	0.582054	0.807891	0.31141	0.948837	STAT2KO
REACTOME_INTEGRATION_OF_ENERGY_METABOLISM	0.222074	0.550845	0.378604	1.11492	STAT2KO
REACTOME_EXTRACELLULAR_MATRIX_ORGANIZATION	0.00048216	0.016731	0.506015	1.68469	STAT2KO
REACTOME_REGULATION_OF_CHOLESTEROL_BIOSYNTHESIS_BY_SREBP_SREBF_	0.24685	0.571047	-0.482817	-1.15126	STAT2KO
REACTOME_TOLL_LIKE_RECEPTOR_4_TLR4_CASCADE	0.176552	0.506311	-0.448504	-1.17735	STAT2KO
REACTOME_SYNTHESIS_OF_PIPS_AT_THE_PLASMA_MEMBRANE	0.274635	0.610595	0.416213	1.10974	STAT2KO
REACTOME_MYD88_INDEPENDENT_TLR4_CASCADE_	0.321751	0.644853	-0.42438	-1.08164	STAT2KO
REACTOME_SIGNALING_BY_NTRKS	0.687238	0.850343	-0.336207	-0.89196	STAT2KO
REACTOME_TRANSCRIPTION_OF_THE_HIV_GENOME	0.413159	0.706238	0.361661	1.01114	STAT2KO
REACTOME_TOLL_LIKE_RECEPTOR_9_TLR9_CASCADE	0.227809	0.554057	-0.451135	-1.14761	STAT2KO
REACTOME_TOLL_LIKE_RECEPTOR_10_TLR10_CASCADE	0.617121	0.82154	-0.366226	-0.920155	STAT2KO
REACTOME_TOLL_LIKE_RECEPTOR_TLR1_TLR2_CASCADE	0.554801	0.798985	-0.374109	-0.953514	STAT2KO
REACTOME_INFLUENZA_INFECTION	0.828833	0.931677	-0.305834	-0.826383	STAT2KO
REACTOME_NUCLEOTIDE_BINDING_DOMAIN_LEUCINE_RICH_REPEAT_CONTAINING_RECEPTOR_NLR_SIGNALING_PATHWAYS	0.0962085	0.362737	-0.545858	-1.29908	STAT2KO
REACTOME_TOLL_LIKE_RECEPTOR_CASCADES	0.0636149	0.273695	-0.480284	-1.28645	STAT2KO
REACTOME_DDX58_IFIH1_MEDIATED_INDUCTION_OF_INTERFERON_ALPHA_BETA	0.0384013	0.202476	-0.571068	-1.40248	STAT2KO
REACTOME_SIGNALING_BY_TGF_BETA_RECEPTOR_COMPLEX	0.323522	0.644853	0.377064	1.05927	STAT2KO
REACTOME_APC_C_MEDIATED_DEGRADATION_OF_CELL_CYCLE_PROTEINS	0.0228561	0.172415	-0.563551	-1.42369	STAT2KO
REACTOME_GLYCOSAMINOGLYCAN_METABOLISM	0.00056899	0.0179491	0.548067	1.65302	STAT2KO
REACTOME_PLASMA_LIPOPROTEIN_ASSEMBLY_REMODELING_AND_CLEARANCE	0.219309	0.550845	-0.48444	-1.16955	STAT2KO
REACTOME_SIGNALING_BY_EGFR	0.699139	0.851232	-0.36552	-0.858849	STAT2KO
REACTOME_SRP_DEPENDENT_COTRANSLATIONAL_PROTEIN_TARGETING_TO_MEMBRANE	0.967163	0.981302	0.259732	0.781459	STAT2KO
REACTOME_CYTOSOLIC_SENSORS_OF_PATHOGEN_ASSOCIATED_DNA_	0.0348455	0.198933	-0.590198	-1.4217	STAT2KO
REACTOME_ORGANELLE_BIOGENESIS_AND_MAINTENANCE	0.0542321	0.244397	0.355112	1.18576	STAT2KO
REACTOME_SIGNALING_BY_PDGF	0.0213297	0.164476	0.550865	1.48413	STAT2KO
REACTOME_ASSEMBLY_OF_COLLAGEN_FIBRILS_AND_OTHER_MULTIMERIC_STRUCTURES	0.0057169	0.0751364	0.590174	1.60127	STAT2KO
REACTOME_SIGNALING_BY_FGFR	0.0834314	0.328985	-0.516637	-1.29471	STAT2KO
REACTOME_SNRNP_ASSEMBLY	0.281543	0.610595	0.413662	1.10522	STAT2KO
REACTOME_NRAGE_SIGNALS_DEATH_THROUGH_JNK	0.286302	0.613252	0.403357	1.0944	STAT2KO
REACTOME_P75_NTR_RECEPTOR_MEDIATED_SIGNALLING	0.870758	0.943092	-0.305928	-0.782283	STAT2KO
REACTOME_SIGNALING_BY_VEGF	0.341916	0.65385	0.348622	1.03829	STAT2KO
REACTOME_SIGNALING_BY_RHO_GTPASES	0.909165	0.958059	-0.285389	-0.827927	STAT2KO
REACTOME_RHO_GTPASE_CYCLE	0.0707165	0.28869	0.39854	1.23343	STAT2KO
REACTOME_DEGRADATION_OF_BETA_CATENIN_BY_THE_DESTRUCTION_COMPLEX	0.0250135	0.176659	-0.565849	-1.42171	STAT2KO
REACTOME_RHO_GTPASE_EFFECTORS	0.47264	0.748885	-0.354333	-1.00062	STAT2KO
REACTOME_SIGNALING_BY_WNT	0.468828	0.748069	-0.354475	-1.00249	STAT2KO
REACTOME_METABOLISM_OF_WATER_SOLUBLE_VITAMINS_AND_COFACTORS	0.581614	0.807891	-0.360196	-0.94111	STAT2KO
REACTOME_METABOLISM_OF_VITAMINS_AND_COFACTORS	0.258012	0.592914	-0.406003	-1.10768	STAT2KO
REACTOME_SIGNALING_BY_NOTCH1	0.693523	0.850343	-0.352249	-0.87364	STAT2KO
REACTOME_NUCLEAR_EVENTS_KINASE_AND_TRANSCRIPTION_FACTOR_ACTIVATION_	0.228329	0.554057	-0.479974	-1.16196	STAT2KO
REACTOME_DEGRADATION_OF_THE_EXTRACELLULAR_MATRIX	0.00206064	0.0420613	0.516745	1.57767	STAT2KO
REACTOME_NEGATIVE_REGULATION_OF_THE_PI3K_AKT_NETWORK	0.495235	0.760382	-0.38519	-0.984964	STAT2KO
REACTOME_ER_TO_GOLGI_ANTEROGRADE_TRANSPORT	0.78083	0.90316	-0.315773	-0.849966	STAT2KO
REACTOME_TRANS_GOLGI_NETWORK_VESICLE_BUDDING	0.128114	0.427457	-0.503454	-1.24725	STAT2KO
REACTOME_TCF_DEPENDENT_SIGNALING_IN_RESPONSE_TO_WNT	0.201538	0.524998	-0.420433	-1.14349	STAT2KO
REACTOME_ANCHORING_OF_THE_BASAL_BODY_TO_THE_PLASMA_MEMBRANE	0.00768212	0.0888565	0.509009	1.49722	STAT2KO
REACTOME_TCR_SIGNALING	0.185354	0.506439	-0.454743	-1.17787	STAT2KO
REACTOME_CELL_SURFACE_INTERACTIONS_AT_THE_VASCULAR_WALL	0.140365	0.450986	-0.462749	-1.2116	STAT2KO
REACTOME_FCGAMMA_RECEPTOR_FCGR_DEPENDENT_PHAGOCYTOSIS	0.41792	0.710873	-0.408218	-1.02811	STAT2KO
REACTOME_COPII_MEDIATED_VESICLE_TRANSPORT	0.985381	0.988229	-0.261402	-0.640033	STAT2KO
REACTOME_CELL_DEATH_SIGNALLING_VIA_NRAGE_NRIF_AND_NADE	0.531258	0.784453	0.337221	0.955333	STAT2KO
REACTOME_GENE_SILENCING_BY_RNA	0.509329	0.761798	-0.392414	-0.976606	STAT2KO
REACTOME_SIGNALING_BY_RECEPTOR_TYROSINE_KINASES	0.00896057	0.0942218	0.361726	1.2594	STAT2KO
REACTOME_CELL_CYCLE_CHECKPOINTS	0.00637884	0.0790521	-0.492713	-1.39219	STAT2KO
REACTOME_EPIGENETIC_REGULATION_OF_GENE_EXPRESSION	0.151967	0.470827	0.406881	1.18032	STAT2KO
REACTOME_MHC_CLASS_II_ANTIGEN_PRESENTATION	0.26532	0.600506	-0.428169	-1.11572	STAT2KO
REACTOME_TRANSCRIPTIONAL_ACTIVATION_OF_MITOCHONDRIAL_BIOGENESIS	0.579336	0.807891	-0.391769	-0.932362	STAT2KO
REACTOME_BIOLOGICAL_OXIDATIONS	0.0101623	0.0998096	-0.516737	-1.41167	STAT2KO
REACTOME_VISUAL_PHOTOTRANSDUCTION	0.080895	0.32265	-0.521038	-1.30214	STAT2KO
REACTOME_PI3K_AKT_SIGNALING_IN_CANCER	0.330789	0.644853	-0.425785	-1.07899	STAT2KO
REACTOME_CONSTITUTIVE_SIGNALING_BY_ABERRANT_PI3K_IN_CANCER	0.506578	0.761194	-0.403874	-0.977727	STAT2KO
REACTOME_SELENOAMINO_ACID_METABOLISM	0.978714	0.986309	-0.26741	-0.69264	STAT2KO
REACTOME_FC_EPSILON_RECEPTOR_FCERI_SIGNALING	0.037773	0.202476	-0.50809	-1.34524	STAT2KO
REACTOME_SEPARATION_OF_SISTER_CHROMATIDS	0.035233	0.198933	-0.479679	-1.31861	STAT2KO
REACTOME_RESOLUTION_OF_SISTER_CHROMATID_COHESION	0.412495	0.706238	-0.390564	-1.02875	STAT2KO
REACTOME_MITOTIC_METAPHASE_AND_ANAPHASE	0.0289809	0.182843	-0.468722	-1.31288	STAT2KO
REACTOME_OXIDATIVE_STRESS_INDUCED_SENESCENCE	0.435302	0.726202	0.36427	1.00135	STAT2KO
REACTOME_SENESCENCE_ASSOCIATED_SECRETORY_PHENOTYPE_SASP_	0.723923	0.867887	-0.358949	-0.843407	STAT2KO
REACTOME_CELLULAR_SENESCENCE	0.303577	0.627362	0.344399	1.05448	STAT2KO
REACTOME_REGULATION_OF_PLK1_ACTIVITY_AT_G2_M_TRANSITION	0.0640267	0.273695	0.447553	1.2983	STAT2KO
REACTOME_SIGNALING_BY_NOTCH1_PEST_DOMAIN_MUTANTS_IN_CANCER	0.735328	0.867887	0.317614	0.85828	STAT2KO
REACTOME_STIMULI_SENSING_CHANNELS	0.692226	0.850343	-0.34317	-0.882436	STAT2KO
REACTOME_EPH_EPHRIN_SIGNALING	0.554915	0.798985	0.324872	0.950266	STAT2KO
REACTOME_FCERI_MEDIATED_NF_KB_ACTIVATION	0.0254552	0.176659	-0.569364	-1.42291	STAT2KO
REACTOME_PEPTIDE_HORMONE_METABOLISM	0.44364	0.726595	0.358152	0.994847	STAT2KO
REACTOME_NUCLEAR_ENVELOPE_BREAKDOWN	0.686036	0.850343	0.328501	0.875879	STAT2KO
REACTOME_SUMOYLATION	0.592401	0.809464	-0.346534	-0.944582	STAT2KO
REACTOME_NUCLEAR_ENVELOPE_NE_REASSEMBLY	0.695958	0.850343	-0.352007	-0.872054	STAT2KO
REACTOME_G2_M_CHECKPOINTS	0.00928608	0.0947726	-0.548749	-1.45891	STAT2KO
REACTOME_PROGRAMMED_CELL_DEATH	0.00578799	0.0751364	-0.5382	-1.46281	STAT2KO
REACTOME_SUMOYLATION_OF_DNA_DAMAGE_RESPONSE_AND_REPAIR_PROTEINS	0.903795	0.958059	-0.300247	-0.74723	STAT2KO
REACTOME_HATS_ACETYLATE_HISTONES	0.278975	0.610595	0.379381	1.08479	STAT2KO
REACTOME_CHROMATIN_MODIFYING_ENZYMES	0.0527778	0.240972	0.378858	1.22149	STAT2KO
REACTOME_REGULATION_OF_HSF1_MEDIATED_HEAT_SHOCK_RESPONSE	0.795461	0.915039	-0.326236	-0.816728	STAT2KO
REACTOME_HSP90_CHAPERONE_CYCLE_FOR_STEROID_HORMONE_RECEPTORS_SHR_	0.0652921	0.273695	-0.572175	-1.35206	STAT2KO
REACTOME_CELLULAR_RESPONSE_TO_HEAT_STRESS	0.546701	0.798985	-0.373036	-0.957834	STAT2KO
REACTOME_METABOLISM_OF_POLYAMINES	0.0302175	0.183955	-0.599239	-1.43768	STAT2KO
REACTOME_TRANSCRIPTIONAL_REGULATION_BY_TP53	0.0591434	0.259782	-0.423007	-1.22277	STAT2KO
REACTOME_CLASS_A_1_RHODOPSIN_LIKE_RECEPTORS_	0.110853	0.380851	-0.434402	-1.20509	STAT2KO
REACTOME_CLASS_B_2_SECRETIN_FAMILY_RECEPTORS_	0.674783	0.850343	-0.354915	-0.882058	STAT2KO
REACTOME_SEMAPHORIN_INTERACTIONS	0.329736	0.644853	0.390996	1.0647	STAT2KO
REACTOME_L1CAM_INTERACTIONS	0.131148	0.433411	0.389592	1.17339	STAT2KO
REACTOME_NCAM_SIGNALING_FOR_NEURITE_OUT_GROWTH	0.0393245	0.203666	0.516211	1.41183	STAT2KO
REACTOME_PEPTIDE_LIGAND_BINDING_RECEPTORS	0.0654659	0.273695	-0.495073	-1.29733	STAT2KO
REACTOME_SIGNALING_BY_ROBO_RECEPTORS	0.413035	0.706238	-0.36889	-1.02639	STAT2KO
REACTOME_DISEASES_OF_GLYCOSYLATION	0.840571	0.937872	-0.307684	-0.812995	STAT2KO
REACTOME_RECRUITMENT_OF_MITOTIC_CENTROSOME_PROTEINS_AND_COMPLEXES	0.0688433	0.284389	0.455498	1.30648	STAT2KO
REACTOME_RECRUITMENT_OF_NUMA_TO_MITOTIC_CENTROSOMES	0.048256	0.232567	0.455904	1.3287	STAT2KO
REACTOME_UNFOLDED_PROTEIN_RESPONSE_UPR_	0.184914	0.506439	-0.465386	-1.18244	STAT2KO
REACTOME_TRANSCRIPTIONAL_REGULATION_OF_WHITE_ADIPOCYTE_DIFFERENTIATION	0.612524	0.82154	-0.367436	-0.920806	STAT2KO
REACTOME_REGULATION_OF_INSULIN_LIKE_GROWTH_FACTOR_IGF_TRANSPORT_AND_UPTAKE_BY_INSULIN_LIKE_GROWTH_FACTOR_BINDING_PROTEINS_IGFBPS_	0.157247	0.474475	0.388173	1.15896	STAT2KO
REACTOME_OLFACTORY_SIGNALING_PATHWAY	0.572735	0.807882	-0.387575	-0.938269	STAT2KO
REACTOME_ABC_FAMILY_PROTEINS_MEDIATED_TRANSPORT	0.0164743	0.142915	-0.556458	-1.43325	STAT2KO
REACTOME_BETA_CATENIN_INDEPENDENT_WNT_SIGNALING	0.506732	0.761194	-0.366234	-0.980962	STAT2KO
REACTOME_COSTIMULATION_BY_THE_CD28_FAMILY	0.861397	0.939953	-0.321404	-0.759485	STAT2KO
REACTOME_DISEASES_ASSOCIATED_WITH_O_GLYCOSYLATION_OF_PROTEINS	0.179786	0.506439	-0.506128	-1.20684	STAT2KO
REACTOME_PROTEIN_FOLDING	0.469968	0.748069	0.334792	0.983398	STAT2KO
REACTOME_EPH_EPHRIN_MEDIATED_REPULSION_OF_CELLS	0.424825	0.717801	-0.435544	-1.026	STAT2KO
REACTOME_MUSCLE_CONTRACTION	0.941143	0.971954	-0.280169	-0.767487	STAT2KO
REACTOME_REGULATION_OF_LIPID_METABOLISM_BY_PPARALPHA	0.410203	0.706238	-0.393497	-1.02812	STAT2KO
REACTOME_CIRCADIAN_CLOCK	0.688535	0.850343	-0.354592	-0.872975	STAT2KO
REACTOME_CA2_PATHWAY	0.159845	0.476103	0.443099	1.20223	STAT2KO
REACTOME_PCP_CE_PATHWAY	0.181696	0.506439	-0.466485	-1.18523	STAT2KO
REACTOME_G_ALPHA_Q_SIGNALLING_EVENTS	0.514342	0.765995	-0.359992	-0.979102	STAT2KO
REACTOME_G_ALPHA_12_13_SIGNALLING_EVENTS	0.187923	0.509447	0.406151	1.1537	STAT2KO
REACTOME_PLATELET_HOMEOSTASIS	0.852704	0.939868	-0.313235	-0.782811	STAT2KO
REACTOME_G_ALPHA_S_SIGNALLING_EVENTS	0.814518	0.925016	-0.308911	-0.83408	STAT2KO
REACTOME_G_ALPHA_I_SIGNALLING_EVENTS	0.630788	0.828177	-0.328907	-0.93952	STAT2KO
REACTOME_CELL_CELL_JUNCTION_ORGANIZATION	0.585238	0.809075	-0.38462	-0.931115	STAT2KO
REACTOME_REGULATION_OF_INSULIN_SECRETION	0.366382	0.67267	0.369698	1.03487	STAT2KO
REACTOME_TRANSPORT_OF_BILE_SALTS_AND_ORGANIC_ACIDS_METAL_IONS_AND_AMINE_COMPOUNDS	0.0917851	0.353883	0.456048	1.27176	STAT2KO
REACTOME_TRANSPORT_OF_INORGANIC_CATIONS_ANIONS_AND_AMINO_ACIDS_OLIGOPEPTIDES	0.376937	0.678621	0.349512	1.0252	STAT2KO
REACTOME_SLC_MEDIATED_TRANSMEMBRANE_TRANSPORT	0.705582	0.856073	-0.321933	-0.896737	STAT2KO
REACTOME_SPHINGOLIPID_METABOLISM	0.879205	0.945146	0.283038	0.812039	STAT2KO
REACTOME_DEADENYLATION_DEPENDENT_MRNA_DECAY	0.976398	0.986309	-0.270816	-0.644509	STAT2KO
REACTOME_GOLGI_ASSOCIATED_VESICLE_BIOGENESIS	0.202737	0.524998	-0.495106	-1.18404	STAT2KO
REACTOME_ACTIVATION_OF_NMDA_RECEPTORS_AND_POSTSYNAPTIC_EVENTS	0.28076	0.610595	0.371633	1.08026	STAT2KO
REACTOME_BIOSYNTHESIS_OF_THE_N_GLYCAN_PRECURSOR_DOLICHOL_LIPID_LINKED_OLIGOSACCHARIDE_LLO_AND_TRANSFER_TO_A_NASCENT_PROTEIN	0.592518	0.809464	-0.373885	-0.930493	STAT2KO
REACTOME_ASPARAGINE_N_LINKED_GLYCOSYLATION	0.360156	0.671904	-0.367429	-1.04782	STAT2KO
REACTOME_SYNTHESIS_OF_SUBSTRATES_IN_N_GLYCAN_BIOSYTHESIS	0.56082	0.800842	-0.391275	-0.944627	STAT2KO
REACTOME_INTERLEUKIN_1_FAMILY_SIGNALING	0.239572	0.571047	-0.426036	-1.12799	STAT2KO
REACTOME_CELL_JUNCTION_ORGANIZATION	0.611211	0.82154	0.319769	0.927616	STAT2KO
REACTOME_INTERLEUKIN_12_FAMILY_SIGNALING	0.465753	0.748069	0.368502	0.982532	STAT2KO
REACTOME_INTERLEUKIN_17_SIGNALING	0.810353	0.925016	0.29972	0.837961	STAT2KO
REACTOME_SIGNALING_BY_INTERLEUKINS	0.0492285	0.234004	0.338219	1.16211	STAT2KO
REACTOME_DNA_REPLICATION	0.00437055	0.0689356	-0.57189	-1.51312	STAT2KO
REACTOME_REGULATION_OF_MRNA_STABILITY_BY_PROTEINS_THAT_BIND_AU_RICH_ELEMENTS	0.196957	0.521712	-0.466281	-1.17581	STAT2KO
REACTOME_MITOTIC_G2_G2_M_PHASES	0.729506	0.867887	-0.320401	-0.884937	STAT2KO
REACTOME_MITOTIC_G1_PHASE_AND_G1_S_TRANSITION	0.0133589	0.121988	-0.525995	-1.41582	STAT2KO
REACTOME_SUMOYLATION_OF_CHROMATIN_ORGANIZATION_PROTEINS	0.464715	0.748069	0.3656	0.984993	STAT2KO
REACTOME_ASYMMETRIC_LOCALIZATION_OF_PCP_PROTEINS	0.222243	0.550845	-0.481283	-1.1684	STAT2KO
REACTOME_DEGRADATION_OF_AXIN	0.0274819	0.181456	-0.612706	-1.45358	STAT2KO
REACTOME_DEGRADATION_OF_DVL	0.0182817	0.147008	-0.622912	-1.48531	STAT2KO
REACTOME_GPCR_LIGAND_BINDING	0.151564	0.470827	-0.40323	-1.15306	STAT2KO
REACTOME_O_LINKED_GLYCOSYLATION	0.342941	0.65385	-0.418943	-1.06961	STAT2KO
REACTOME_SWITCHING_OF_ORIGINS_TO_A_POST_REPLICATIVE_STATE	0.00672284	0.0804423	-0.59969	-1.5213	STAT2KO
REACTOME_HEDGEHOG_LIGAND_BIOGENESIS	0.0336252	0.197762	-0.584303	-1.4185	STAT2KO
REACTOME_SIGNALING_BY_HEDGEHOG	0.445003	0.726595	-0.37634	-1.01108	STAT2KO
REACTOME_MITOCHONDRIAL_TRANSLATION	0.998753	0.998753	-0.229816	-0.587659	STAT2KO
REACTOME_CARDIAC_CONDUCTION	0.734769	0.867887	-0.329305	-0.868055	STAT2KO
REACTOME_ION_HOMEOSTASIS	0.682389	0.850343	-0.367802	-0.872568	STAT2KO
REACTOME_DECTIN_1_MEDIATED_NONCANONICAL_NF_KB_SIGNALING	0.0264371	0.179876	-0.603551	-1.45092	STAT2KO
REACTOME_CLEC7A_DECTIN_1_SIGNALING	0.0436755	0.216506	-0.529787	-1.35653	STAT2KO
REACTOME_APC_C_CDH1_MEDIATED_DEGRADATION_OF_CDC20_AND_OTHER_APC_C_CDH1_TARGETED_PROTEINS_IN_LATE_MITOSIS_EARLY_G1	0.00894242	0.0942218	-0.614377	-1.52204	STAT2KO
REACTOME_HEDGEHOG_OFF_STATE	0.245098	0.571047	-0.435061	-1.12906	STAT2KO
REACTOME_ACTIVATION_OF_ANTERIOR_HOX_GENES_IN_HINDBRAIN_DEVELOPMENT_DURING_EARLY_EMBRYOGENESIS	0.882952	0.945146	0.286919	0.784719	STAT2KO
REACTOME_CILIUM_ASSEMBLY	0.0281094	0.181456	0.399958	1.28301	STAT2KO
REACTOME_ABC_TRANSPORTER_DISORDERS	0.023803	0.172678	-0.577632	-1.43557	STAT2KO
REACTOME_SLC_TRANSPORTER_DISORDERS	0.261054	0.595958	-0.446855	-1.12542	STAT2KO
REACTOME_DISORDERS_OF_TRANSMEMBRANE_TRANSPORTERS	0.0179521	0.147008	-0.508665	-1.37717	STAT2KO
REACTOME_DEGRADATION_OF_GLI1_BY_THE_PROTEASOME	0.0103549	0.0998096	-0.639668	-1.53468	STAT2KO
REACTOME_INTRAFLAGELLAR_TRANSPORT	0.836865	0.936749	-0.328893	-0.777181	STAT2KO
REACTOME_C_TYPE_LECTIN_RECEPTORS_CLRS_	0.0515951	0.238714	-0.498209	-1.31642	STAT2KO
REACTOME_TP53_REGULATES_METABOLIC_GENES	0.15559	0.474475	-0.482954	-1.21344	STAT2KO
REACTOME_HEDGEHOG_ON_STATE	0.174606	0.504902	-0.474664	-1.19546	STAT2KO
REACTOME_REGULATION_OF_TP53_ACTIVITY	0.646526	0.8347	-0.339025	-0.917881	STAT2KO
REACTOME_SIGNALING_BY_FGFR2	0.146975	0.463639	-0.50184	-1.23246	STAT2KO
REACTOME_REGULATION_OF_RAS_BY_GAPS	0.24437	0.571047	-0.470043	-1.1482	STAT2KO
REACTOME_DISEASES_OF_SIGNAL_TRANSDUCTION_BY_GROWTH_FACTOR_RECEPTORS_AND_SECOND_MESSENGERS	0.216836	0.550845	-0.383046	-1.1085	STAT2KO
REACTOME_RHO_GTPASES_ACTIVATE_FORMINS	0.552808	0.798985	-0.360101	-0.959019	STAT2KO
REACTOME_TNFR2_NON_CANONICAL_NF_KB_PATHWAY	0.0978746	0.362737	-0.498282	-1.26754	STAT2KO
REACTOME_DISEASES_OF_METABOLISM	0.480246	0.749469	-0.358297	-0.996762	STAT2KO
REACTOME_THE_ROLE_OF_GTSE1_IN_G2_M_PROGRESSION_AFTER_G2_CHECKPOINT	0.00584635	0.0751364	-0.624566	-1.54904	STAT2KO
REACTOME_MAPK_FAMILY_SIGNALING_CASCADES	0.346133	0.653948	0.304176	1.02156	STAT2KO
REACTOME_HDR_THROUGH_HOMOLOGOUS_RECOMBINATION_HRR_	0.850296	0.939868	-0.31703	-0.776235	STAT2KO
REACTOME_MAPK6_MAPK4_SIGNALING	0.303737	0.627362	-0.435288	-1.09629	STAT2KO
REACTOME_DEUBIQUITINATION	0.297093	0.627362	-0.383483	-1.07714	STAT2KO
REACTOME_UCH_PROTEINASES	0.114445	0.389339	-0.496994	-1.2504	STAT2KO
REACTOME_UB_SPECIFIC_PROCESSING_PROTEASES	0.325222	0.644853	-0.395627	-1.07186	STAT2KO
REACTOME_DNA_DOUBLE_STRAND_BREAK_REPAIR	0.322335	0.644853	-0.406708	-1.079	STAT2KO
REACTOME_HOMOLOGY_DIRECTED_REPAIR	0.478158	0.749469	-0.385252	-0.995326	STAT2KO
REACTOME_PROCESSING_OF_DNA_DOUBLE_STRAND_BREAK_ENDS	0.362649	0.67267	-0.435743	-1.06216	STAT2KO
REACTOME_NUCLEOTIDE_EXCISION_REPAIR	0.872428	0.943092	-0.303462	-0.789013	STAT2KO
REACTOME_GLOBAL_GENOME_NUCLEOTIDE_EXCISION_REPAIR_GG_NER_	0.880058	0.945146	-0.306699	-0.771634	STAT2KO
REACTOME_RESPIRATORY_ELECTRON_TRANSPORT	0.853911	0.939868	0.28423	0.839514	STAT2KO
REACTOME_FORMATION_OF_TC_NER_PRE_INCISION_COMPLEX	0.823406	0.93069	-0.332262	-0.785142	STAT2KO
REACTOME_TRANSCRIPTION_COUPLED_NUCLEOTIDE_EXCISION_REPAIR_TC_NER_	0.93767	0.971258	-0.288458	-0.720308	STAT2KO
REACTOME_DUAL_INCISION_IN_TC_NER	0.631594	0.828177	-0.370799	-0.903857	STAT2KO
REACTOME_TRNA_PROCESSING_IN_THE_NUCLEUS	0.855903	0.939868	0.295869	0.799521	STAT2KO
REACTOME_INTERLEUKIN_4_AND_INTERLEUKIN_13_SIGNALING	0.10139	0.364277	0.412835	1.21937	STAT2KO
REACTOME_RRNA_MODIFICATION_IN_THE_NUCLEUS_AND_CYTOSOL	0.330208	0.644853	0.392707	1.0655	STAT2KO
REACTOME_NEUREXINS_AND_NEUROLIGINS	0.395553	0.703881	0.381556	1.02206	STAT2KO
REACTOME_PROTEIN_PROTEIN_INTERACTIONS_AT_SYNAPSES	0.529145	0.784453	0.33465	0.955688	STAT2KO
REACTOME_TP53_REGULATES_TRANSCRIPTION_OF_DNA_REPAIR_GENES	0.694982	0.850343	0.319681	0.876325	STAT2KO
REACTOME_NEUTROPHIL_DEGRANULATION	0.0786533	0.317357	-0.407963	-1.18991	STAT2KO
REACTOME_COMPLEX_I_BIOGENESIS	0.773228	0.90037	0.310856	0.834427	STAT2KO
REACTOME_SIGNALING_BY_BRAF_AND_RAF_FUSIONS	0.374152	0.678621	-0.434102	-1.05607	STAT2KO
REACTOME_ONCOGENIC_MAPK_SIGNALING	0.303683	0.627362	-0.438994	-1.10013	STAT2KO
REACTOME_REGULATION_OF_TP53_ACTIVITY_THROUGH_PHOSPHORYLATION	0.945258	0.973307	-0.284683	-0.724183	STAT2KO
REACTOME_AUF1_HNRNP_D0_BINDS_AND_DESTABILIZES_MRNA	0.00865348	0.0942218	-0.65981	-1.56533	STAT2KO
REACTOME_SIGNALING_BY_MET	0.0297754	0.183955	0.491207	1.40278	STAT2KO
REACTOME_PTEN_REGULATION	0.468847	0.748069	0.318225	0.984863	STAT2KO
REACTOME_RNA_POLYMERASE_II_TRANSCRIBES_SNRNA_GENES	0.409687	0.706238	0.354357	1.00853	STAT2KO
REACTOME_COPI_MEDIATED_ANTEROGRADE_TRANSPORT	0.715175	0.864689	-0.339871	-0.870247	STAT2KO
REACTOME_ORC1_REMOVAL_FROM_CHROMATIN	0.00524476	0.0751364	-0.63772	-1.57001	STAT2KO
REACTOME_COPI_DEPENDENT_GOLGI_TO_ER_RETROGRADE_TRAFFIC	0.650842	0.8347	-0.353239	-0.903262	STAT2KO
REACTOME_INTRA_GOLGI_AND_RETROGRADE_GOLGI_TO_ER_TRAFFIC	0.963947	0.980908	-0.271579	-0.751339	STAT2KO
REACTOME_SCF_SKP2_MEDIATED_DEGRADATION_OF_P27_P21	0.00497793	0.0751018	-0.657212	-1.58312	STAT2KO
REACTOME_MITOTIC_PROPHASE	0.955227	0.974893	-0.28102	-0.705344	STAT2KO
REACTOME_MITOTIC_PROMETAPHASE	0.651884	0.8347	0.292064	0.938992	STAT2KO
REACTOME_M_PHASE	0.365558	0.67267	-0.361312	-1.04259	STAT2KO
REACTOME_DNA_REPLICATION_PRE_INITIATION	0.00234298	0.0424405	-0.63417	-1.59553	STAT2KO
REACTOME_ASSEMBLY_OF_THE_PRE_REPLICATIVE_COMPLEX	0.00342339	0.0565674	-0.656363	-1.60708	STAT2KO
REACTOME_PHASE_I_FUNCTIONALIZATION_OF_COMPOUNDS	0.00234699	0.0424405	-0.641929	-1.6112	STAT2KO
REACTOME_S_PHASE	0.0376496	0.202476	-0.488472	-1.32364	STAT2KO
REACTOME_CELL_CYCLE_MITOTIC	0.227883	0.554057	-0.372167	-1.09382	STAT2KO
REACTOME_DEFECTIVE_CFTR_CAUSES_CYSTIC_FIBROSIS	0.00244614	0.0424405	-0.678174	-1.63031	STAT2KO
REACTOME_G2_M_DNA_DAMAGE_CHECKPOINT	0.40907	0.706238	-0.426717	-1.03303	STAT2KO
REACTOME_ANTIGEN_PROCESSING_CROSS_PRESENTATION	0.000803141	0.0223819	-0.649395	-1.65798	STAT2KO
REACTOME_STABILIZATION_OF_P53	0.0238863	0.172678	-0.616776	-1.46785	STAT2KO
REACTOME_G1_S_DNA_DAMAGE_CHECKPOINTS	0.0107497	0.100815	-0.621238	-1.51754	STAT2KO
REACTOME_MITOTIC_SPINDLE_CHECKPOINT	0.240546	0.571047	-0.434924	-1.13218	STAT2KO
REACTOME_INTERFERON_GAMMA_SIGNALING	0.000993318	0.0229787	-0.6627	-1.66505	STAT2KO
REACTOME_CYCLIN_A_CDK2_ASSOCIATED_EVENTS_AT_S_PHASE_ENTRY	0.0465556	0.227532	-0.539333	-1.35833	STAT2KO
REACTOME_GLYCOLYSIS	0.952113	0.974582	-0.283304	-0.695763	STAT2KO
REACTOME_GLUCOSE_METABOLISM	0.916644	0.958059	-0.295561	-0.745311	STAT2KO
REACTOME_METABOLISM_OF_AMINO_ACIDS_AND_DERIVATIVES	0.48737	0.751633	-0.3462	-0.996607	STAT2KO
REACTOME_METABOLISM_OF_CARBOHYDRATES	0.033269	0.197762	0.370115	1.23186	STAT2KO
REACTOME_PYRUVATE_METABOLISM_AND_CITRIC_ACID_TCA_CYCLE	0.912394	0.958059	0.282695	0.755301	STAT2KO
REACTOME_MRNA_SPLICING_MINOR_PATHWAY	0.245418	0.571047	-0.488573	-1.15451	STAT2KO
REACTOME_MRNA_SPLICING	0.102641	0.364277	-0.442351	-1.2187	STAT2KO
REACTOME_TRANSPORT_OF_MATURE_TRANSCRIPT_TO_CYTOPLASM	0.602275	0.816365	-0.369081	-0.926372	STAT2KO
REACTOME_PROCESSING_OF_CAPPED_INTRON_CONTAINING_PRE_MRNA	0.146668	0.463639	-0.41445	-1.16527	STAT2KO
REACTOME_TRNA_PROCESSING	0.727756	0.867887	0.300008	0.895733	STAT2KO
REACTOME_RRNA_PROCESSING	0.333991	0.647457	0.319126	1.02823	STAT2KO
REACTOME_EUKARYOTIC_TRANSLATION_INITIATION	0.935665	0.971258	-0.285199	-0.748669	STAT2KO
REACTOME_ACTIVATION_OF_THE_MRNA_UPON_BINDING_OF_THE_CAP_BINDING_COMPLEX_AND_EIFS_AND_SUBSEQUENT_BINDING_TO_43S	0.916408	0.958059	-0.300197	-0.72313	STAT2KO
REACTOME_TRANSLATION	0.885223	0.945146	-0.290239	-0.82483	STAT2KO
REACTOME_RNA_POLYMERASE_II_TRANSCRIPTION_TERMINATION	0.860474	0.939953	-0.313964	-0.76873	STAT2KO
REACTOME_RNA_POLYMERASE_I_TRANSCRIPTION	0.632469	0.828177	0.341394	0.901531	STAT2KO
REACTOME_CHROMOSOME_MAINTENANCE	0.50242	0.761194	-0.386355	-0.980109	STAT2KO
REACTOME_DEATH_RECEPTOR_SIGNALLING	0.778003	0.902899	-0.317746	-0.850178	STAT2KO
REACTOME_DNA_REPAIR	0.733211	0.867887	-0.314551	-0.895598	STAT2KO
REACTOME_SIGNALING_BY_INSULIN_RECEPTOR	0.685603	0.850343	-0.356632	-0.873199	STAT2KO
REACTOME_PLATELET_ACTIVATION_SIGNALING_AND_AGGREGATION	0.346762	0.653948	-0.374953	-1.05379	STAT2KO
REACTOME_RESPONSE_TO_ELEVATED_PLATELET_CYTOSOLIC_CA2_	0.446008	0.726595	-0.384381	-1.01127	STAT2KO
REACTOME_IMMUNOREGULATORY_INTERACTIONS_BETWEEN_A_LYMPHOID_AND_A_NON_LYMPHOID_CELL	0.000903016	0.0223819	-0.667291	-1.67659	STAT2KO
REACTOME_SIGNALING_BY_PTK6	0.551259	0.798985	0.35308	0.941413	STAT2KO
REACTOME_PROTEIN_UBIQUITINATION	0.665676	0.846636	-0.362735	-0.8842	STAT2KO
REACTOME_INTERFERON_SIGNALING	8.15195e-05	0.00816624	-0.624381	-1.71185	STAT2KO
REACTOME_AURKA_ACTIVATION_BY_TPX2	0.0555962	0.247332	0.475378	1.33552	STAT2KO
REACTOME_GOLGI_TO_ER_RETROGRADE_TRANSPORT	0.796374	0.915039	-0.315419	-0.8358	STAT2KO
REACTOME_CARGO_RECOGNITION_FOR_CLATHRIN_MEDIATED_ENDOCYTOSIS	0.729286	0.867887	-0.336055	-0.86414	STAT2KO
REACTOME_CLATHRIN_MEDIATED_ENDOCYTOSIS	0.592162	0.809464	-0.35103	-0.939234	STAT2KO
REACTOME_RAB_GERANYLGERANYLATION	0.864514	0.940396	-0.314791	-0.76207	STAT2KO
REACTOME_RAB_GEFS_EXCHANGE_GTP_FOR_GDP_ON_RABS	0.935171	0.971258	-0.288592	-0.731328	STAT2KO
REACTOME_TRANSCRIPTIONAL_REGULATION_BY_RUNX3	0.171002	0.502862	-0.468821	-1.19327	STAT2KO
REACTOME_TRANSCRIPTIONAL_REGULATION_BY_RUNX2	0.623744	0.826104	-0.351477	-0.921039	STAT2KO
REACTOME_TRANSCRIPTIONAL_REGULATION_BY_RUNX1	0.281507	0.610595	0.332774	1.05339	STAT2KO
REACTOME_ESR_MEDIATED_SIGNALING	0.285548	0.613252	-0.404866	-1.09433	STAT2KO
REACTOME_RUNX1_REGULATES_TRANSCRIPTION_OF_GENES_INVOLVED_IN_DIFFERENTIATION_OF_HSCS	0.266507	0.600506	-0.460966	-1.13208	STAT2KO
REACTOME_REGULATION_OF_RUNX2_EXPRESSION_AND_ACTIVITY	0.647555	0.8347	-0.362893	-0.896687	STAT2KO
REACTOME_REGULATION_OF_RUNX3_EXPRESSION_AND_ACTIVITY	0.0179726	0.147008	-0.630223	-1.49513	STAT2KO
REACTOME_REGULATION_OF_PTEN_GENE_TRANSCRIPTION	0.028238	0.181456	0.528387	1.44844	STAT2KO
REACTOME_REGULATION_OF_PTEN_STABILITY_AND_ACTIVITY	0.17302	0.50452	-0.492968	-1.20701	STAT2KO
REACTOME_NEDDYLATION	0.443737	0.726595	0.302779	0.993133	STAT2KO
REACTOME_METABOLISM_OF_STEROIDS	0.0962495	0.362737	-0.465148	-1.24458	STAT2KO
REACTOME_FATTY_ACID_METABOLISM	0.0509109	0.238714	-0.48009	-1.2989	STAT2KO
REACTOME_TRANSCRIPTIONAL_REGULATION_BY_MECP2	0.160531	0.476103	0.442715	1.20119	STAT2KO
REACTOME_INTRACELLULAR_SIGNALING_BY_SECOND_MESSENGERS	0.595816	0.810778	-0.333733	-0.950954	STAT2KO
REACTOME_SIGNALING_BY_NUCLEAR_RECEPTORS	0.0982631	0.362737	-0.432689	-1.21032	STAT2KO
REACTOME_KERATINIZATION	9.20132e-05	0.00816624	-0.736633	-1.81352	STAT2KO
REACTOME_SIGNALING_BY_TGFB_FAMILY_MEMBERS	0.764188	0.895855	-0.329436	-0.843528	STAT2KO
REACTOME_RAB_REGULATION_OF_TRAFFICKING	0.299913	0.627362	0.347536	1.05705	STAT2KO
REACTOME_EXTRA_NUCLEAR_ESTROGEN_SIGNALING	0.443608	0.726595	-0.410311	-1.01201	STAT2KO
REACTOME_REGULATION_OF_EXPRESSION_OF_SLITS_AND_ROBOS	0.215704	0.550845	-0.416472	-1.13439	STAT2KO
REACTOME_SIGNALING_BY_NOTCH4	0.104968	0.364277	-0.505564	-1.26696	STAT2KO
REACTOME_ESTROGEN_DEPENDENT_GENE_EXPRESSION	0.295715	0.627362	-0.433485	-1.09967	STAT2KO
REACTOME_INTERLEUKIN_1_SIGNALING	0.104635	0.364277	-0.48962	-1.25718	STAT2KO
REACTOME_PEROXISOMAL_PROTEIN_IMPORT	0.0912569	0.353883	-0.540265	-1.30791	STAT2KO
REACTOME_FORMATION_OF_THE_CORNIFIED_ENVELOPE	9.41354e-05	0.00816624	-0.758506	-1.81979	STAT2KO
REACTOME_INTERFERON_ALPHA_BETA_SIGNALING	9.36417e-05	0.00816624	-0.813279	-1.96344	STAT2KO
REACTOME_O_LINKED_GLYCOSYLATION_OF_MUCINS	0.434481	0.726202	-0.429918	-1.01993	STAT2KO
REACTOME_IRON_UPTAKE_AND_TRANSPORT	0.0997156	0.364224	-0.543914	-1.29445	STAT2KO
REACTOME_NONSENSE_MEDIATED_DECAY_NMD_	0.980624	0.986309	-0.265217	-0.693699	STAT2KO
REACTOME_TRANSPORT_TO_THE_GOLGI_AND_SUBSEQUENT_MODIFICATION	0.812162	0.925016	-0.308505	-0.842802	STAT2KO
REACTOME_NEGATIVE_REGULATION_OF_NOTCH4_SIGNALING	0.0144542	0.128605	-0.639227	-1.51649	STAT2KO
REACTOME_FLT3_SIGNALING	0.617931	0.82154	-0.331276	-0.94118	STAT2KO
REACTOME_PROTEIN_LOCALIZATION	0.386386	0.691114	-0.384282	-1.04041	STAT2KO
REACTOME_HCMV_INFECTION	0.505567	0.761194	-0.382294	-0.977558	STAT2KO
REACTOME_HCMV_EARLY_EVENTS	0.829649	0.931677	-0.320796	-0.792668	STAT2KO
REACTOME_HCMV_LATE_EVENTS	0.481647	0.749469	-0.417652	-0.990833	STAT2KO
REACTOME_AUTOPHAGY	0.475454	0.749469	-0.370884	-0.997085	STAT2KO
REACTOME_FOXO_MEDIATED_TRANSCRIPTION	0.350751	0.657895	-0.443047	-1.07256	STAT2KO
REACTOME_RESPONSE_OF_EIF2AK4_GCN2_TO_AMINO_ACID_DEFICIENCY	0.952075	0.974582	-0.27941	-0.719668	STAT2KO
REACTOME_AMINO_ACIDS_REGULATE_MTORC1	0.399106	0.706238	-0.439463	-1.04258	STAT2KO
REACTOME_LEISHMANIA_INFECTION	0.183394	0.506439	-0.417325	-1.15163	STAT2KO
REACTOME_ADORA2B_MEDIATED_ANTI_INFLAMMATORY_CYTOKINES_PRODUCTION	0.578666	0.807891	0.326222	0.938222	STAT2KO
REACTOME_ANTI_INFLAMMATORY_RESPONSE_FAVOURING_LEISHMANIA_PARASITE_INFECTION	0.666085	0.846636	-0.344345	-0.898706	STAT2KO
REACTOME_SELECTIVE_AUTOPHAGY	0.377446	0.678621	-0.422533	-1.05156	STAT2KO
REACTOME_PARASITE_INFECTION	0.20145	0.524998	-0.493594	-1.18422	STAT2KO
REACTOME_SARS_COV_INFECTIONS	0.484739	0.750913	-0.393659	-0.989079	STAT2KO
REACTOME_ANTIGEN_PROCESSING_UBIQUITINATION_PROTEASOME_DEGRADATION	0.535394	0.78721	-0.341631	-0.977208	STAT2KO
REACTOME_CLASS_I_MHC_MEDIATED_ANTIGEN_PROCESSING_PRESENTATION	0.178986	0.506439	-0.39021	-1.12861	STAT2KO
REACTOME_KINESINS	0.767154	0.896305	-0.34423	-0.823225	STAT2KO
REACTOME_FACTORS_INVOLVED_IN_MEGAKARYOCYTE_DEVELOPMENT_AND_PLATELET_PRODUCTION	0.371563	0.67859	0.330774	1.02161	STAT2KO
REACTOME_SIGNALING_BY_THE_B_CELL_RECEPTOR_BCR_	0.196917	0.521712	-0.450686	-1.16736	STAT2KO
REACTOME_ION_CHANNEL_TRANSPORT	0.673657	0.850343	-0.332696	-0.906861	STAT2KO
REACTOME_INTERFERON_SIGNALING	0.000225378	0.0162221	0.831998	2.06113	NLS
REACTOME_ABC_FAMILY_PROTEINS_MEDIATED_TRANSPORT	0.139228	0.405921	0.554595	1.31526	NLS
REACTOME_ABC_TRANSPORTER_DISORDERS	0.126476	0.405921	0.585953	1.356	NLS
REACTOME_ACTIVATION_OF_ANTERIOR_HOX_GENES_IN_HINDBRAIN_DEVELOPMENT_DURING_EARLY_EMBRYOGENESIS	0.571283	0.757228	0.391508	0.916403	NLS
REACTOME_ACTIVATION_OF_ATR_IN_RESPONSE_TO_REPLICATION_STRESS	0.0643029	0.280253	-0.491947	-1.37996	NLS
REACTOME_ACTIVATION_OF_GENE_EXPRESSION_BY_SREBF_SREBP_	0.378141	0.623874	0.496529	1.07821	NLS
REACTOME_ACTIVATION_OF_NMDA_RECEPTORS_AND_POSTSYNAPTIC_EVENTS	0.61141	0.776792	0.37734	0.882498	NLS
REACTOME_ACTIVATION_OF_THE_MRNA_UPON_BINDING_OF_THE_CAP_BINDING_COMPLEX_AND_EIFS_AND_SUBSEQUENT_BINDING_TO_43S	0.0155671	0.153615	-0.515321	-1.55659	NLS
REACTOME_ACTIVATION_OF_THE_PRE_REPLICATIVE_COMPLEX	0.0384615	0.236171	-0.542134	-1.47603	NLS
REACTOME_ADHERENS_JUNCTIONS_INTERACTIONS	0.183472	0.468485	0.635121	1.338	NLS
REACTOME_ADORA2B_MEDIATED_ANTI_INFLAMMATORY_CYTOKINES_PRODUCTION	0.061272	0.276202	0.624061	1.45198	NLS
REACTOME_AGGREPHAGY	0.290633	0.554513	0.566553	1.18884	NLS
REACTOME_AMINO_ACIDS_REGULATE_MTORC1	0.5	0.712534	-0.334534	-0.973803	NLS
REACTOME_AMYLOID_FIBER_FORMATION	0.250952	0.536281	0.53242	1.20634	NLS
REACTOME_INTERFERON_ALPHA_BETA_SIGNALING	0.000273748	0.0162221	0.885389	1.99964	NLS
REACTOME_ANTI_INFLAMMATORY_RESPONSE_FAVOURING_LEISHMANIA_PARASITE_INFECTION	0.048237	0.249935	0.610733	1.45948	NLS
REACTOME_ANTIGEN_PROCESSING_CROSS_PRESENTATION	0.018419	0.159335	0.680072	1.59051	NLS
REACTOME_ANTIGEN_PROCESSING_UBIQUITINATION_PROTEASOME_DEGRADATION	0.0761144	0.305365	0.503568	1.28835	NLS
REACTOME_INTERFERON_GAMMA_SIGNALING	0.00026824	0.0162221	0.868024	1.9864	NLS
REACTOME_APC_C_CDH1_MEDIATED_DEGRADATION_OF_CDC20_AND_OTHER_APC_C_CDH1_TARGETED_PROTEINS_IN_LATE_MITOSIS_EARLY_G1	0.386969	0.628483	0.463985	1.07159	NLS
REACTOME_APC_C_MEDIATED_DEGRADATION_OF_CELL_CYCLE_PROTEINS	0.673009	0.820056	0.357408	0.840228	NLS
REACTOME_APOPTOTIC_CLEAVAGE_OF_CELLULAR_PROTEINS	0.207104	0.49686	0.602295	1.28961	NLS
REACTOME_APOPTOTIC_EXECUTION_PHASE	0.690529	0.829377	0.361295	0.802563	NLS
REACTOME_AQUAPORIN_MEDIATED_TRANSPORT	0.36183	0.617683	0.511322	1.09483	NLS
REACTOME_ARACHIDONIC_ACID_METABOLISM	0.600796	0.772109	-0.317484	-0.916042	NLS
REACTOME_ASPARAGINE_N_LINKED_GLYCOSYLATION	0.955297	0.97773	0.264872	0.676546	NLS
REACTOME_ASSEMBLY_AND_CELL_SURFACE_PRESENTATION_OF_NMDA_RECEPTORS	0.373006	0.619309	0.513405	1.08528	NLS
REACTOME_ASSEMBLY_OF_COLLAGEN_FIBRILS_AND_OTHER_MULTIMERIC_STRUCTURES	0.24219	0.532207	0.54846	1.22718	NLS
REACTOME_ASSEMBLY_OF_THE_PRE_REPLICATIVE_COMPLEX	0.367303	0.617683	0.478379	1.09144	NLS
REACTOME_ASSOCIATION_OF_TRIC_CCT_WITH_TARGET_PROTEINS_DURING_BIOSYNTHESIS	0.751803	0.8631	-0.296359	-0.83132	NLS
REACTOME_ASYMMETRIC_LOCALIZATION_OF_PCP_PROTEINS	0.0611746	0.276202	0.65569	1.48565	NLS
REACTOME_AUF1_HNRNP_D0_BINDS_AND_DESTABILIZES_MRNA	0.340776	0.600087	0.503254	1.11631	NLS
REACTOME_CHEMOKINE_RECEPTORS_BIND_CHEMOKINES	0.000310174	0.0162221	0.92867	1.9487	NLS
REACTOME_AUTOPHAGY	0.774103	0.876311	0.326472	0.793365	NLS
REACTOME_B_WICH_COMPLEX_POSITIVELY_REGULATES_RRNA_EXPRESSION	0.752531	0.8631	0.341193	0.753939	NLS
REACTOME_BASE_EXCISION_REPAIR	0.258212	0.536584	-0.361466	-1.11301	NLS
REACTOME_BASE_EXCISION_REPAIR_AP_SITE_FORMATION	0.813651	0.892117	0.325919	0.695691	NLS
REACTOME_BETA_CATENIN_INDEPENDENT_WNT_SIGNALING	0.0716124	0.292604	0.565627	1.37692	NLS
REACTOME_BILE_ACID_AND_BILE_SALT_METABOLISM	0.344518	0.600609	0.520017	1.11656	NLS
REACTOME_BINDING_AND_UPTAKE_OF_LIGANDS_BY_SCAVENGER_RECEPTORS	0.203824	0.491243	0.62068	1.30757	NLS
REACTOME_BIOLOGICAL_OXIDATIONS	0.998844	1	0.20697	0.507144	NLS
REACTOME_BIOSYNTHESIS_OF_THE_N_GLYCAN_PRECURSOR_DOLICHOL_LIPID_LINKED_OLIGOSACCHARIDE_LLO_AND_TRANSFER_TO_A_NASCENT_PROTEIN	0.788631	0.879433	-0.269726	-0.837468	NLS
REACTOME_C_TYPE_LECTIN_RECEPTORS_CLRS_	0.0357654	0.226662	0.606786	1.46283	NLS
REACTOME_CA_DEPENDENT_EVENTS	0.169131	0.447031	-0.447613	-1.23538	NLS
REACTOME_CA2_PATHWAY	0.290172	0.554513	0.518993	1.17214	NLS
REACTOME_CARDIAC_CONDUCTION	0.824777	0.894934	-0.253437	-0.843567	NLS
REACTOME_CARGO_RECOGNITION_FOR_CLATHRIN_MEDIATED_ENDOCYTOSIS	0.124469	0.405921	0.563465	1.33388	NLS
REACTOME_CARGO_TRAFFICKING_TO_THE_PERICILIARY_MEMBRANE	0.591013	0.768905	0.401956	0.88064	NLS
REACTOME_CELL_CELL_COMMUNICATION	0.261223	0.536584	0.485965	1.1696	NLS
REACTOME_CELL_CELL_JUNCTION_ORGANIZATION	0.18762	0.468485	0.571317	1.28687	NLS
REACTOME_DDX58_IFIH1_MEDIATED_INDUCTION_OF_INTERFERON_ALPHA_BETA	0.000266454	0.0162221	0.844454	1.93777	NLS
REACTOME_CELL_CYCLE_MITOTIC	0.0126582	0.137922	-0.386592	-1.54169	NLS
REACTOME_CELL_DEATH_SIGNALLING_VIA_NRAGE_NRIF_AND_NADE	0.884677	0.923525	0.288084	0.663955	NLS
REACTOME_CELL_JUNCTION_ORGANIZATION	0.217769	0.50927	0.526188	1.23371	NLS
REACTOME_CELL_SURFACE_INTERACTIONS_AT_THE_VASCULAR_WALL	0.114349	0.39083	0.560832	1.34023	NLS
REACTOME_PEPTIDE_LIGAND_BINDING_RECEPTORS	0.000244021	0.0162221	0.808951	1.93427	NLS
REACTOME_CELLULAR_RESPONSE_TO_HYPOXIA	0.139449	0.405921	0.58116	1.33941	NLS
REACTOME_CELLULAR_SENESCENCE	0.130584	0.405921	0.520356	1.28115	NLS
REACTOME_GPCR_LIGAND_BINDING	0.0002145	0.0162221	0.744605	1.88939	NLS
REACTOME_CHONDROITIN_SULFATE_DERMATAN_SULFATE_METABOLISM	0.574799	0.757228	0.408245	0.891217	NLS
REACTOME_CHROMATIN_MODIFYING_ENZYMES	0.5427	0.735316	-0.269487	-0.973229	NLS
REACTOME_CHROMOSOME_MAINTENANCE	0.0432309	0.242154	-0.401943	-1.34214	NLS
REACTOME_CLASS_A_1_RHODOPSIN_LIKE_RECEPTORS_	0.000224871	0.0162221	0.761734	1.88909	NLS
REACTOME_CIRCADIAN_CLOCK	0.0679456	0.286521	0.634292	1.45551	NLS
REACTOME_NEGATIVE_REGULATORS_OF_DDX58_IFIH1_SIGNALING	0.000306748	0.0162221	0.8807	1.86171	NLS
REACTOME_SIGNALING_BY_INTERLEUKINS	0.000206101	0.0162221	0.719671	1.85943	NLS
REACTOME_CLASS_I_MHC_MEDIATED_ANTIGEN_PROCESSING_PRESENTATION	0.0190713	0.159335	0.535777	1.37804	NLS
REACTOME_CLATHRIN_MEDIATED_ENDOCYTOSIS	0.271576	0.544192	0.475551	1.15622	NLS
REACTOME_CLEC7A_DECTIN_1_SIGNALING	0.044011	0.242154	0.626278	1.48153	NLS
REACTOME_COLLAGEN_BIOSYNTHESIS_AND_MODIFYING_ENZYMES	0.998628	1	0.196844	0.442314	NLS
REACTOME_COLLAGEN_CHAIN_TRIMERIZATION	0.951206	0.975452	-0.243168	-0.662055	NLS
REACTOME_COLLAGEN_DEGRADATION	0.429498	0.650357	0.465428	1.02643	NLS
REACTOME_COLLAGEN_FORMATION	0.36857	0.617827	0.465877	1.08585	NLS
REACTOME_COMPLEMENT_CASCADE	0.28598	0.552144	0.57009	1.19626	NLS
REACTOME_COMPLEX_I_BIOGENESIS	0.334805	0.595997	-0.356714	-1.06264	NLS
REACTOME_CONDENSATION_OF_PROPHASE_CHROMOSOMES	0.137647	0.405921	-0.4641	-1.26791	NLS
REACTOME_CONSTITUTIVE_SIGNALING_BY_ABERRANT_PI3K_IN_CANCER	0.0655247	0.281255	0.651606	1.47639	NLS
REACTOME_COOPERATION_OF_PDCL_PHLP1_AND_TRIC_CCT_IN_G_PROTEIN_BETA_FOLDING	0.691307	0.829377	-0.311825	-0.860614	NLS
REACTOME_COPI_DEPENDENT_GOLGI_TO_ER_RETROGRADE_TRAFFIC	0.0407767	0.237873	-0.430633	-1.40405	NLS
REACTOME_COPI_INDEPENDENT_GOLGI_TO_ER_RETROGRADE_TRAFFIC	0.646406	0.79922	0.384824	0.835641	NLS
REACTOME_COPI_MEDIATED_ANTEROGRADE_TRANSPORT	0.723947	0.856243	0.340376	0.801007	NLS
REACTOME_COPII_MEDIATED_VESICLE_TRANSPORT	0.971567	0.988578	0.247971	0.567459	NLS
REACTOME_COSTIMULATION_BY_THE_CD28_FAMILY	0.091676	0.347439	0.654524	1.44631	NLS
REACTOME_CROSS_PRESENTATION_OF_SOLUBLE_EXOGENOUS_ANTIGENS_ENDOSOMES_	0.190824	0.470752	0.598528	1.2997	NLS
REACTOME_CYCLIN_A_CDK2_ASSOCIATED_EVENTS_AT_S_PHASE_ENTRY	0.310821	0.572273	0.48936	1.14448	NLS
REACTOME_CYCLIN_D_ASSOCIATED_EVENTS_IN_G1	0.444477	0.664496	0.468081	1.01643	NLS
REACTOME_CYTOCHROME_P450_ARRANGED_BY_SUBSTRATE_TYPE	0.99017	0.999728	-0.210277	-0.604596	NLS
REACTOME_CYTOSOLIC_SENSORS_OF_PATHOGEN_ASSOCIATED_DNA_	0.0205423	0.16303	0.724161	1.63115	NLS
REACTOME_DAG_AND_IP3_SIGNALING	0.050786	0.255395	-0.506878	-1.43364	NLS
REACTOME_INTERLEUKIN_10_SIGNALING	0.00120809	0.0359598	0.862871	1.84184	NLS
REACTOME_DEACTIVATION_OF_THE_BETA_CATENIN_TRANSACTIVATING_COMPLEX	0.228075	0.518623	0.577703	1.25234	NLS
REACTOME_DEADENYLATION_DEPENDENT_MRNA_DECAY	0.32852	0.590433	-0.360187	-1.07064	NLS
REACTOME_NOD1_2_SIGNALING_PATHWAY	0.00153374	0.0381975	0.8639	1.82619	NLS
REACTOME_DECTIN_1_MEDIATED_NONCANONICAL_NF_KB_SIGNALING	0.0496162	0.251935	0.674822	1.52185	NLS
REACTOME_DEFECTIVE_CFTR_CAUSES_CYSTIC_FIBROSIS	0.108737	0.379131	0.624662	1.40703	NLS
REACTOME_DEGRADATION_OF_AXIN	0.261984	0.536584	0.54168	1.20188	NLS
REACTOME_DEGRADATION_OF_BETA_CATENIN_BY_THE_DESTRUCTION_COMPLEX	0.266139	0.539499	0.505451	1.18485	NLS
REACTOME_DEGRADATION_OF_DVL	0.155426	0.430094	0.598362	1.33319	NLS
REACTOME_DEGRADATION_OF_GLI1_BY_THE_PROTEASOME	0.16717	0.447031	0.587442	1.32	NLS
REACTOME_DEGRADATION_OF_THE_EXTRACELLULAR_MATRIX	0.256104	0.536584	0.493174	1.18002	NLS
REACTOME_DEPOSITION_OF_NEW_CENPA_CONTAINING_NUCLEOSOMES_AT_THE_CENTROMERE	0.173077	0.454871	-0.417007	-1.2032	NLS
REACTOME_DEUBIQUITINATION	0.00899358	0.107731	0.58199	1.47863	NLS
REACTOME_DISEASES_ASSOCIATED_WITH_GLYCOSAMINOGLYCAN_METABOLISM	0.292025	0.554513	0.560952	1.18579	NLS
REACTOME_DISEASES_ASSOCIATED_WITH_O_GLYCOSYLATION_OF_PROTEINS	0.621516	0.781377	0.387932	0.860746	NLS
REACTOME_DISEASES_OF_GLYCOSYLATION	0.760307	0.868578	0.328713	0.78971	NLS
REACTOME_DISEASES_OF_METABOLISM	0.873258	0.913428	0.295606	0.739206	NLS
REACTOME_DISEASES_OF_MITOTIC_CELL_CYCLE	0.710714	0.842865	-0.304445	-0.850685	NLS
REACTOME_DISEASES_OF_SIGNAL_TRANSDUCTION_BY_GROWTH_FACTOR_RECEPTORS_AND_SECOND_MESSENGERS	0.0344614	0.225291	0.517363	1.33422	NLS
REACTOME_DISORDERS_OF_TRANSMEMBRANE_TRANSPORTERS	0.501376	0.712554	0.400095	0.984818	NLS
REACTOME_DNA_DAMAGE_BYPASS	0.260405	0.536584	0.546163	1.20687	NLS
REACTOME_DNA_DAMAGE_RECOGNITION_IN_GG_NER	0.917915	0.945019	0.284447	0.610751	NLS
REACTOME_DNA_DAMAGE_TELOMERE_STRESS_INDUCED_SENESCENCE	0.150107	0.419819	-0.414258	-1.2269	NLS
REACTOME_DNA_DOUBLE_STRAND_BREAK_REPAIR	0.0630499	0.277101	-0.361884	-1.25595	NLS
REACTOME_DNA_DOUBLE_STRAND_BREAK_RESPONSE	0.849082	0.909021	0.302832	0.682119	NLS
REACTOME_DNA_REPAIR	0.0518868	0.256007	-0.322726	-1.20377	NLS
REACTOME_DNA_REPLICATION	0.738915	0.862736	0.335562	0.813583	NLS
REACTOME_DNA_REPLICATION_PRE_INITIATION	0.533725	0.727926	0.404259	0.946248	NLS
REACTOME_DNA_STRAND_ELONGATION	0.0826636	0.322635	-0.494324	-1.34586	NLS
REACTOME_DOWNSTREAM_SIGNALING_EVENTS_OF_B_CELL_RECEPTOR_BCR_	0.0169095	0.156675	0.689717	1.60162	NLS
REACTOME_DUAL_INCISION_IN_GG_NER	0.782346	0.87804	-0.289471	-0.818731	NLS
REACTOME_DUAL_INCISION_IN_TC_NER	0.216339	0.50927	-0.378582	-1.15626	NLS
REACTOME_E3_UBIQUITIN_LIGASES_UBIQUITINATE_TARGET_PROTEINS	0.65045	0.802324	0.377469	0.834101	NLS
REACTOME_ECM_PROTEOGLYCANS	0.107123	0.379131	0.618242	1.4008	NLS
REACTOME_ELASTIC_FIBRE_FORMATION	0.911198	0.941146	0.287699	0.616012	NLS
REACTOME_EPH_EPHRIN_MEDIATED_REPULSION_OF_CELLS	0.399323	0.628914	0.479548	1.05757	NLS
REACTOME_EPH_EPHRIN_SIGNALING	0.360984	0.617683	0.46581	1.09507	NLS
REACTOME_EPHB_MEDIATED_FORWARD_SIGNALING	0.572246	0.757228	0.417571	0.89409	NLS
REACTOME_EPIGENETIC_REGULATION_OF_GENE_EXPRESSION	0.514161	0.713418	-0.291758	-0.96585	NLS
REACTOME_ER_TO_GOLGI_ANTEROGRADE_TRANSPORT	0.85837	0.913428	0.296929	0.724669	NLS
REACTOME_ERCC6_CSB_AND_EHMT2_G9A_POSITIVELY_REGULATE_RRNA_EXPRESSION	0.710661	0.842865	0.361038	0.770655	NLS
REACTOME_ESR_MEDIATED_SIGNALING	0.295891	0.556658	0.453777	1.12953	NLS
REACTOME_ESTROGEN_DEPENDENT_GENE_EXPRESSION	0.50457	0.713297	0.407787	0.97927	NLS
REACTOME_EUKARYOTIC_TRANSLATION_ELONGATION	0.34378	0.600609	-0.323136	-1.04993	NLS
REACTOME_EUKARYOTIC_TRANSLATION_INITIATION	0.060241	0.276202	-0.384953	-1.2895	NLS
REACTOME_EXPORT_OF_VIRAL_RIBONUCLEOPROTEINS_FROM_NUCLEUS	0.30315	0.562224	-0.414431	-1.11186	NLS
REACTOME_EXTENSION_OF_TELOMERES	0.0594744	0.276202	-0.480149	-1.39768	NLS
REACTOME_EXTRA_NUCLEAR_ESTROGEN_SIGNALING	0.12779	0.405921	0.589845	1.35663	NLS
REACTOME_EXTRACELLULAR_MATRIX_ORGANIZATION	0.0161325	0.156246	0.572371	1.45074	NLS
REACTOME_FACTORS_INVOLVED_IN_MEGAKARYOCYTE_DEVELOPMENT_AND_PLATELET_PRODUCTION	0.0607683	0.276202	0.573072	1.39756	NLS
REACTOME_FANCONI_ANEMIA_PATHWAY	0.597951	0.772109	-0.329835	-0.911224	NLS
REACTOME_FATTY_ACID_METABOLISM	0.995156	1	0.22261	0.545686	NLS
REACTOME_FC_EPSILON_RECEPTOR_FCERI_SIGNALING	0.0898903	0.343158	0.564494	1.36087	NLS
REACTOME_FCERI_MEDIATED_NF_KB_ACTIVATION	0.0409341	0.237873	0.656078	1.51828	NLS
REACTOME_FCGAMMA_RECEPTOR_FCGR_DEPENDENT_PHAGOCYTOSIS	0.743966	0.862736	-0.271226	-0.861772	NLS
REACTOME_FCGR3A_MEDIATED_IL10_SYNTHESIS	0.262649	0.536584	-0.422211	-1.13833	NLS
REACTOME_FLT3_SIGNALING	0.0482906	0.249935	0.529556	1.34802	NLS
REACTOME_FORMATION_OF_INCISION_COMPLEX_IN_GG_NER	0.508728	0.713311	-0.338271	-0.9625	NLS
REACTOME_FORMATION_OF_RNA_POL_II_ELONGATION_COMPLEX_	0.12362	0.405921	-0.422789	-1.25948	NLS
REACTOME_FORMATION_OF_TC_NER_PRE_INCISION_COMPLEX	0.418396	0.645874	-0.348779	-1.01527	NLS
REACTOME_FORMATION_OF_THE_BETA_CATENIN_TCF_TRANSACTIVATING_COMPLEX	0.606994	0.776181	0.393761	0.877326	NLS
REACTOME_FORMATION_OF_THE_CORNIFIED_ENVELOPE	0.619761	0.781049	0.38906	0.866851	NLS
REACTOME_FOXO_MEDIATED_TRANSCRIPTION	0.0180772	0.159335	0.729434	1.64303	NLS
REACTOME_G_ALPHA_12_13_SIGNALLING_EVENTS	0.6772	0.820492	0.357447	0.829523	NLS
REACTOME_NUCLEOTIDE_BINDING_DOMAIN_LEUCINE_RICH_REPEAT_CONTAINING_RECEPTOR_NLR_SIGNALING_PATHWAYS	0.000843645	0.0347624	0.826411	1.82613	NLS
REACTOME_G_ALPHA_Q_SIGNALLING_EVENTS	0.14623	0.41567	0.513172	1.2632	NLS
REACTOME_G_ALPHA_S_SIGNALLING_EVENTS	0.0170755	0.156675	0.638662	1.53269	NLS
REACTOME_G_ALPHA_Z_SIGNALLING_EVENTS	0.443016	0.664496	0.469188	1.01884	NLS
REACTOME_G_PROTEIN_MEDIATED_EVENTS	0.107118	0.379131	-0.44405	-1.29616	NLS
REACTOME_G1_S_DNA_DAMAGE_CHECKPOINTS	0.169239	0.447031	0.572784	1.30256	NLS
REACTOME_G2_M_CHECKPOINTS	0.371429	0.619309	-0.297528	-1.0333	NLS
REACTOME_G2_M_DNA_DAMAGE_CHECKPOINT	0.0388007	0.236171	-0.444452	-1.4176	NLS
REACTOME_GABA_B_RECEPTOR_ACTIVATION	0.41045	0.636989	0.491319	1.04875	NLS
REACTOME_GABA_RECEPTOR_ACTIVATION	0.821346	0.894925	0.319357	0.697171	NLS
REACTOME_GAMMA_CARBOXYLATION_HYPUSINE_FORMATION_AND_ARYLSULFATASE_ACTIVATION	0.958333	0.978923	-0.240452	-0.671875	NLS
REACTOME_GAP_JUNCTION_TRAFFICKING_AND_REGULATION	0.386288	0.628483	0.501829	1.07118	NLS
REACTOME_GENE_AND_PROTEIN_EXPRESSION_BY_JAK_STAT_SIGNALING_AFTER_INTERLEUKIN_12_STIMULATION	0.115082	0.39083	0.674949	1.43602	NLS
REACTOME_GENE_SILENCING_BY_RNA	0.430255	0.650357	-0.307768	-1.00399	NLS
REACTOME_GLOBAL_GENOME_NUCLEOTIDE_EXCISION_REPAIR_GG_NER_	0.319664	0.584561	-0.329479	-1.06185	NLS
REACTOME_GLUCAGON_LIKE_PEPTIDE_1_GLP1_REGULATES_INSULIN_SECRETION	0.77924	0.87804	0.33551	0.719446	NLS
REACTOME_GLUCOSE_METABOLISM	0.512465	0.713418	-0.301142	-0.966111	NLS
REACTOME_GLYCEROPHOSPHOLIPID_BIOSYNTHESIS	0.307711	0.568667	0.471664	1.12924	NLS
REACTOME_GLYCOLYSIS	0.581633	0.762892	-0.300504	-0.928738	NLS
REACTOME_GLYCOSAMINOGLYCAN_METABOLISM	0.52396	0.719578	0.40211	0.96272	NLS
REACTOME_GLYCOSPHINGOLIPID_METABOLISM	0.252247	0.536281	0.573747	1.23192	NLS
REACTOME_GOLGI_ASSOCIATED_VESICLE_BIOGENESIS	0.799341	0.885711	0.319503	0.717934	NLS
REACTOME_GOLGI_TO_ER_RETROGRADE_TRANSPORT	0.034264	0.225291	-0.399838	-1.34646	NLS
PAF1-Dependent Genes	0.00179211	0.0407511	0.838713	1.80534	NLS
REACTOME_HATS_ACETYLATE_HISTONES	0.548664	0.736283	0.394894	0.942877	NLS
REACTOME_HCMV_EARLY_EVENTS	0.793261	0.880839	0.319641	0.751668	NLS
REACTOME_HCMV_INFECTION	0.839922	0.904241	0.305718	0.732355	NLS
REACTOME_HCMV_LATE_EVENTS	0.743393	0.862736	-0.273762	-0.8611	NLS
REACTOME_HDACS_DEACETYLATE_HISTONES	0.808958	0.890705	0.31772	0.710899	NLS
REACTOME_HDR_THROUGH_HOMOLOGOUS_RECOMBINATION_HRR_	0.0408163	0.237873	-0.456132	-1.40972	NLS
REACTOME_HDR_THROUGH_SINGLE_STRAND_ANNEALING_SSA_	0.0120192	0.133746	-0.571676	-1.60361	NLS
REACTOME_HEDGEHOG_LIGAND_BIOGENESIS	0.135598	0.405921	0.598159	1.35702	NLS
REACTOME_HEDGEHOG_OFF_STATE	0.339434	0.600087	0.461144	1.10264	NLS
REACTOME_HEDGEHOG_ON_STATE	0.335034	0.595997	0.4764	1.11675	NLS
REACTOME_OVARIAN_TUMOR_DOMAIN_PROTEASES	0.00332226	0.0583055	0.840442	1.79397	NLS
REACTOME_HEPARAN_SULFATE_HEPARIN_HS_GAG_METABOLISM	0.324799	0.587784	0.522811	1.14132	NLS
REACTOME_HIV_ELONGATION_ARREST_AND_RECOVERY	0.225534	0.517344	-0.438921	-1.17756	NLS
REACTOME_HIV_INFECTION	0.868792	0.913428	0.295758	0.747118	NLS
REACTOME_HIV_LIFE_CYCLE	0.0843023	0.326593	-0.355071	-1.22745	NLS
REACTOME_HIV_TRANSCRIPTION_ELONGATION	0.0429262	0.242154	-0.51491	-1.45635	NLS
REACTOME_HIV_TRANSCRIPTION_INITIATION	0.273919	0.544713	-0.387395	-1.11385	NLS
REACTOME_DEATH_RECEPTOR_SIGNALLING	0.000940734	0.0347624	0.737243	1.78863	NLS
REACTOME_HOMOLOGY_DIRECTED_REPAIR	0.0687961	0.286521	-0.378359	-1.26958	NLS
REACTOME_HOST_INTERACTIONS_OF_HIV_FACTORS	0.547089	0.736283	0.392757	0.950454	NLS
REACTOME_HSF1_DEPENDENT_TRANSACTIVATION	0.0449119	0.242154	-0.536594	-1.44671	NLS
REACTOME_HSP90_CHAPERONE_CYCLE_FOR_STEROID_HORMONE_RECEPTORS_SHR_	0.550453	0.736283	-0.328229	-0.941221	NLS
REACTOME_IMMUNOREGULATORY_INTERACTIONS_BETWEEN_A_LYMPHOID_AND_A_NON_LYMPHOID_CELL	0.180968	0.468485	0.561296	1.28665	NLS
REACTOME_INFLUENZA_INFECTION	0.0426829	0.242154	-0.367973	-1.28125	NLS
REACTOME_INHIBITION_OF_DNA_RECOMBINATION_AT_TELOMERE	0.534462	0.727926	-0.33492	-0.947275	NLS
REACTOME_INOSITOL_PHOSPHATE_METABOLISM	0.602199	0.772109	-0.320013	-0.917661	NLS
REACTOME_INSULIN_RECEPTOR_SIGNALLING_CASCADE	0.445938	0.664496	0.467117	1.01434	NLS
REACTOME_INTEGRATION_OF_ENERGY_METABOLISM	0.871482	0.913428	0.293216	0.695385	NLS
REACTOME_INTEGRIN_CELL_SURFACE_INTERACTIONS	0.187022	0.468485	0.553038	1.27726	NLS
REACTOME_INTERACTIONS_OF_REV_WITH_HOST_CELLULAR_PROTEINS	0.140446	0.405921	-0.45453	-1.25571	NLS
REACTOME_INTERACTIONS_OF_VPR_WITH_HOST_CELLULAR_PROTEINS	0.164557	0.443819	-0.445004	-1.2294	NLS
REACTOME_CLASS_B_2_SECRETIN_FAMILY_RECEPTORS_	0.0039968	0.0597237	0.756371	1.73564	NLS
REACTOME_TNFR2_NON_CANONICAL_NF_KB_PATHWAY	0.00178617	0.0407511	0.738518	1.73119	NLS
REACTOME_ANTIVIRAL_MECHANISM_BY_IFN_STIMULATED_GENES	0.00332141	0.0583055	0.725338	1.6978	NLS
REACTOME_INTERLEUKIN_1_FAMILY_SIGNALING	0.00378609	0.0589362	0.678738	1.64251	NLS
REACTOME_INTERLEUKIN_1_SIGNALING	0.0190048	0.159335	0.660507	1.5625	NLS
REACTOME_TOLL_LIKE_RECEPTOR_CASCADES	0.00302678	0.0583055	0.668865	1.63117	NLS
REACTOME_INTERLEUKIN_12_FAMILY_SIGNALING	0.0668524	0.284258	0.668845	1.48574	NLS
REACTOME_INTERLEUKIN_12_SIGNALING	0.106663	0.379131	0.65511	1.42256	NLS
REACTOME_INTERLEUKIN_17_SIGNALING	0.108637	0.379131	0.606539	1.38801	NLS
REACTOME_INTERLEUKIN_2_FAMILY_SIGNALING	0.0311084	0.219861	0.75468	1.6109	NLS
REACTOME_INTERLEUKIN_3_INTERLEUKIN_5_AND_GM_CSF_SIGNALING	0.140481	0.405921	0.635072	1.37132	NLS
REACTOME_INTERLEUKIN_4_AND_INTERLEUKIN_13_SIGNALING	0.0192452	0.159335	0.659158	1.56042	NLS
REACTOME_INTRA_GOLGI_AND_RETROGRADE_GOLGI_TO_ER_TRAFFIC	0.0141988	0.147397	-0.379711	-1.35572	NLS
REACTOME_INTRA_GOLGI_TRAFFIC	0.537406	0.730035	-0.332842	-0.947052	NLS
REACTOME_INTRACELLULAR_SIGNALING_BY_SECOND_MESSENGERS	0.277391	0.547454	0.437953	1.12017	NLS
REACTOME_INTRAFLAGELLAR_TRANSPORT	0.398541	0.628914	-0.356124	-1.02753	NLS
REACTOME_INTRINSIC_PATHWAY_FOR_APOPTOSIS	0.147993	0.416132	0.605222	1.34287	NLS
REACTOME_ION_CHANNEL_TRANSPORT	0.79056	0.879709	-0.249618	-0.867398	NLS
REACTOME_ION_HOMEOSTASIS	0.280078	0.548616	-0.387221	-1.11039	NLS
REACTOME_ION_TRANSPORT_BY_P_TYPE_ATPASES	0.900058	0.933989	0.290215	0.630198	NLS
REACTOME_IRE1ALPHA_ACTIVATES_CHAPERONES	0.851664	0.909021	0.306943	0.676914	NLS
REACTOME_IRON_UPTAKE_AND_TRANSPORT	0.582015	0.762892	0.401476	0.894516	NLS
REACTOME_IRS_MEDIATED_SIGNALLING	0.631246	0.789813	0.392332	0.840049	NLS
REACTOME_KERATINIZATION	0.625034	0.783916	0.383063	0.860755	NLS
REACTOME_G_ALPHA_I_SIGNALLING_EVENTS	0.00149893	0.0381975	0.623823	1.58454	NLS
REACTOME_L1CAM_INTERACTIONS	0.583986	0.763562	0.382733	0.914626	NLS
REACTOME_LATE_ENDOSOMAL_MICROAUTOPHAGY	0.504963	0.713297	0.452918	0.950391	NLS
REACTOME_LEISHMANIA_INFECTION	0.0170213	0.156675	0.601702	1.49597	NLS
REACTOME_LYSOSOME_VESICLE_BIOGENESIS	0.84027	0.904241	-0.285214	-0.765188	NLS
REACTOME_HEMOSTASIS	0.00628166	0.0822327	0.532911	1.38598	NLS
REACTOME_MAP2K_AND_MAPK_ACTIVATION	0.456352	0.674214	0.468095	1.00227	NLS
REACTOME_MAPK_FAMILY_SIGNALING_CASCADES	0.0706647	0.291005	0.506658	1.29673	NLS
REACTOME_MAPK_TARGETS_NUCLEAR_EVENTS_MEDIATED_BY_MAP_KINASES	0.238668	0.529937	0.595228	1.25395	NLS
REACTOME_MAPK6_MAPK4_SIGNALING	0.212075	0.504824	0.52818	1.24169	NLS
REACTOME_MEIOSIS	0.2038	0.491243	-0.361356	-1.14346	NLS
REACTOME_MEIOTIC_RECOMBINATION	0.396461	0.628914	-0.357652	-1.02834	NLS
REACTOME_MEIOTIC_SYNAPSIS	0.25	0.536281	-0.389645	-1.12942	NLS
REACTOME_MET_PROMOTES_CELL_MOTILITY	0.397252	0.628914	0.492643	1.06042	NLS
REACTOME_METABOLISM_OF_AMINO_ACIDS_AND_DERIVATIVES	0.250052	0.536281	0.44039	1.13204	NLS
REACTOME_METABOLISM_OF_CARBOHYDRATES	0.869547	0.913428	0.299105	0.760891	NLS
REACTOME_METABOLISM_OF_FAT_SOLUBLE_VITAMINS	0.106562	0.379131	0.668319	1.43098	NLS
REACTOME_METABOLISM_OF_NUCLEOTIDES	0.389591	0.628483	0.453209	1.06572	NLS
REACTOME_METABOLISM_OF_POLYAMINES	0.130649	0.405921	0.60812	1.36977	NLS
REACTOME_METABOLISM_OF_STEROIDS	0.447233	0.664496	0.421942	1.02588	NLS
REACTOME_METABOLISM_OF_VITAMINS_AND_COFACTORS	0.229885	0.520162	0.478325	1.18497	NLS
REACTOME_METABOLISM_OF_WATER_SOLUBLE_VITAMINS_AND_COFACTORS	0.287157	0.552144	0.477417	1.14648	NLS
REACTOME_MHC_CLASS_II_ANTIGEN_PRESENTATION	0.31185	0.572273	-0.323379	-1.06355	NLS
REACTOME_MITOCHONDRIAL_BIOGENESIS	0.447032	0.664496	0.431663	1.01938	NLS
REACTOME_MITOCHONDRIAL_FATTY_ACID_BETA_OXIDATION	0.860505	0.913428	-0.277408	-0.755279	NLS
REACTOME_MITOCHONDRIAL_PROTEIN_IMPORT	0.0472264	0.249489	-0.460183	-1.39475	NLS
REACTOME_MITOCHONDRIAL_TRANSLATION	0.0396226	0.237873	-0.430142	-1.38746	NLS
REACTOME_MITOTIC_G1_PHASE_AND_G1_S_TRANSITION	0.736011	0.862736	0.335295	0.818302	NLS
REACTOME_MITOTIC_G2_G2_M_PHASES	0.807839	0.890705	0.315975	0.785588	NLS
REACTOME_SIGNALING_BY_RHO_GTPASES	0.00704225	0.0898317	-0.332738	-1.2898	NLS
REACTOME_RHO_GTPASE_EFFECTORS	0.00334448	0.0583055	-0.372137	-1.3872	NLS
REACTOME_MITOTIC_PROPHASE	0.191721	0.470752	-0.349682	-1.15761	NLS
REACTOME_CILIUM_ASSEMBLY	0.00383142	0.0589362	-0.404956	-1.44397	NLS
REACTOME_MRNA_SPLICING	0.930011	0.955591	0.270563	0.677039	NLS
REACTOME_MRNA_SPLICING_MINOR_PATHWAY	0.694782	0.829614	-0.294649	-0.872654	NLS
REACTOME_MTOR_SIGNALLING	0.223558	0.515069	-0.416493	-1.16831	NLS
REACTOME_MUSCLE_CONTRACTION	0.842841	0.905145	0.304284	0.749167	NLS
REACTOME_MYD88_INDEPENDENT_TLR4_CASCADE_	0.00906344	0.107731	0.68839	1.62217	NLS
REACTOME_N_GLYCAN_TRIMMING_IN_THE_ER_AND_CALNEXIN_CALRETICULIN_CYCLE	0.666288	0.816445	-0.322353	-0.869099	NLS
REACTOME_NCAM_SIGNALING_FOR_NEURITE_OUT_GROWTH	0.613413	0.776792	0.38604	0.873992	NLS
REACTOME_NCAM1_INTERACTIONS	0.742361	0.862736	0.346777	0.744583	NLS
REACTOME_NEDDYLATION	0.460386	0.674344	0.402005	1.01534	NLS
REACTOME_NEGATIVE_EPIGENETIC_REGULATION_OF_RRNA_EXPRESSION	0.395718	0.628914	-0.331741	-1.02711	NLS
REACTOME_NEGATIVE_REGULATION_OF_MAPK_PATHWAY	0.352133	0.60982	0.509279	1.10589	NLS
REACTOME_NEGATIVE_REGULATION_OF_NOTCH4_SIGNALING	0.128663	0.405921	0.621822	1.37931	NLS
REACTOME_NEGATIVE_REGULATION_OF_THE_PI3K_AKT_NETWORK	0.126532	0.405921	0.563882	1.33393	NLS
REACTOME_SEPARATION_OF_SISTER_CHROMATIDS	0.00382409	0.0589362	-0.405548	-1.44914	NLS
REACTOME_NETRIN_1_SIGNALING	0.277188	0.547454	-0.38473	-1.11007	NLS
REACTOME_NEUREXINS_AND_NEUROLIGINS	0.642977	0.798757	0.378453	0.839713	NLS
REACTOME_NEURONAL_SYSTEM	0.788301	0.879433	0.326005	0.836537	NLS
REACTOME_NEUROTRANSMITTER_RECEPTORS_AND_POSTSYNAPTIC_SIGNAL_TRANSMISSION	0.664701	0.816445	0.356812	0.881242	NLS
REACTOME_NEUROTRANSMITTER_RELEASE_CYCLE	0.103165	0.377308	-0.456613	-1.30682	NLS
REACTOME_NEUTROPHIL_DEGRANULATION	0.0246508	0.181583	0.519048	1.3438	NLS
REACTOME_NGF_STIMULATED_TRANSCRIPTION	0.0656081	0.281255	0.704738	1.51318	NLS
REACTOME_MITOTIC_METAPHASE_AND_ANAPHASE	0.00518135	0.073239	-0.401284	-1.45696	NLS
REACTOME_NON_INTEGRIN_MEMBRANE_ECM_INTERACTIONS	0.261323	0.536584	0.537959	1.20881	NLS
REACTOME_NONHOMOLOGOUS_END_JOINING_NHEJ_	0.524205	0.719578	-0.329168	-0.958183	NLS
REACTOME_NONSENSE_MEDIATED_DECAY_NMD_	0.21875	0.50927	-0.338902	-1.12804	NLS
REACTOME_NOTCH1_INTRACELLULAR_DOMAIN_REGULATES_TRANSCRIPTION	0.371968	0.619309	0.492504	1.08614	NLS
REACTOME_NR1H2_AND_NR1H3_MEDIATED_SIGNALING	0.871689	0.913428	0.303457	0.657833	NLS
REACTOME_NR1H3_NR1H2_REGULATE_GENE_EXPRESSION_LINKED_TO_CHOLESTEROL_TRANSPORT_AND_EFFLUX	0.888037	0.925186	0.296019	0.625752	NLS
REACTOME_NRAGE_SIGNALS_DEATH_THROUGH_JNK	0.974288	0.989423	0.244749	0.547627	NLS
REACTOME_NS1_MEDIATED_EFFECTS_ON_HOST_PATHWAYS	0.28685	0.552144	-0.3928	-1.11531	NLS
REACTOME_NUCLEAR_ENVELOPE_BREAKDOWN	0.0764873	0.305365	-0.457844	-1.35051	NLS
REACTOME_NUCLEAR_ENVELOPE_NE_REASSEMBLY	0.485989	0.703209	-0.31354	-0.973505	NLS
REACTOME_NUCLEAR_EVENTS_KINASE_AND_TRANSCRIPTION_FACTOR_ACTIVATION_	0.0592391	0.276202	0.656632	1.48967	NLS
REACTOME_NUCLEAR_IMPORT_OF_REV_PROTEIN	0.216418	0.50927	-0.435454	-1.18558	NLS
REACTOME_NUCLEAR_PORE_COMPLEX_NPC_DISASSEMBLY	0.0272028	0.197598	-0.561663	-1.55015	NLS
REACTOME_NUCLEAR_RECEPTOR_TRANSCRIPTION_PATHWAY	0.76229	0.868578	-0.28794	-0.833981	NLS
REACTOME_CELL_CYCLE_CHECKPOINTS	0.00352113	0.0589362	-0.410372	-1.52941	NLS
REACTOME_NUCLEOTIDE_EXCISION_REPAIR	0.18743	0.468485	-0.345266	-1.15313	NLS
REACTOME_O_LINKED_GLYCOSYLATION	0.731355	0.861307	0.338977	0.796898	NLS
REACTOME_O_LINKED_GLYCOSYLATION_OF_MUCINS	0.531483	0.727658	0.426428	0.934256	NLS
REACTOME_ONCOGENE_INDUCED_SENESCENCE	0.298697	0.557924	0.56181	1.17889	NLS
REACTOME_ONCOGENIC_MAPK_SIGNALING	0.130468	0.405921	0.574624	1.34389	NLS
REACTOME_OPIOID_SIGNALLING	0.602334	0.772109	-0.289873	-0.923807	NLS
REACTOME_ORC1_REMOVAL_FROM_CHROMATIN	0.36291	0.617683	0.477771	1.09634	NLS
REACTOME_ORGANELLE_BIOGENESIS_AND_MAINTENANCE	0.0957447	0.352637	-0.314419	-1.17271	NLS
REACTOME_M_PHASE	0.00628931	0.0822327	-0.401394	-1.5313	NLS
REACTOME_OXIDATIVE_STRESS_INDUCED_SENESCENCE	0.0732704	0.297057	0.60709	1.42339	NLS
REACTOME_P75_NTR_RECEPTOR_MEDIATED_SIGNALLING	0.115064	0.39083	0.574482	1.35193	NLS
REACTOME_PARASITE_INFECTION	0.785096	0.879241	0.328653	0.729012	NLS
REACTOME_PCP_CE_PATHWAY	0.0534312	0.257831	0.624495	1.46765	NLS
REACTOME_PEPTIDE_HORMONE_METABOLISM	0.612124	0.776792	0.383107	0.876705	NLS
REACTOME_CELLULAR_RESPONSE_TO_HEAT_STRESS	0.00607903	0.0822327	-0.477311	-1.56594	NLS
REACTOME_PERK_REGULATES_GENE_EXPRESSION	0.26457	0.538405	0.57977	1.22139	NLS
REACTOME_PEROXISOMAL_PROTEIN_IMPORT	0.400769	0.628914	0.470171	1.05649	NLS
REACTOME_PHASE_0_RAPID_DEPOLARISATION	0.420552	0.645874	0.487939	1.03145	NLS
REACTOME_PHASE_I_FUNCTIONALIZATION_OF_COMPOUNDS	1	1	0.175636	0.409367	NLS
REACTOME_PHASE_II_CONJUGATION_OF_COMPOUNDS	0.984763	0.998123	0.237217	0.543768	NLS
REACTOME_PHOSPHOLIPID_METABOLISM	0.0815737	0.322635	0.530183	1.3243	NLS
REACTOME_PI_METABOLISM	0.0690279	0.286521	0.614767	1.43035	NLS
REACTOME_PI3K_AKT_SIGNALING_IN_CANCER	0.114409	0.39083	0.576394	1.35504	NLS
REACTOME_PKMTS_METHYLATE_HISTONE_LYSINES	0.287088	0.552144	-0.378802	-1.09799	NLS
REACTOME_PLASMA_LIPOPROTEIN_ASSEMBLY_REMODELING_AND_CLEARANCE	0.226937	0.518288	0.547515	1.23656	NLS
REACTOME_PLASMA_LIPOPROTEIN_CLEARANCE	0.251311	0.536281	0.586532	1.23563	NLS
REACTOME_PLATELET_ACTIVATION_SIGNALING_AND_AGGREGATION	0.0928215	0.349249	0.514216	1.29872	NLS
REACTOME_PLATELET_AGGREGATION_PLUG_FORMATION_	0.67773	0.820492	0.380361	0.79814	NLS
REACTOME_PLATELET_HOMEOSTASIS	0.593474	0.770191	-0.290663	-0.927085	NLS
REACTOME_POSITIVE_EPIGENETIC_REGULATION_OF_RRNA_EXPRESSION	0.484339	0.703209	-0.317327	-0.977104	NLS
REACTOME_POST_TRANSLATIONAL_MODIFICATION_SYNTHESIS_OF_GPI_ANCHORED_PROTEINS	0.0359712	0.226662	0.667766	1.53232	NLS
REACTOME_POTASSIUM_CHANNELS	0.829333	0.896159	0.30639	0.707616	NLS
REACTOME_POTENTIAL_THERAPEUTICS_FOR_SARS	0.349485	0.607245	0.522296	1.11123	NLS
REACTOME_PRC2_METHYLATES_HISTONES_AND_DNA	0.646275	0.79922	0.386737	0.822819	NLS
REACTOME_PRE_NOTCH_EXPRESSION_AND_PROCESSING	0.456344	0.674214	0.436855	1.00893	NLS
REACTOME_PROCESSING_OF_CAPPED_INTRON_CONTAINING_PRE_MRNA	0.401639	0.628914	-0.276102	-1.01038	NLS
REACTOME_PROCESSING_OF_DNA_DOUBLE_STRAND_BREAK_ENDS	0.122744	0.405921	-0.384432	-1.227	NLS
REACTOME_PROGRAMMED_CELL_DEATH	0.00968687	0.112583	0.622978	1.54387	NLS
REACTOME_PROTEIN_FOLDING	0.691665	0.829377	0.350682	0.824664	NLS
REACTOME_PROTEIN_LOCALIZATION	0.247376	0.536281	-0.314178	-1.09332	NLS
REACTOME_PROTEIN_PROTEIN_INTERACTIONS_AT_SYNAPSES	0.366339	0.617683	0.467651	1.08806	NLS
REACTOME_PROTEIN_UBIQUITINATION	0.751591	0.8631	0.333028	0.767536	NLS
REACTOME_PTEN_REGULATION	0.461232	0.674344	0.417624	1.01553	NLS
REACTOME_PYRUVATE_METABOLISM_AND_CITRIC_ACID_TCA_CYCLE	0.42068	0.645874	-0.343552	-1.01338	NLS
REACTOME_RAB_GEFS_EXCHANGE_GTP_FOR_GDP_ON_RABS	0.748815	0.8631	-0.268252	-0.868422	NLS
REACTOME_RAB_GERANYLGERANYLATION	0.764851	0.869602	0.332152	0.750162	NLS
REACTOME_RAB_REGULATION_OF_TRAFFICKING	0.850287	0.909021	0.300162	0.722416	NLS
REACTOME_RAF_ACTIVATION	0.426994	0.649355	0.48536	1.026	NLS
REACTOME_RECRUITMENT_OF_MITOTIC_CENTROSOME_PROTEINS_AND_COMPLEXES	0.0146552	0.147397	-0.487024	-1.54743	NLS
REACTOME_RECRUITMENT_OF_NUMA_TO_MITOTIC_CENTROSOMES	0.0323176	0.222396	-0.442904	-1.42091	NLS
REACTOME_RECYCLING_PATHWAY_OF_L1	0.322837	0.58706	0.525338	1.13883	NLS
REACTOME_REGULATION_OF_BETA_CELL_DEVELOPMENT	0.376265	0.622743	-0.393902	-1.05679	NLS
REACTOME_REGULATION_OF_CHOLESTEROL_BIOSYNTHESIS_BY_SREBP_SREBF_	0.42235	0.645874	0.460789	1.03791	NLS
REACTOME_REGULATION_OF_EXPRESSION_OF_SLITS_AND_ROBOS	0.782034	0.87804	0.323832	0.798004	NLS
REACTOME_RHO_GTPASES_ACTIVATE_FORMINS	0.00135318	0.0372481	-0.489419	-1.676	NLS
REACTOME_REGULATION_OF_INSULIN_LIKE_GROWTH_FACTOR_IGF_TRANSPORT_AND_UPTAKE_BY_INSULIN_LIKE_GROWTH_FACTOR_BINDING_PROTEINS_IGFBPS_	0.0337904	0.225291	0.624734	1.49294	NLS
REACTOME_REGULATION_OF_INSULIN_SECRETION	0.997084	1	0.210154	0.484346	NLS
REACTOME_REGULATION_OF_LIPID_METABOLISM_BY_PPARALPHA	0.35975	0.617683	0.453709	1.08953	NLS
REACTOME_REGULATION_OF_MECP2_EXPRESSION_AND_ACTIVITY	0.641273	0.798538	-0.327479	-0.882919	NLS
REACTOME_REGULATION_OF_MRNA_STABILITY_BY_PROTEINS_THAT_BIND_AU_RICH_ELEMENTS	0.250192	0.536281	0.514322	1.20286	NLS
REACTOME_REGULATION_OF_PLK1_ACTIVITY_AT_G2_M_TRANSITION	0.152355	0.423837	-0.372239	-1.1942	NLS
REACTOME_REGULATION_OF_PTEN_GENE_TRANSCRIPTION	0.828316	0.896159	0.310214	0.704612	NLS
REACTOME_REGULATION_OF_PTEN_STABILITY_AND_ACTIVITY	0.340103	0.600087	0.493094	1.12133	NLS
REACTOME_REGULATION_OF_RAS_BY_GAPS	0.179821	0.467892	0.568638	1.29159	NLS
REACTOME_REGULATION_OF_RUNX2_EXPRESSION_AND_ACTIVITY	0.197709	0.483185	0.552948	1.26885	NLS
REACTOME_REGULATION_OF_RUNX3_EXPRESSION_AND_ACTIVITY	0.143255	0.411662	0.608379	1.34987	NLS
REACTOME_REGULATION_OF_TP53_ACTIVITY	0.137715	0.405921	-0.333297	-1.16726	NLS
REACTOME_REGULATION_OF_TP53_ACTIVITY_THROUGH_PHOSPHORYLATION	0.038835	0.236171	-0.433423	-1.41314	NLS
REACTOME_REGULATION_OF_TP53_EXPRESSION_AND_DEGRADATION	0.599819	0.772109	0.405171	0.864858	NLS
REACTOME_REPRODUCTION	0.3282	0.590433	-0.325033	-1.05794	NLS
REACTOME_RESOLUTION_OF_ABASIC_SITES_AP_SITES_	0.392428	0.628914	-0.370812	-1.04017	NLS
REACTOME_RESOLUTION_OF_D_LOOP_STRUCTURES	0.0466174	0.248785	-0.533889	-1.43942	NLS
REACTOME_HOMOLOGOUS_DNA_PAIRING_AND_STRAND_EXCHANGE	0.00452781	0.0657791	-0.593786	-1.70273	NLS
REACTOME_RESPIRATORY_ELECTRON_TRANSPORT	0.0856237	0.329273	-0.384751	-1.26438	NLS
REACTOME_RESPIRATORY_ELECTRON_TRANSPORT_ATP_SYNTHESIS_BY_CHEMIOSMOTIC_COUPLING_AND_HEAT_PRODUCTION_BY_UNCOUPLING_PROTEINS_	0.117503	0.396478	-0.358539	-1.20694	NLS
REACTOME_RESPONSE_OF_EIF2AK4_GCN2_TO_AMINO_ACID_DEFICIENCY	0.388489	0.628483	-0.311327	-1.0246	NLS
REACTOME_RESPONSE_TO_ELEVATED_PLATELET_CYTOSOLIC_CA2_	0.15873	0.436005	0.529392	1.2713	NLS
REACTOME_RET_SIGNALING	0.22065	0.51062	0.593634	1.27107	NLS
REACTOME_RETROGRADE_TRANSPORT_AT_THE_TRANS_GOLGI_NETWORK	0.801511	0.886237	-0.279429	-0.809949	NLS
REACTOME_RHO_GTPASE_CYCLE	0.81328	0.892117	0.311101	0.755039	NLS
REACTOME_KINESINS	0.00212465	0.0444476	-0.596601	-1.75981	NLS
REACTOME_REGULATION_OF_HSF1_MEDIATED_HEAT_SHOCK_RESPONSE	0.000897666	0.0347624	-0.553467	-1.76387	NLS
REACTOME_RHO_GTPASES_ACTIVATE_PKNS	0.507355	0.713297	0.430265	0.958661	NLS
REACTOME_RHO_GTPASES_ACTIVATE_WASPS_AND_WAVES	0.863524	0.913428	0.309533	0.649516	NLS
REACTOME_RMTS_METHYLATE_HISTONE_ARGININES	0.0537353	0.257831	-0.4877	-1.40225	NLS
REACTOME_RNA_POLYMERASE_I_PROMOTER_ESCAPE	0.219093	0.50927	-0.397172	-1.15124	NLS
REACTOME_RNA_POLYMERASE_I_TRANSCRIPTION	0.176844	0.462446	-0.38399	-1.18888	NLS
REACTOME_RNA_POLYMERASE_I_TRANSCRIPTION_INITIATION	0.0205736	0.16303	-0.545016	-1.55076	NLS
REACTOME_RNA_POLYMERASE_II_TRANSCRIBES_SNRNA_GENES	0.761117	0.868578	0.329481	0.766589	NLS
REACTOME_RNA_POLYMERASE_II_TRANSCRIPTION_TERMINATION	0.491261	0.70585	0.429411	0.97972	NLS
REACTOME_RNA_POLYMERASE_III_TRANSCRIPTION	0.690995	0.829377	0.365925	0.79325	NLS
REACTOME_RRNA_MODIFICATION_IN_THE_NUCLEUS_AND_CYTOSOL	0.0118168	0.133746	-0.523251	-1.57205	NLS
REACTOME_RRNA_PROCESSING	0.0144928	0.147397	-0.379332	-1.35774	NLS
REACTOME_RUNX1_INTERACTS_WITH_CO_FACTORS_WHOSE_PRECISE_EFFECT_ON_RUNX1_TARGETS_IS_NOT_KNOWN	0.861975	0.913428	0.306745	0.654762	NLS
REACTOME_RUNX1_REGULATES_GENES_INVOLVED_IN_MEGAKARYOCYTE_DIFFERENTIATION_AND_PLATELET_FUNCTION	0.749658	0.8631	0.337833	0.760959	NLS
REACTOME_RUNX1_REGULATES_TRANSCRIPTION_OF_GENES_INVOLVED_IN_DIFFERENTIATION_OF_HSCS	0.159868	0.436005	0.552654	1.29962	NLS
REACTOME_S_PHASE	0.512987	0.713418	-0.278013	-0.976943	NLS
REACTOME_SARS_COV_1_INFECTION	0.164629	0.443819	0.605471	1.3305	NLS
REACTOME_SARS_COV_INFECTIONS	0.136433	0.405921	0.569793	1.33371	NLS
REACTOME_SCF_SKP2_MEDIATED_DEGRADATION_OF_P27_P21	0.131579	0.405921	0.605353	1.36519	NLS
REACTOME_SELECTIVE_AUTOPHAGY	0.634925	0.79252	0.374474	0.856951	NLS
REACTOME_SELENOAMINO_ACID_METABOLISM	0.13705	0.405921	-0.355023	-1.18773	NLS
REACTOME_SEMAPHORIN_INTERACTIONS	0.181892	0.468485	0.571441	1.29475	NLS
REACTOME_SENESCENCE_ASSOCIATED_SECRETORY_PHENOTYPE_SASP_	0.212354	0.504824	0.541402	1.24778	NLS
REACTOME_SUMOYLATION_OF_DNA_REPLICATION_PROTEINS	0.00265252	0.0533565	-0.619837	-1.78842	NLS
REACTOME_SIGNALING_BY_BRAF_AND_RAF_FUSIONS	0.147576	0.416132	0.586179	1.33302	NLS
REACTOME_SIGNALING_BY_EGFR	0.256063	0.536584	0.5521	1.21757	NLS
REACTOME_SIGNALING_BY_ERBB2	0.617829	0.780494	0.38994	0.861658	NLS
REACTOME_SIGNALING_BY_ERBB4	0.470107	0.684864	0.447978	0.987945	NLS
REACTOME_SIGNALING_BY_FGFR	0.488883	0.704369	0.422127	0.982145	NLS
REACTOME_SIGNALING_BY_FGFR_IN_DISEASE	0.185401	0.468485	0.580851	1.29418	NLS
REACTOME_SIGNALING_BY_FGFR1	0.404217	0.631062	0.489599	1.05719	NLS
REACTOME_SIGNALING_BY_FGFR2	0.458976	0.674344	0.443746	1.00911	NLS
REACTOME_SIGNALING_BY_FGFR2_IN_DISEASE	0.573592	0.757228	0.415486	0.883985	NLS
REACTOME_SIGNALING_BY_FGFR3	0.365031	0.617683	0.516319	1.09144	NLS
REACTOME_SIGNALING_BY_FGFR4	0.381587	0.627578	0.508119	1.08107	NLS
REACTOME_SIGNALING_BY_HEDGEHOG	0.390549	0.628483	0.435063	1.06336	NLS
REACTOME_SIGNALING_BY_INSULIN_RECEPTOR	0.585571	0.763725	0.39537	0.898033	NLS
REACTOME_AURKA_ACTIVATION_BY_TPX2	0.000807754	0.0347624	-0.578891	-1.80611	NLS
REACTOME_SIGNALING_BY_MET	0.497138	0.710392	0.420313	0.976022	NLS
REACTOME_SIGNALING_BY_MODERATE_KINASE_ACTIVITY_BRAF_MUTANTS	0.231736	0.520162	0.575044	1.2487	NLS
REACTOME_SIGNALING_BY_NOTCH	0.258693	0.536584	0.461668	1.15525	NLS
REACTOME_SIGNALING_BY_NOTCH1	0.354238	0.61144	0.474912	1.09903	NLS
REACTOME_SIGNALING_BY_NOTCH1_PEST_DOMAIN_MUTANTS_IN_CANCER	0.268967	0.54214	0.530932	1.19591	NLS
REACTOME_SIGNALING_BY_NOTCH3	0.692998	0.829377	0.362721	0.790701	NLS
REACTOME_SIGNALING_BY_NOTCH4	0.061789	0.276202	0.621667	1.44641	NLS
REACTOME_SIGNALING_BY_NTRKS	0.198965	0.483994	0.504904	1.22495	NLS
REACTOME_SIGNALING_BY_NUCLEAR_RECEPTORS	0.388686	0.628483	0.417353	1.05783	NLS
REACTOME_SIGNALING_BY_PDGF	0.549074	0.736283	0.412739	0.923505	NLS
REACTOME_SIGNALING_BY_PTK6	0.234114	0.523254	0.558848	1.23997	NLS
REACTOME_SIGNALING_BY_RECEPTOR_TYROSINE_KINASES	0.188111	0.468485	0.444678	1.15502	NLS
REACTOME_SIGNALING_BY_RETINOIC_ACID	0.896406	0.932048	0.292659	0.624696	NLS
REACTOME_ANCHORING_OF_THE_BASAL_BODY_TO_THE_PLASMA_MEMBRANE	0.000997009	0.0347624	-0.574859	-1.88051	NLS
REACTOME_SIGNALING_BY_ROBO_RECEPTORS	0.776142	0.876722	0.322785	0.81069	NLS
REACTOME_SIGNALING_BY_SCF_KIT	0.0935551	0.349495	0.672231	1.45155	NLS
REACTOME_SIGNALING_BY_TGF_BETA_RECEPTOR_COMPLEX	0.0358744	0.226662	0.663272	1.53185	NLS
REACTOME_SIGNALING_BY_TGFB_FAMILY_MEMBERS	0.0435763	0.242154	0.627065	1.48082	NLS
REACTOME_SIGNALING_BY_THE_B_CELL_RECEPTOR_BCR_	0.0282417	0.202334	0.636278	1.51754	NLS
REACTOME_SIGNALING_BY_TYPE_1_INSULIN_LIKE_GROWTH_FACTOR_1_RECEPTOR_IGF1R_	0.670689	0.819556	0.374676	0.81222	NLS
REACTOME_SIGNALING_BY_VEGF	0.725269	0.856243	0.338328	0.80785	NLS
REACTOME_SIGNALING_BY_WNT	0.284958	0.552144	0.437386	1.11719	NLS
REACTOME_SIGNALING_BY_WNT_IN_CANCER	0.573313	0.757228	0.419593	0.886976	NLS
REACTOME_SIGNALLING_TO_ERKS	0.674233	0.820056	0.378479	0.800065	NLS
REACTOME_SLC_MEDIATED_TRANSMEMBRANE_TRANSPORT	0.912354	0.941146	0.279696	0.701382	NLS
REACTOME_SLC_TRANSPORTER_DISORDERS	0.486734	0.703209	-0.305384	-0.975723	NLS
REACTOME_SMOOTH_MUSCLE_CONTRACTION	0.29263	0.554513	0.564597	1.18942	NLS
REACTOME_SNRNP_ASSEMBLY	0.135811	0.405921	-0.420487	-1.24534	NLS
REACTOME_SPHINGOLIPID_DE_NOVO_BIOSYNTHESIS	0.610973	0.776792	-0.320209	-0.911108	NLS
REACTOME_SPHINGOLIPID_METABOLISM	0.54771	0.736283	0.399568	0.934484	NLS
REACTOME_SRP_DEPENDENT_COTRANSLATIONAL_PROTEIN_TARGETING_TO_MEMBRANE	0.515625	0.713418	-0.291531	-0.970363	NLS
REACTOME_STABILIZATION_OF_P53	0.14624	0.41567	0.607611	1.34972	NLS
REACTOME_STIMULI_SENSING_CHANNELS	0.773585	0.876311	-0.263846	-0.851059	NLS
REACTOME_SUMOYLATION	0.0318584	0.222159	-0.366893	-1.30057	NLS
REACTOME_SUMOYLATION_OF_CHROMATIN_ORGANIZATION_PROTEINS	0.13788	0.405921	-0.413796	-1.24992	NLS
REACTOME_SUMOYLATION_OF_DNA_DAMAGE_RESPONSE_AND_REPAIR_PROTEINS	0.044905	0.242154	-0.44029	-1.39324	NLS
REACTOME_MITOTIC_SPINDLE_CHECKPOINT	0.00118483	0.0359598	-0.579623	-1.93492	NLS
REACTOME_SUMOYLATION_OF_RNA_BINDING_PROTEINS	0.507208	0.713297	-0.33563	-0.965016	NLS
REACTOME_SUMOYLATION_OF_SUMOYLATION_PROTEINS	0.231176	0.520162	-0.427546	-1.16805	NLS
REACTOME_SUMOYLATION_OF_TRANSCRIPTION_COFACTORS	0.570642	0.757228	-0.326776	-0.927838	NLS
REACTOME_SUMOYLATION_OF_UBIQUITINYLATION_PROTEINS	0.697619	0.831104	-0.306442	-0.856264	NLS
REACTOME_SWITCHING_OF_ORIGINS_TO_A_POST_REPLICATIVE_STATE	0.461597	0.674344	0.428132	1.00675	NLS
REACTOME_SYNTHESIS_OF_BILE_ACIDS_AND_BILE_SALTS	0.427109	0.649355	0.486313	1.02047	NLS
REACTOME_SYNTHESIS_OF_PIPS_AT_THE_PLASMA_MEMBRANE	0.0625174	0.27709	0.675538	1.49847	NLS
REACTOME_SYNTHESIS_OF_SUBSTRATES_IN_N_GLYCAN_BIOSYTHESIS	0.732852	0.861307	-0.287585	-0.854837	NLS
REACTOME_TBC_RABGAPS	0.493279	0.706808	0.446398	0.969347	NLS
REACTOME_TCF_DEPENDENT_SIGNALING_IN_RESPONSE_TO_WNT	0.332367	0.595302	0.442503	1.10323	NLS
REACTOME_TCR_SIGNALING	0.0215934	0.166079	0.651354	1.5459	NLS
REACTOME_TELOMERE_C_STRAND_LAGGING_STRAND_SYNTHESIS	0.136051	0.405921	-0.468588	-1.27579	NLS
REACTOME_TELOMERE_MAINTENANCE	0.108033	0.379131	-0.391167	-1.25493	NLS
REACTOME_TERMINATION_OF_TRANSLESION_DNA_SYNTHESIS	0.251311	0.536281	0.586557	1.23569	NLS
REACTOME_TGF_BETA_RECEPTOR_SIGNALING_ACTIVATES_SMADS	0.12438	0.405921	0.680271	1.42746	NLS
REACTOME_THE_CITRIC_ACID_TCA_CYCLE_AND_RESPIRATORY_ELECTRON_TRANSPORT	0.0953206	0.352637	-0.339729	-1.20379	NLS
REACTOME_THE_ROLE_OF_GTSE1_IN_G2_M_PROGRESSION_AFTER_G2_CHECKPOINT	0.256349	0.536584	0.522589	1.19792	NLS
REACTOME_TNF_SIGNALING	0.018574	0.159335	0.770871	1.65518	NLS
REACTOME_RESOLUTION_OF_SISTER_CHROMATID_COHESION	0.00123762	0.0359598	-0.58941	-1.98174	NLS
REACTOME_TOLL_LIKE_RECEPTOR_10_TLR10_CASCADE	0.0214889	0.166079	0.674486	1.57744	NLS
REACTOME_TOLL_LIKE_RECEPTOR_4_TLR4_CASCADE	0.00859599	0.107041	0.663375	1.59658	NLS
REACTOME_TOLL_LIKE_RECEPTOR_9_TLR9_CASCADE	0.0219808	0.166531	0.665212	1.56424	NLS
REACTOME_MITOTIC_PROMETAPHASE	0.00203666	0.0443822	-0.588494	-2.11303	NLS
REACTOME_TOLL_LIKE_RECEPTOR_TLR1_TLR2_CASCADE	0.022289	0.166531	0.656612	1.55059	NLS
REACTOME_TP53_REGULATES_METABOLIC_GENES	0.522642	0.719578	-0.297079	-0.958254	NLS
REACTOME_TP53_REGULATES_TRANSCRIPTION_OF_CELL_CYCLE_GENES	0.298074	0.557924	0.522821	1.15971	NLS
REACTOME_TP53_REGULATES_TRANSCRIPTION_OF_CELL_DEATH_GENES	0.033084	0.224713	0.728459	1.59026	NLS
REACTOME_TP53_REGULATES_TRANSCRIPTION_OF_DNA_REPAIR_GENES	0.23913	0.529937	-0.373835	-1.13304	NLS
REACTOME_TRANS_GOLGI_NETWORK_VESICLE_BUDDING	0.741233	0.862736	0.338197	0.777848	NLS
REACTOME_TRANSCRIPTION_COUPLED_NUCLEOTIDE_EXCISION_REPAIR_TC_NER_	0.323276	0.58706	-0.33416	-1.06173	NLS
REACTOME_TRANSCRIPTION_OF_THE_HIV_GENOME	0.0518053	0.256007	-0.447259	-1.3823	NLS
REACTOME_TRANSCRIPTIONAL_ACTIVATION_OF_MITOCHONDRIAL_BIOGENESIS	0.269515	0.54214	0.530181	1.19422	NLS
REACTOME_TRANSCRIPTIONAL_ACTIVITY_OF_SMAD2_SMAD3_SMAD4_HETEROTRIMER	0.052678	0.257482	0.709388	1.53781	NLS
REACTOME_TRANSCRIPTIONAL_REGULATION_BY_E2F6	0.240478	0.530674	-0.431545	-1.16349	NLS
REACTOME_TRANSCRIPTIONAL_REGULATION_BY_MECP2	0.81716	0.892223	0.315832	0.712261	NLS
REACTOME_TRANSCRIPTIONAL_REGULATION_BY_RUNX1	0.0824628	0.322635	0.529849	1.32347	NLS
REACTOME_TRANSCRIPTIONAL_REGULATION_BY_RUNX2	0.273364	0.544713	0.482225	1.15649	NLS
REACTOME_TRANSCRIPTIONAL_REGULATION_BY_RUNX3	0.0601052	0.276202	0.613674	1.44919	NLS
REACTOME_TRANSCRIPTIONAL_REGULATION_BY_SMALL_RNAS	0.396317	0.628914	-0.329898	-1.02429	NLS
REACTOME_TRANSCRIPTIONAL_REGULATION_BY_THE_AP_2_TFAP2_FAMILY_OF_TRANSCRIPTION_FACTORS	0.823137	0.894934	0.323403	0.688069	NLS
REACTOME_TRANSCRIPTIONAL_REGULATION_BY_TP53	0.445801	0.664496	0.397664	1.02426	NLS
REACTOME_TRANSCRIPTIONAL_REGULATION_BY_VENTX	0.390368	0.628483	0.496737	1.06517	NLS
REACTOME_TRANSCRIPTIONAL_REGULATION_OF_GRANULOPOIESIS	0.300028	0.558415	0.522231	1.1584	NLS
REACTOME_TRANSCRIPTIONAL_REGULATION_OF_WHITE_ADIPOCYTE_DIFFERENTIATION	0.121983	0.405921	0.580922	1.35595	NLS
REACTOME_TRANSLATION	0.130597	0.405921	-0.300881	-1.12876	NLS
REACTOME_TRANSLESION_SYNTHESIS_BY_Y_FAMILY_DNA_POLYMERASES_BYPASSES_LESIONS_ON_DNA_TEMPLATE	0.2954	0.556658	0.544113	1.17121	NLS
REACTOME_TRANSLOCATION_OF_SLC2A4_GLUT4_TO_THE_PLASMA_MEMBRANE	0.421888	0.645874	0.455946	1.04026	NLS
REACTOME_TRANSMISSION_ACROSS_CHEMICAL_SYNAPSES	0.871929	0.913428	0.294443	0.743074	NLS
REACTOME_TRANSPORT_OF_BILE_SALTS_AND_ORGANIC_ACIDS_METAL_IONS_AND_AMINE_COMPOUNDS	0.962178	0.980934	0.253446	0.579988	NLS
REACTOME_TRANSPORT_OF_INORGANIC_CATIONS_ANIONS_AND_AMINO_ACIDS_OLIGOPEPTIDES	0.666582	0.816445	0.359302	0.842423	NLS
REACTOME_TRANSPORT_OF_MATURE_MRNAS_DERIVED_FROM_INTRONLESS_TRANSCRIPTS	0.187342	0.468485	-0.417046	-1.19358	NLS
REACTOME_TRANSPORT_OF_MATURE_TRANSCRIPT_TO_CYTOPLASM	0.904725	0.936973	0.278956	0.651117	NLS
REACTOME_TRANSPORT_OF_THE_SLBP_DEPENDANT_MATURE_MRNA	0.278533	0.547643	-0.408201	-1.12661	NLS
REACTOME_TRANSPORT_OF_VITAMINS_NUCLEOSIDES_AND_RELATED_MOLECULES	0.98826	0.999728	0.231215	0.495069	NLS
REACTOME_TRANSPORT_TO_THE_GOLGI_AND_SUBSEQUENT_MODIFICATION	0.815416	0.892181	0.312801	0.774913	NLS
REACTOME_TRNA_AMINOACYLATION	0.341966	0.600162	0.51536	1.1172	NLS
REACTOME_TRNA_MODIFICATION_IN_THE_NUCLEUS_AND_CYTOSOL	0.189602	0.469962	-0.420389	-1.19364	NLS
REACTOME_TRNA_PROCESSING	0.013245	0.14137	-0.450321	-1.49469	NLS
REACTOME_TRNA_PROCESSING_IN_THE_NUCLEUS	0.0487445	0.249935	-0.46489	-1.39671	NLS
REACTOME_UB_SPECIFIC_PROCESSING_PROTEASES	0.019498	0.159335	0.596967	1.48318	NLS
REACTOME_UCH_PROTEINASES	0.364578	0.617683	0.463262	1.08936	NLS
REACTOME_UNFOLDED_PROTEIN_RESPONSE_UPR_	0.515519	0.713418	0.410803	0.966742	NLS
REACTOME_VASOPRESSIN_REGULATES_RENAL_WATER_HOMEOSTASIS_VIA_AQUAPORINS	0.409449	0.636989	0.493097	1.04911	NLS
REACTOME_VIRAL_MESSENGER_RNA_SYNTHESIS	0.168823	0.447031	-0.422552	-1.2117	NLS
REACTOME_VISUAL_PHOTOTRANSDUCTION	0.160063	0.436005	0.567183	1.31256	NLS
REACTOME_INTERFERON_SIGNALING	0.0002531	0.0246989	0.860616	2.22641	LGS
REACTOME_HEMOSTASIS	0.080752	0.612077	0.437771	1.23187	LGS
REACTOME_INTRINSIC_PATHWAY_FOR_APOPTOSIS	0.697053	0.888858	0.352703	0.798985	LGS
REACTOME_TRANSLESION_SYNTHESIS_BY_Y_FAMILY_DNA_POLYMERASES_BYPASSES_LESIONS_ON_DNA_TEMPLATE	0.286957	0.828575	0.541675	1.18646	LGS
REACTOME_APOPTOTIC_CLEAVAGE_OF_CELLULAR_PROTEINS	0.351695	0.839232	0.514867	1.1184	LGS
REACTOME_OPIOID_SIGNALLING	0.825365	0.908847	0.305617	0.731206	LGS
REACTOME_CA_DEPENDENT_EVENTS	0.548486	0.884034	-0.360647	-0.931752	LGS
REACTOME_G_PROTEIN_MEDIATED_EVENTS	0.309795	0.839232	-0.404708	-1.09509	LGS
REACTOME_NEUROTRANSMITTER_RELEASE_CYCLE	0.903034	0.951491	-0.266372	-0.70656	LGS
REACTOME_NEUROTRANSMITTER_RECEPTORS_AND_POSTSYNAPTIC_SIGNAL_TRANSMISSION	0.713739	0.888858	0.330087	0.85127	LGS
REACTOME_TRANSMISSION_ACROSS_CHEMICAL_SYNAPSES	0.790396	0.899071	0.304999	0.809524	LGS
REACTOME_NEURONAL_SYSTEM	0.7094	0.888858	0.322603	0.884174	LGS
REACTOME_FORMATION_OF_RNA_POL_II_ELONGATION_COMPLEX_	0.719512	0.888858	-0.304072	-0.840228	LGS
REACTOME_IRS_MEDIATED_SIGNALLING	0.543351	0.884034	0.419596	0.911456	LGS
REACTOME_DOWNSTREAM_SIGNALING_EVENTS_OF_B_CELL_RECEPTOR_BCR_	0.101994	0.692762	0.575777	1.36715	LGS
REACTOME_INTERFERON_GAMMA_SIGNALING	0.000294811	0.0246989	0.92071	2.14931	LGS
REACTOME_MEIOTIC_SYNAPSIS	0.360628	0.839232	-0.394539	-1.06018	LGS
REACTOME_SIGNALING_BY_FGFR_IN_DISEASE	0.506549	0.868607	0.423722	0.963891	LGS
REACTOME_SIGNALING_BY_ERBB2	0.305762	0.839232	0.515887	1.16195	LGS
REACTOME_CELLULAR_RESPONSE_TO_HYPOXIA	0.726814	0.888858	-0.297297	-0.853329	LGS
REACTOME_SIGNALING_BY_ERBB4	0.389251	0.843264	0.476271	1.07118	LGS
REACTOME_ANTIGEN_PROCESSING_CROSS_PRESENTATION	0.0644884	0.551156	0.595856	1.42673	LGS
REACTOME_CROSS_PRESENTATION_OF_SOLUBLE_EXOGENOUS_ANTIGENS_ENDOSOMES_	0.750951	0.888858	0.341886	0.757434	LGS
REACTOME_MITOCHONDRIAL_PROTEIN_IMPORT	0.160961	0.79085	-0.437503	-1.22682	LGS
REACTOME_POTASSIUM_CHANNELS	0.367222	0.839232	0.461381	1.0897	LGS
REACTOME_THE_CITRIC_ACID_TCA_CYCLE_AND_RESPIRATORY_ELECTRON_TRANSPORT	0.387736	0.843264	-0.311212	-1.02234	LGS
REACTOME_SIGNALING_BY_SCF_KIT	0.335253	0.839232	0.513591	1.12947	LGS
REACTOME_COLLAGEN_DEGRADATION	0.423423	0.843264	0.463749	1.04302	LGS
REACTOME_TRANSLOCATION_OF_SLC2A4_GLUT4_TO_THE_PLASMA_MEMBRANE	0.362272	0.839232	0.469819	1.09588	LGS
REACTOME_REPRODUCTION	0.236111	0.817862	-0.376447	-1.12936	LGS
REACTOME_DEGRADATION_OF_THE_EXTRACELLULAR_MATRIX	0.239681	0.817862	0.47867	1.18207	LGS
REACTOME_EXTRACELLULAR_MATRIX_ORGANIZATION	0.0339143	0.442408	0.5162	1.3851	LGS
REACTOME_COLLAGEN_FORMATION	0.588033	0.888858	0.380298	0.909885	LGS
REACTOME_GLYCEROPHOSPHOLIPID_BIOSYNTHESIS	0.356869	0.839232	0.436986	1.08164	LGS
REACTOME_INOSITOL_PHOSPHATE_METABOLISM	0.990736	0.997221	-0.217238	-0.577732	LGS
REACTOME_PI_METABOLISM	0.344877	0.839232	0.464697	1.10977	LGS
REACTOME_PHOSPHOLIPID_METABOLISM	0.225646	0.817862	0.446862	1.16622	LGS
REACTOME_DAG_AND_IP3_SIGNALING	0.411176	0.843264	-0.387467	-1.02116	LGS
REACTOME_MEIOSIS	0.195977	0.817862	-0.406761	-1.17618	LGS
REACTOME_CELL_CELL_COMMUNICATION	0.0697051	0.569621	0.546841	1.3671	LGS
REACTOME_PHASE_II_CONJUGATION_OF_COMPOUNDS	0.696858	0.888858	-0.301329	-0.861738	LGS
REACTOME_ELASTIC_FIBRE_FORMATION	0.531617	0.881561	0.424158	0.921365	LGS
REACTOME_EUKARYOTIC_TRANSLATION_ELONGATION	0.0186493	0.309237	0.64204	1.54954	LGS
REACTOME_SIGNALING_BY_NOTCH	0.437639	0.843264	0.391084	1.02452	LGS
REACTOME_TELOMERE_MAINTENANCE	0.0544721	0.50873	-0.468775	-1.38408	LGS
REACTOME_GAP_JUNCTION_TRAFFICKING_AND_REGULATION	0.539469	0.881695	0.423417	0.914111	LGS
REACTOME_METABOLISM_OF_NUCLEOTIDES	0.153794	0.79085	-0.402879	-1.20733	LGS
REACTOME_MITOCHONDRIAL_BIOGENESIS	0.681602	0.888858	0.34956	0.850231	LGS
REACTOME_TRANSPORT_OF_THE_SLBP_DEPENDANT_MATURE_MRNA	0.557209	0.884034	-0.358112	-0.925203	LGS
REACTOME_TRANSPORT_OF_MATURE_MRNAS_DERIVED_FROM_INTRONLESS_TRANSCRIPTS	0.551463	0.884034	-0.352409	-0.934776	LGS
REACTOME_HIV_LIFE_CYCLE	0.28658	0.828575	-0.337121	-1.07798	LGS
REACTOME_HIV_INFECTION	0.53726	0.881561	-0.28782	-0.967279	LGS
REACTOME_HOST_INTERACTIONS_OF_HIV_FACTORS	0.825435	0.908847	0.305803	0.766964	LGS
REACTOME_GLYCOSAMINOGLYCAN_METABOLISM	0.566024	0.884034	-0.303637	-0.938468	LGS
REACTOME_POST_TRANSLATIONAL_MODIFICATION_SYNTHESIS_OF_GPI_ANCHORED_PROTEINS	0.642458	0.888858	0.367367	0.860874	LGS
REACTOME_RESPIRATORY_ELECTRON_TRANSPORT_ATP_SYNTHESIS_BY_CHEMIOSMOTIC_COUPLING_AND_HEAT_PRODUCTION_BY_UNCOUPLING_PROTEINS_	0.596094	0.888858	-0.297553	-0.929197	LGS
REACTOME_INTEGRATION_OF_ENERGY_METABOLISM	0.904071	0.951491	0.282277	0.687594	LGS
REACTOME_HEPARAN_SULFATE_HEPARIN_HS_GAG_METABOLISM	0.128997	0.758037	-0.482917	-1.28274	LGS
REACTOME_GAMMA_CARBOXYLATION_HYPUSINE_FORMATION_AND_ARYLSULFATASE_ACTIVATION	0.706649	0.888858	0.361293	0.784809	LGS
REACTOME_COLLAGEN_BIOSYNTHESIS_AND_MODIFYING_ENZYMES	0.998476	0.998476	0.200917	0.458106	LGS
REACTOME_MTOR_SIGNALLING	0.300572	0.839232	-0.42396	-1.11691	LGS
REACTOME_REGULATION_OF_CHOLESTEROL_BIOSYNTHESIS_BY_SREBP_SREBF_	0.472138	0.859022	0.435043	0.994917	LGS
REACTOME_TOLL_LIKE_RECEPTOR_4_TLR4_CASCADE	0.0756032	0.581478	0.542448	1.35611	LGS
REACTOME_SYNTHESIS_OF_PIPS_AT_THE_PLASMA_MEMBRANE	0.278805	0.821433	0.528047	1.19377	LGS
REACTOME_SPHINGOLIPID_DE_NOVO_BIOSYNTHESIS	0.659547	0.888858	0.372569	0.822282	LGS
REACTOME_GLYCOSPHINGOLIPID_METABOLISM	0.354661	0.839232	0.50972	1.1109	LGS
REACTOME_MYD88_INDEPENDENT_TLR4_CASCADE_	0.124824	0.741853	0.539863	1.30943	LGS
REACTOME_SIGNALING_BY_NTRKS	0.419073	0.843264	0.409518	1.03428	LGS
REACTOME_COMPLEMENT_CASCADE	0.190556	0.81025	0.62253	1.3208	LGS
REACTOME_HIV_TRANSCRIPTION_INITIATION	0.38699	0.843264	-0.391002	-1.0386	LGS
REACTOME_HIV_TRANSCRIPTION_ELONGATION	0.331049	0.839232	-0.412642	-1.08751	LGS
REACTOME_TRANSCRIPTION_OF_THE_HIV_GENOME	0.263354	0.817862	-0.399174	-1.13488	LGS
REACTOME_HIV_ELONGATION_ARREST_AND_RECOVERY	0.496032	0.859022	-0.386006	-0.97447	LGS
REACTOME_TOLL_LIKE_RECEPTOR_9_TLR9_CASCADE	0.109635	0.725815	0.551966	1.333	LGS
REACTOME_TOLL_LIKE_RECEPTOR_10_TLR10_CASCADE	0.175408	0.79085	0.526177	1.25989	LGS
REACTOME_TOLL_LIKE_RECEPTOR_TLR1_TLR2_CASCADE	0.136656	0.768509	0.532479	1.29514	LGS
REACTOME_INFLUENZA_INFECTION	0.164133	0.79085	0.481387	1.23488	LGS
REACTOME_EXPORT_OF_VIRAL_RIBONUCLEOPROTEINS_FROM_NUCLEUS	0.720734	0.888858	-0.322648	-0.814522	LGS
REACTOME_NS1_MEDIATED_EFFECTS_ON_HOST_PATHWAYS	0.478247	0.859022	0.444041	0.976517	LGS
REACTOME_VIRAL_MESSENGER_RNA_SYNTHESIS	0.435422	0.843264	-0.379224	-1.00853	LGS
REACTOME_NOD1_2_SIGNALING_PATHWAY	0.048595	0.501967	0.727905	1.55998	LGS
REACTOME_NUCLEOTIDE_BINDING_DOMAIN_LEUCINE_RICH_REPEAT_CONTAINING_RECEPTOR_NLR_SIGNALING_PATHWAYS	0.0254027	0.359071	0.706957	1.59231	LGS
REACTOME_TOLL_LIKE_RECEPTOR_CASCADES	0.0133055	0.266957	0.599733	1.52859	LGS
REACTOME_INTERFERON_ALPHA_BETA_SIGNALING	0.000300481	0.0246989	0.91801	2.11212	LGS
REACTOME_SIGNALING_BY_TGF_BETA_RECEPTOR_COMPLEX	0.241309	0.817862	0.509251	1.20276	LGS
REACTOME_APC_C_MEDIATED_DEGRADATION_OF_CELL_CYCLE_PROTEINS	0.0471956	0.501967	-0.473279	-1.40197	LGS
REACTOME_APC_C_CDH1_MEDIATED_DEGRADATION_OF_CDC20_AND_OTHER_APC_C_CDH1_TARGETED_PROTEINS_IN_LATE_MITOSIS_EARLY_G1	0.759341	0.888858	-0.290267	-0.835052	LGS
REACTOME_TELOMERE_C_STRAND_LAGGING_STRAND_SYNTHESIS	0.115832	0.730065	-0.519	-1.3311	LGS
REACTOME_PLASMA_LIPOPROTEIN_ASSEMBLY_REMODELING_AND_CLEARANCE	0.162861	0.79085	0.566628	1.30368	LGS
REACTOME_INTERACTIONS_OF_VPR_WITH_HOST_CELLULAR_PROTEINS	0.245098	0.817862	-0.447745	-1.16601	LGS
REACTOME_ACTIVATION_OF_ATR_IN_RESPONSE_TO_REPLICATION_STRESS	0.537702	0.881561	-0.355636	-0.93691	LGS
REACTOME_INTERACTIONS_OF_REV_WITH_HOST_CELLULAR_PROTEINS	0.729618	0.888858	-0.315011	-0.820347	LGS
REACTOME_SIGNALING_BY_EGFR	0.185772	0.805484	0.576714	1.29709	LGS
REACTOME_CHONDROITIN_SULFATE_DERMATAN_SULFATE_METABOLISM	0.122381	0.735696	-0.488588	-1.29781	LGS
REACTOME_SRP_DEPENDENT_COTRANSLATIONAL_PROTEIN_TARGETING_TO_MEMBRANE	0.0642504	0.551156	0.562893	1.39094	LGS
REACTOME_NUCLEAR_IMPORT_OF_REV_PROTEIN	0.74001	0.888858	-0.314653	-0.807004	LGS
REACTOME_EXTENSION_OF_TELOMERES	0.107103	0.718137	-0.490791	-1.32365	LGS
REACTOME_CYTOSOLIC_SENSORS_OF_PATHOGEN_ASSOCIATED_DNA_	0.00545124	0.150053	0.748334	1.71139	LGS
REACTOME_ORGANELLE_BIOGENESIS_AND_MAINTENANCE	0.0979827	0.685074	-0.340107	-1.17721	LGS
REACTOME_REGULATION_OF_BETA_CELL_DEVELOPMENT	0.436705	0.843264	0.475985	1.00988	LGS
REACTOME_SIGNALING_BY_PDGF	0.850815	0.921276	0.305684	0.693878	LGS
REACTOME_SCF_SKP2_MEDIATED_DEGRADATION_OF_P27_P21	0.745098	0.888858	0.338518	0.776737	LGS
REACTOME_SIGNALLING_TO_ERKS	0.237734	0.817862	-0.458379	-1.17563	LGS
REACTOME_SIGNALING_BY_FGFR	0.789788	0.899071	-0.280736	-0.816603	LGS
REACTOME_PRE_NOTCH_EXPRESSION_AND_PROCESSING	0.563249	0.884034	0.391621	0.924935	LGS
REACTOME_SNRNP_ASSEMBLY	0.666085	0.888858	-0.317017	-0.866949	LGS
REACTOME_SYNTHESIS_OF_BILE_ACIDS_AND_BILE_SALTS	0.401875	0.843264	0.495671	1.05165	LGS
REACTOME_NRAGE_SIGNALS_DEATH_THROUGH_JNK	0.767764	0.888858	0.334414	0.759092	LGS
REACTOME_P75_NTR_RECEPTOR_MEDIATED_SIGNALLING	0.120157	0.735696	0.543739	1.31655	LGS
REACTOME_BILE_ACID_AND_BILE_SALT_METABOLISM	0.391686	0.843264	0.490098	1.06813	LGS
REACTOME_SIGNALING_BY_VEGF	0.856314	0.921507	0.298902	0.73459	LGS
REACTOME_SIGNALING_BY_RHO_GTPASES	0.00407332	0.129469	-0.387888	-1.39469	LGS
REACTOME_RHO_GTPASE_CYCLE	0.0522023	0.501967	-0.424525	-1.34035	LGS
REACTOME_DEGRADATION_OF_BETA_CATENIN_BY_THE_DESTRUCTION_COMPLEX	0.778094	0.89635	0.320213	0.768808	LGS
REACTOME_RHO_GTPASE_EFFECTORS	0.0244604	0.355356	-0.370634	-1.27834	LGS
REACTOME_SIGNALING_BY_WNT	0.66597	0.888858	0.333319	0.901865	LGS
REACTOME_METABOLISM_OF_WATER_SOLUBLE_VITAMINS_AND_COFACTORS	0.712612	0.888858	0.33841	0.839539	LGS
REACTOME_METABOLISM_OF_VITAMINS_AND_COFACTORS	0.703619	0.888858	0.332203	0.859408	LGS
REACTOME_SIGNALING_BY_NOTCH1	0.286833	0.828575	0.488831	1.15905	LGS
REACTOME_NUCLEAR_EVENTS_KINASE_AND_TRANSCRIPTION_FACTOR_ACTIVATION_	0.218241	0.817862	0.536281	1.24319	LGS
REACTOME_IMMUNOREGULATORY_INTERACTIONS_BETWEEN_A_LYMPHOID_AND_A_NON_LYMPHOID_CELL	0.312518	0.839232	0.487877	1.14001	LGS
REACTOME_NEGATIVE_REGULATION_OF_THE_PI3K_AKT_NETWORK	0.172867	0.79085	0.515261	1.25248	LGS
REACTOME_ER_TO_GOLGI_ANTEROGRADE_TRANSPORT	0.791558	0.899071	0.311781	0.79515	LGS
REACTOME_TRANS_GOLGI_NETWORK_VESICLE_BUDDING	0.460345	0.850546	0.427656	1.00532	LGS
REACTOME_TCF_DEPENDENT_SIGNALING_IN_RESPONSE_TO_WNT	0.553719	0.884034	-0.28974	-0.957133	LGS
REACTOME_FORMATION_OF_THE_BETA_CATENIN_TCF_TRANSACTIVATING_COMPLEX	0.705061	0.888858	-0.31013	-0.848115	LGS
REACTOME_ASSEMBLY_OF_COLLAGEN_FIBRILS_AND_OTHER_MULTIMERIC_STRUCTURES	0.420178	0.843264	0.459141	1.04221	LGS
REACTOME_TCR_SIGNALING	0.226426	0.817862	0.489868	1.19603	LGS
REACTOME_CELL_SURFACE_INTERACTIONS_AT_THE_VASCULAR_WALL	0.101433	0.692762	0.53953	1.32867	LGS
REACTOME_FCGAMMA_RECEPTOR_FCGR_DEPENDENT_PHAGOCYTOSIS	0.91322	0.955228	0.276823	0.657465	LGS
REACTOME_COPII_MEDIATED_VESICLE_TRANSPORT	0.892547	0.94829	-0.259625	-0.738133	LGS
REACTOME_CELL_DEATH_SIGNALLING_VIA_NRAGE_NRIF_AND_NADE	0.499561	0.862279	0.414515	0.976457	LGS
REACTOME_GENE_SILENCING_BY_RNA	0.21049	0.817862	-0.379714	-1.14655	LGS
REACTOME_BIOLOGICAL_OXIDATIONS	0.981729	0.993476	0.240352	0.616271	LGS
REACTOME_CYTOCHROME_P450_ARRANGED_BY_SUBSTRATE_TYPE	0.627343	0.888858	-0.335963	-0.892399	LGS
REACTOME_PHASE_I_FUNCTIONALIZATION_OF_COMPOUNDS	0.96221	0.985022	0.252657	0.604498	LGS
REACTOME_EPIGENETIC_REGULATION_OF_GENE_EXPRESSION	0.520378	0.881089	-0.312114	-0.959171	LGS
REACTOME_NOTCH1_INTRACELLULAR_DOMAIN_REGULATES_TRANSCRIPTION	0.333644	0.839232	0.501705	1.12838	LGS
REACTOME_PRC2_METHYLATES_HISTONES_AND_DNA	0.396226	0.843264	-0.408704	-1.04918	LGS
REACTOME_MHC_CLASS_II_ANTIGEN_PRESENTATION	0.246799	0.817862	-0.365865	-1.11572	LGS
REACTOME_ARACHIDONIC_ACID_METABOLISM	0.525621	0.881089	0.418972	0.935608	LGS
REACTOME_TRANSCRIPTIONAL_ACTIVATION_OF_MITOCHONDRIAL_BIOGENESIS	0.433677	0.843264	0.449608	1.02823	LGS
REACTOME_INTEGRIN_CELL_SURFACE_INTERACTIONS	0.090856	0.659968	0.589155	1.39147	LGS
REACTOME_BINDING_AND_UPTAKE_OF_LIGANDS_BY_SCAVENGER_RECEPTORS	0.026272	0.361586	0.761565	1.62546	LGS
REACTOME_TGF_BETA_RECEPTOR_SIGNALING_ACTIVATES_SMADS	0.421299	0.843264	0.484941	1.02888	LGS
REACTOME_TRANSCRIPTIONAL_ACTIVITY_OF_SMAD2_SMAD3_SMAD4_HETEROTRIMER	0.260121	0.817862	0.550865	1.21579	LGS
REACTOME_VISUAL_PHOTOTRANSDUCTION	0.416763	0.843264	0.443004	1.05039	LGS
REACTOME_PI3K_AKT_SIGNALING_IN_CANCER	0.44096	0.843264	0.426895	1.02925	LGS
REACTOME_CONSTITUTIVE_SIGNALING_BY_ABERRANT_PI3K_IN_CANCER	0.112597	0.730065	0.591143	1.36774	LGS
REACTOME_CONDENSATION_OF_PROPHASE_CHROMOSOMES	0.0948496	0.679539	-0.532943	-1.36811	LGS
REACTOME_SIGNALING_BY_TYPE_1_INSULIN_LIKE_GROWTH_FACTOR_1_RECEPTOR_IGF1R_	0.579216	0.888357	0.400715	0.884403	LGS
REACTOME_SELENOAMINO_ACID_METABOLISM	0.0881069	0.649013	0.541625	1.3423	LGS
REACTOME_ACTIVATION_OF_GENE_EXPRESSION_BY_SREBF_SREBP_	0.358682	0.839232	0.498674	1.10479	LGS
REACTOME_FC_EPSILON_RECEPTOR_FCERI_SIGNALING	0.555197	0.884034	0.377527	0.945514	LGS
REACTOME_SEPARATION_OF_SISTER_CHROMATIDS	0.00918367	0.200128	-0.447859	-1.47683	LGS
REACTOME_DDX58_IFIH1_MEDIATED_INDUCTION_OF_INTERFERON_ALPHA_BETA	0.000294031	0.0246989	0.831132	1.94764	LGS
REACTOME_MITOTIC_METAPHASE_AND_ANAPHASE	0.00630517	0.157029	-0.430796	-1.44877	LGS
REACTOME_OXIDATIVE_STRESS_INDUCED_SENESCENCE	0.768837	0.888858	0.324139	0.779003	LGS
REACTOME_SENESCENCE_ASSOCIATED_SECRETORY_PHENOTYPE_SASP_	0.743342	0.888858	0.331432	0.780742	LGS
REACTOME_CELLULAR_SENESCENCE	0.22192	0.817862	-0.343223	-1.11093	LGS
REACTOME_ONCOGENE_INDUCED_SENESCENCE	0.400201	0.843264	0.49711	1.0547	LGS
REACTOME_DNA_DAMAGE_TELOMERE_STRESS_INDUCED_SENESCENCE	0.0395579	0.49259	-0.552987	-1.51226	LGS
REACTOME_REGULATION_OF_PLK1_ACTIVITY_AT_G2_M_TRANSITION	0.489616	0.859022	0.413121	0.991875	LGS
REACTOME_SIGNALING_BY_NOTCH1_PEST_DOMAIN_MUTANTS_IN_CANCER	0.315869	0.839232	0.498415	1.13984	LGS
REACTOME_STIMULI_SENSING_CHANNELS	0.945964	0.979682	-0.24665	-0.730639	LGS
REACTOME_EPH_EPHRIN_SIGNALING	0.486158	0.859022	0.411974	0.993276	LGS
REACTOME_FCERI_MEDIATED_NF_KB_ACTIVATION	0.399652	0.843264	0.449203	1.06509	LGS
REACTOME_PEPTIDE_HORMONE_METABOLISM	0.974646	0.989786	0.243559	0.568567	LGS
REACTOME_NUCLEAR_ENVELOPE_BREAKDOWN	0.693961	0.888858	-0.312797	-0.851608	LGS
REACTOME_SUMOYLATION	0.918249	0.956661	0.275337	0.712295	LGS
REACTOME_NUCLEAR_ENVELOPE_NE_REASSEMBLY	0.35228	0.839232	-0.37195	-1.06394	LGS
REACTOME_NON_INTEGRIN_MEMBRANE_ECM_INTERACTIONS	0.489634	0.859022	0.430679	0.98198	LGS
REACTOME_ECM_PROTEOGLYCANS	0.36631	0.839232	0.472793	1.09391	LGS
REACTOME_SUMOYLATION_OF_DNA_DAMAGE_RESPONSE_AND_REPAIR_PROTEINS	0.800347	0.902115	0.31316	0.743582	LGS
REACTOME_HDACS_DEACETYLATE_HISTONES	0.509994	0.871657	-0.346178	-0.954614	LGS
REACTOME_PKMTS_METHYLATE_HISTONE_LYSINES	0.265844	0.817862	-0.419465	-1.12716	LGS
REACTOME_HATS_ACETYLATE_HISTONES	0.960741	0.985022	0.255583	0.627465	LGS
REACTOME_RMTS_METHYLATE_HISTONE_ARGININES	0.823087	0.908847	0.314436	0.70119	LGS
REACTOME_SUMOYLATION_OF_UBIQUITINYLATION_PROTEINS	0.550522	0.884034	0.416845	0.905481	LGS
REACTOME_CHROMATIN_MODIFYING_ENZYMES	0.610473	0.888858	-0.279868	-0.946441	LGS
REACTOME_NUCLEAR_PORE_COMPLEX_NPC_DISASSEMBLY	0.504361	0.8677	-0.37264	-0.962737	LGS
REACTOME_REGULATION_OF_HSF1_MEDIATED_HEAT_SHOCK_RESPONSE	0.0318091	0.426569	-0.500733	-1.45997	LGS
REACTOME_HSP90_CHAPERONE_CYCLE_FOR_STEROID_HORMONE_RECEPTORS_SHR_	0.647932	0.888858	0.37477	0.832262	LGS
REACTOME_CELLULAR_RESPONSE_TO_HEAT_STRESS	0.069209	0.569621	-0.445406	-1.3519	LGS
REACTOME_HSF1_DEPENDENT_TRANSACTIVATION	0.121303	0.735696	-0.522237	-1.32817	LGS
REACTOME_METABOLISM_OF_POLYAMINES	0.368262	0.839232	0.47646	1.08964	LGS
REACTOME_DISEASES_ASSOCIATED_WITH_GLYCOSAMINOGLYCAN_METABOLISM	0.760661	0.888858	0.345625	0.740714	LGS
REACTOME_TRANSCRIPTIONAL_REGULATION_BY_TP53	0.613462	0.888858	-0.268839	-0.957272	LGS
REACTOME_CLASS_A_1_RHODOPSIN_LIKE_RECEPTORS_	0.0446744	0.501967	0.537693	1.39339	LGS
REACTOME_CLASS_B_2_SECRETIN_FAMILY_RECEPTORS_	0.00999706	0.209138	0.697692	1.63494	LGS
REACTOME_NETRIN_1_SIGNALING	0.72268	0.888858	-0.311668	-0.833887	LGS
REACTOME_SEMAPHORIN_INTERACTIONS	0.27451	0.821433	0.513329	1.1877	LGS
REACTOME_L1CAM_INTERACTIONS	0.35226	0.839232	0.441256	1.08666	LGS
REACTOME_NCAM_SIGNALING_FOR_NEURITE_OUT_GROWTH	0.784237	0.899071	0.324252	0.747831	LGS
REACTOME_PEPTIDE_LIGAND_BINDING_RECEPTORS	0.0176357	0.309237	0.62353	1.53863	LGS
REACTOME_SIGNALING_BY_ROBO_RECEPTORS	0.170618	0.79085	0.459927	1.21094	LGS
REACTOME_DEACTIVATION_OF_THE_BETA_CATENIN_TRANSACTIVATING_COMPLEX	0.364361	0.839232	0.498195	1.09955	LGS
REACTOME_DISEASES_OF_GLYCOSYLATION	0.961424	0.985022	0.258833	0.644574	LGS
REACTOME_TRNA_AMINOACYLATION	0.247689	0.817862	0.559203	1.2342	LGS
REACTOME_CHEMOKINE_RECEPTORS_BIND_CHEMOKINES	0.00602813	0.157029	0.819698	1.73912	LGS
REACTOME_RECRUITMENT_OF_MITOTIC_CENTROSOME_PROTEINS_AND_COMPLEXES	0.809061	0.904144	-0.277749	-0.805902	LGS
REACTOME_RECRUITMENT_OF_NUMA_TO_MITOTIC_CENTROSOMES	0.856086	0.921507	-0.26697	-0.788243	LGS
REACTOME_PERK_REGULATES_GENE_EXPRESSION	0.842368	0.915922	0.314605	0.671483	LGS
REACTOME_IRE1ALPHA_ACTIVATES_CHAPERONES	0.612302	0.888858	0.381993	0.859138	LGS
REACTOME_UNFOLDED_PROTEIN_RESPONSE_UPR_	0.821449	0.908847	0.309431	0.749221	LGS
REACTOME_TRANSCRIPTIONAL_REGULATION_OF_WHITE_ADIPOCYTE_DIFFERENTIATION	0.174571	0.79085	0.52869	1.26536	LGS
REACTOME_REGULATION_OF_INSULIN_LIKE_GROWTH_FACTOR_IGF_TRANSPORT_AND_UPTAKE_BY_INSULIN_LIKE_GROWTH_FACTOR_BINDING_PROTEINS_IGFBPS_	0.0137817	0.266957	0.63605	1.56636	LGS
REACTOME_GLUCAGON_LIKE_PEPTIDE_1_GLP1_REGULATES_INSULIN_SECRETION	0.43342	0.843264	0.471501	1.0209	LGS
REACTOME_ABC_FAMILY_PROTEINS_MEDIATED_TRANSPORT	0.805912	0.904144	0.313368	0.763328	LGS
REACTOME_NUCLEAR_RECEPTOR_TRANSCRIPTION_PATHWAY	0.0653378	0.551156	-0.53094	-1.42478	LGS
REACTOME_BETA_CATENIN_INDEPENDENT_WNT_SIGNALING	0.304166	0.839232	0.441831	1.12343	LGS
REACTOME_COSTIMULATION_BY_THE_CD28_FAMILY	0.115861	0.730065	0.616026	1.3875	LGS
REACTOME_SUMOYLATION_OF_TRANSCRIPTION_COFACTORS	0.915245	0.955436	-0.260978	-0.689778	LGS
REACTOME_ASSOCIATION_OF_TRIC_CCT_WITH_TARGET_PROTEINS_DURING_BIOSYNTHESIS	0.166407	0.79085	-0.475419	-1.25247	LGS
REACTOME_DISEASES_ASSOCIATED_WITH_O_GLYCOSYLATION_OF_PROTEINS	0.626458	0.888858	0.376958	0.85393	LGS
REACTOME_PROTEIN_FOLDING	0.834228	0.915922	0.305044	0.735739	LGS
REACTOME_EPHB_MEDIATED_FORWARD_SIGNALING	0.550847	0.884034	0.416661	0.905079	LGS
REACTOME_EPH_EPHRIN_MEDIATED_REPULSION_OF_CELLS	0.362846	0.839232	0.488032	1.09763	LGS
REACTOME_MUSCLE_CONTRACTION	0.837609	0.915922	0.299588	0.769786	LGS
REACTOME_REGULATION_OF_LIPID_METABOLISM_BY_PPARALPHA	0.562196	0.884034	0.377779	0.940181	LGS
REACTOME_CIRCADIAN_CLOCK	0.418994	0.843264	0.444898	1.04256	LGS
REACTOME_SUMOYLATION_OF_SUMOYLATION_PROTEINS	0.708312	0.888858	-0.323681	-0.830917	LGS
REACTOME_CA2_PATHWAY	0.248498	0.817862	0.525901	1.20997	LGS
REACTOME_PCP_CE_PATHWAY	0.42074	0.843264	0.431342	1.04103	LGS
REACTOME_G_ALPHA_Q_SIGNALLING_EVENTS	0.7152	0.888858	0.329194	0.846424	LGS
REACTOME_G_ALPHA_12_13_SIGNALLING_EVENTS	0.49463	0.859022	0.413932	0.981908	LGS
REACTOME_PLATELET_HOMEOSTASIS	0.822267	0.908847	0.306077	0.730957	LGS
REACTOME_G_ALPHA_S_SIGNALLING_EVENTS	0.0482254	0.501967	0.572497	1.42338	LGS
REACTOME_G_ALPHA_I_SIGNALLING_EVENTS	0.220557	0.817862	0.431635	1.16087	LGS
REACTOME_G_ALPHA_Z_SIGNALLING_EVENTS	0.366603	0.839232	0.493019	1.09226	LGS
REACTOME_ADHERENS_JUNCTIONS_INTERACTIONS	0.42135	0.843264	0.481538	1.02778	LGS
REACTOME_NCAM1_INTERACTIONS	0.99324	0.997221	-0.196587	-0.517901	LGS
REACTOME_CELL_CELL_JUNCTION_ORGANIZATION	0.256814	0.817862	0.525496	1.20178	LGS
REACTOME_REGULATION_OF_INSULIN_SECRETION	0.798946	0.902115	0.314065	0.739831	LGS
REACTOME_TRANSPORT_OF_BILE_SALTS_AND_ORGANIC_ACIDS_METAL_IONS_AND_AMINE_COMPOUNDS	0.683078	0.888858	0.352724	0.823402	LGS
REACTOME_TRANSPORT_OF_INORGANIC_CATIONS_ANIONS_AND_AMINO_ACIDS_OLIGOPEPTIDES	0.81433	0.906497	0.310341	0.745843	LGS
REACTOME_TRANSPORT_OF_VITAMINS_NUCLEOSIDES_AND_RELATED_MOLECULES	0.098242	0.685074	-0.517772	-1.35775	LGS
REACTOME_SLC_MEDIATED_TRANSMEMBRANE_TRANSPORT	0.591977	0.888858	0.353567	0.930632	LGS
REACTOME_ERCC6_CSB_AND_EHMT2_G9A_POSITIVELY_REGULATE_RRNA_EXPRESSION	0.366855	0.839232	-0.414016	-1.06963	LGS
REACTOME_SPHINGOLIPID_METABOLISM	0.44454	0.843264	0.428536	1.0261	LGS
REACTOME_DEADENYLATION_DEPENDENT_MRNA_DECAY	0.656413	0.888858	0.368553	0.836585	LGS
REACTOME_VASOPRESSIN_REGULATES_RENAL_WATER_HOMEOSTASIS_VIA_AQUAPORINS	0.42223	0.843264	0.476536	1.02629	LGS
REACTOME_LYSOSOME_VESICLE_BIOGENESIS	0.767582	0.888858	0.346823	0.735841	LGS
REACTOME_GOLGI_ASSOCIATED_VESICLE_BIOGENESIS	0.862369	0.926117	-0.273671	-0.756222	LGS
REACTOME_RECYCLING_PATHWAY_OF_L1	0.253108	0.817862	0.556476	1.22818	LGS
REACTOME_ACTIVATION_OF_NMDA_RECEPTORS_AND_POSTSYNAPTIC_EVENTS	0.993408	0.997221	0.22208	0.531754	LGS
REACTOME_SMOOTH_MUSCLE_CONTRACTION	0.187895	0.805484	0.619628	1.32252	LGS
REACTOME_AQUAPORIN_MEDIATED_TRANSPORT	0.461864	0.850546	0.456046	0.990633	LGS
REACTOME_BIOSYNTHESIS_OF_THE_N_GLYCAN_PRECURSOR_DOLICHOL_LIPID_LINKED_OLIGOSACCHARIDE_LLO_AND_TRANSFER_TO_A_NASCENT_PROTEIN	0.592755	0.888858	-0.320036	-0.915445	LGS
REACTOME_ASPARAGINE_N_LINKED_GLYCOSYLATION	0.960074	0.985022	0.258442	0.699271	LGS
REACTOME_SYNTHESIS_OF_SUBSTRATES_IN_N_GLYCAN_BIOSYTHESIS	0.971445	0.988455	-0.231007	-0.637021	LGS
REACTOME_INTERLEUKIN_1_FAMILY_SIGNALING	0.115127	0.730065	0.516805	1.29616	LGS
REACTOME_CELL_JUNCTION_ORGANIZATION	0.240546	0.817862	0.49658	1.19343	LGS
REACTOME_INTERLEUKIN_12_FAMILY_SIGNALING	0.235671	0.817862	0.542165	1.2322	LGS
REACTOME_INTERLEUKIN_17_SIGNALING	0.677182	0.888858	0.354727	0.828079	LGS
REACTOME_NEGATIVE_REGULATORS_OF_DDX58_IFIH1_SIGNALING	0.000330579	0.0246989	0.901842	1.93275	LGS
REACTOME_MAPK_TARGETS_NUCLEAR_EVENTS_MEDIATED_BY_MAP_KINASES	0.838377	0.915922	0.316372	0.675255	LGS
REACTOME_AUF1_HNRNP_D0_BINDS_AND_DESTABILIZES_MRNA	0.794208	0.899071	0.321557	0.726951	LGS
REACTOME_REGULATION_OF_MRNA_STABILITY_BY_PROTEINS_THAT_BIND_AU_RICH_ELEMENTS	0.48008	0.859022	0.416326	0.996861	LGS
REACTOME_INTERLEUKIN_2_FAMILY_SIGNALING	0.274157	0.821433	0.558245	1.20519	LGS
REACTOME_MITOTIC_G2_G2_M_PHASES	0.768808	0.888858	0.315874	0.821797	LGS
REACTOME_MITOTIC_G1_PHASE_AND_G1_S_TRANSITION	0.134021	0.768509	-0.372784	-1.19028	LGS
REACTOME_SUMOYLATION_OF_CHROMATIN_ORGANIZATION_PROTEINS	0.27957	0.821433	-0.399442	-1.11465	LGS
REACTOME_SUMOYLATION_OF_RNA_BINDING_PROTEINS	0.610254	0.888858	-0.340187	-0.903619	LGS
REACTOME_ASYMMETRIC_LOCALIZATION_OF_PCP_PROTEINS	0.595663	0.888858	0.383539	0.887401	LGS
REACTOME_SUMOYLATION_OF_DNA_REPLICATION_PROTEINS	0.203734	0.817862	-0.447662	-1.19775	LGS
REACTOME_DEGRADATION_OF_AXIN	0.793432	0.899071	0.321426	0.728132	LGS
REACTOME_DEGRADATION_OF_DVL	0.647578	0.888858	0.370173	0.842077	LGS
REACTOME_SIGNALING_BY_WNT_IN_CANCER	0.273141	0.821433	-0.445846	-1.14348	LGS
REACTOME_GPCR_LIGAND_BINDING	0.00445591	0.129469	0.57491	1.54481	LGS
REACTOME_INTERLEUKIN_3_INTERLEUKIN_5_AND_GM_CSF_SIGNALING	0.486564	0.859022	0.440112	0.967876	LGS
REACTOME_O_LINKED_GLYCOSYLATION	0.521751	0.881089	0.399166	0.962397	LGS
REACTOME_POSITIVE_EPIGENETIC_REGULATION_OF_RRNA_EXPRESSION	0.632489	0.888858	-0.316247	-0.893991	LGS
REACTOME_B_WICH_COMPLEX_POSITIVELY_REGULATES_RRNA_EXPRESSION	0.700676	0.888858	-0.315216	-0.850129	LGS
REACTOME_NEGATIVE_EPIGENETIC_REGULATION_OF_RRNA_EXPRESSION	0.425755	0.843264	-0.353618	-1.01127	LGS
REACTOME_N_GLYCAN_TRIMMING_IN_THE_ER_AND_CALNEXIN_CALRETICULIN_CYCLE	0.764912	0.888858	-0.311087	-0.791168	LGS
REACTOME_PROGRAMMED_CELL_DEATH	0.1179	0.734065	0.489325	1.26631	LGS
REACTOME_HEDGEHOG_LIGAND_BIOGENESIS	0.676044	0.888858	0.356314	0.825996	LGS
REACTOME_SIGNALING_BY_HEDGEHOG	0.790921	0.899071	0.313441	0.801329	LGS
REACTOME_SIGNALING_BY_RETINOIC_ACID	0.651103	0.888858	-0.334773	-0.864904	LGS
REACTOME_MITOCHONDRIAL_TRANSLATION	0.0868673	0.649013	-0.442362	-1.31038	LGS
REACTOME_CARDIAC_CONDUCTION	0.669853	0.888858	-0.287184	-0.888486	LGS
REACTOME_PHASE_0_RAPID_DEPOLARISATION	0.762772	0.888858	-0.310403	-0.796105	LGS
REACTOME_TRANSCRIPTIONAL_REGULATION_BY_SMALL_RNAS	0.318551	0.839232	-0.37935	-1.08511	LGS
REACTOME_ION_HOMEOSTASIS	0.632153	0.888858	-0.332913	-0.885363	LGS
REACTOME_DECTIN_1_MEDIATED_NONCANONICAL_NF_KB_SIGNALING	0.431674	0.843264	0.448358	1.02877	LGS
REACTOME_CLEC7A_DECTIN_1_SIGNALING	0.523916	0.881089	0.396246	0.963183	LGS
REACTOME_DEGRADATION_OF_GLI1_BY_THE_PROTEASOME	0.719207	0.888858	0.347525	0.792382	LGS
REACTOME_HEDGEHOG_OFF_STATE	0.865528	0.926708	0.294809	0.727473	LGS
REACTOME_ACTIVATION_OF_ANTERIOR_HOX_GENES_IN_HINDBRAIN_DEVELOPMENT_DURING_EARLY_EMBRYOGENESIS	0.229388	0.817862	-0.386443	-1.13944	LGS
REACTOME_CILIUM_ASSEMBLY	0.0243408	0.355356	-0.412337	-1.36094	LGS
REACTOME_ABC_TRANSPORTER_DISORDERS	0.682425	0.888858	0.350413	0.830852	LGS
REACTOME_SLC_TRANSPORTER_DISORDERS	0.762683	0.888858	0.325389	0.77912	LGS
REACTOME_DISORDERS_OF_TRANSMEMBRANE_TRANSPORTERS	0.742717	0.888858	0.3252	0.833804	LGS
REACTOME_ANCHORING_OF_THE_BASAL_BODY_TO_THE_PLASMA_MEMBRANE	0.0189208	0.309237	-0.502761	-1.52218	LGS
REACTOME_CARGO_TRAFFICKING_TO_THE_PERICILIARY_MEMBRANE	0.161999	0.79085	-0.466624	-1.24848	LGS
REACTOME_INTRAFLAGELLAR_TRANSPORT	0.308622	0.839232	-0.409269	-1.09502	LGS
REACTOME_C_TYPE_LECTIN_RECEPTORS_CLRS_	0.400752	0.843264	0.417165	1.04479	LGS
REACTOME_RHO_GTPASES_ACTIVATE_PKNS	0.803229	0.903416	0.319133	0.725971	LGS
REACTOME_TP53_REGULATES_METABOLIC_GENES	0.658687	0.888858	-0.30036	-0.88974	LGS
REACTOME_HEDGEHOG_ON_STATE	0.67596	0.888858	0.351041	0.842825	LGS
REACTOME_REGULATION_OF_TP53_ACTIVITY	0.611517	0.888858	-0.290019	-0.939221	LGS
REACTOME_TP53_REGULATES_TRANSCRIPTION_OF_CELL_DEATH_GENES	0.234003	0.817862	0.560004	1.24881	LGS
REACTOME_SIGNALING_BY_FGFR1	0.730966	0.888858	0.348223	0.765798	LGS
REACTOME_SIGNALING_BY_FGFR2	0.855454	0.921507	0.301005	0.700807	LGS
REACTOME_SIGNALING_BY_FGFR3	0.570579	0.885497	0.413597	0.886385	LGS
REACTOME_SIGNALING_BY_FGFR4	0.531075	0.881561	0.428612	0.923076	LGS
REACTOME_SIGNALING_BY_FGFR2_IN_DISEASE	0.631371	0.888858	0.389053	0.83788	LGS
REACTOME_TERMINATION_OF_TRANSLESION_DNA_SYNTHESIS	0.247423	0.817862	0.582409	1.24308	LGS
REACTOME_REGULATION_OF_RAS_BY_GAPS	0.769891	0.888858	0.325955	0.757168	LGS
REACTOME_DISEASES_OF_SIGNAL_TRANSDUCTION_BY_GROWTH_FACTOR_RECEPTORS_AND_SECOND_MESSENGERS	0.238286	0.817862	0.408436	1.12725	LGS
REACTOME_RHO_GTPASES_ACTIVATE_WASPS_AND_WAVES	0.83992	0.915922	0.317495	0.673617	LGS
REACTOME_RHO_GTPASES_ACTIVATE_FORMINS	0.00664452	0.157958	-0.481584	-1.5277	LGS
REACTOME_TNFR2_NON_CANONICAL_NF_KB_PATHWAY	0.0472262	0.501967	0.604144	1.45051	LGS
REACTOME_DISEASES_OF_METABOLISM	0.626338	0.888858	-0.278878	-0.934961	LGS
REACTOME_RAF_ACTIVATION	0.769347	0.888858	-0.308718	-0.791784	LGS
REACTOME_MAP2K_AND_MAPK_ACTIVATION	0.746089	0.888858	0.346936	0.753622	LGS
REACTOME_NEGATIVE_REGULATION_OF_MAPK_PATHWAY	0.685265	0.888858	-0.322334	-0.854999	LGS
REACTOME_DEFECTIVE_CFTR_CAUSES_CYSTIC_FIBROSIS	0.706541	0.888858	0.350568	0.801728	LGS
REACTOME_MAPK_FAMILY_SIGNALING_CASCADES	0.276225	0.821433	0.408827	1.1137	LGS
REACTOME_HDR_THROUGH_SINGLE_STRAND_ANNEALING_SSA_	0.165367	0.79085	-0.476562	-1.25549	LGS
REACTOME_HDR_THROUGH_HOMOLOGOUS_RECOMBINATION_HRR_	0.377019	0.843264	-0.365673	-1.03964	LGS
REACTOME_MAPK6_MAPK4_SIGNALING	0.578531	0.888357	0.382398	0.921967	LGS
REACTOME_DEUBIQUITINATION	0.00444861	0.129469	0.574506	1.54552	LGS
REACTOME_UCH_PROTEINASES	0.684939	0.888858	0.349128	0.843142	LGS
REACTOME_UB_SPECIFIC_PROCESSING_PROTEASES	0.016028	0.299381	0.571583	1.48619	LGS
REACTOME_ANTIVIRAL_MECHANISM_BY_IFN_STIMULATED_GENES	0.000285878	0.0246989	0.793289	1.90245	LGS
REACTOME_DNA_DOUBLE_STRAND_BREAK_REPAIR	0.377408	0.843264	-0.322965	-1.03373	LGS
REACTOME_RESOLUTION_OF_D_LOOP_STRUCTURES	0.964912	0.985643	-0.237127	-0.603071	LGS
REACTOME_HOMOLOGY_DIRECTED_REPAIR	0.194182	0.817862	-0.370969	-1.15329	LGS
REACTOME_NONHOMOLOGOUS_END_JOINING_NHEJ_	0.53664	0.881561	-0.349301	-0.942056	LGS
REACTOME_HOMOLOGOUS_DNA_PAIRING_AND_STRAND_EXCHANGE	0.235422	0.817862	-0.438957	-1.16738	LGS
REACTOME_DNA_DOUBLE_STRAND_BREAK_RESPONSE	0.907329	0.952878	0.282197	0.645368	LGS
REACTOME_PROCESSING_OF_DNA_DOUBLE_STRAND_BREAK_ENDS	0.314248	0.839232	-0.368404	-1.0806	LGS
REACTOME_DNA_DAMAGE_RECOGNITION_IN_GG_NER	0.682364	0.888858	0.3691	0.804429	LGS
REACTOME_FORMATION_OF_INCISION_COMPLEX_IN_GG_NER	0.535121	0.881561	-0.356317	-0.945119	LGS
REACTOME_NUCLEOTIDE_EXCISION_REPAIR	0.138724	0.76941	-0.395327	-1.22186	LGS
REACTOME_GLOBAL_GENOME_NUCLEOTIDE_EXCISION_REPAIR_GG_NER_	0.388738	0.843264	-0.349583	-1.03552	LGS
REACTOME_DUAL_INCISION_IN_GG_NER	0.483922	0.859022	-0.369576	-0.974012	LGS
REACTOME_DEPOSITION_OF_NEW_CENPA_CONTAINING_NUCLEOSOMES_AT_THE_CENTROMERE	0.333333	0.839232	-0.403227	-1.07886	LGS
REACTOME_RESPIRATORY_ELECTRON_TRANSPORT	0.451106	0.848664	-0.323809	-0.989529	LGS
REACTOME_FORMATION_OF_TC_NER_PRE_INCISION_COMPLEX	0.3292	0.839232	-0.401033	-1.08157	LGS
REACTOME_TRANSCRIPTION_COUPLED_NUCLEOTIDE_EXCISION_REPAIR_TC_NER_	0.135922	0.768509	-0.428221	-1.2425	LGS
REACTOME_DUAL_INCISION_IN_TC_NER	0.158769	0.79085	-0.440676	-1.23462	LGS
REACTOME_TRNA_MODIFICATION_IN_THE_NUCLEUS_AND_CYTOSOL	0.614072	0.888858	-0.338332	-0.894227	LGS
REACTOME_FANCONI_ANEMIA_PATHWAY	0.446852	0.843696	-0.385345	-1.00351	LGS
REACTOME_INTERLEUKIN_10_SIGNALING	0.276777	0.821433	0.556882	1.20225	LGS
REACTOME_TRNA_PROCESSING_IN_THE_NUCLEUS	0.893894	0.94829	-0.265106	-0.73637	LGS
REACTOME_INTERLEUKIN_4_AND_INTERLEUKIN_13_SIGNALING	0.0648226	0.551156	0.575919	1.40098	LGS
REACTOME_RRNA_MODIFICATION_IN_THE_NUCLEUS_AND_CYTOSOL	0.766817	0.888858	0.331993	0.761766	LGS
REACTOME_TP53_REGULATES_TRANSCRIPTION_OF_CELL_CYCLE_GENES	0.14123	0.76941	-0.469485	-1.27037	LGS
REACTOME_NEUREXINS_AND_NEUROLIGINS	0.470534	0.859022	0.438858	0.994153	LGS
REACTOME_PROTEIN_PROTEIN_INTERACTIONS_AT_SYNAPSES	0.261305	0.817862	0.494216	1.18026	LGS
REACTOME_TP53_REGULATES_TRANSCRIPTION_OF_DNA_REPAIR_GENES	0.361562	0.839232	-0.374747	-1.05084	LGS
REACTOME_NEUTROPHIL_DEGRANULATION	0.0220556	0.339267	0.494348	1.37125	LGS
REACTOME_COMPLEX_I_BIOGENESIS	0.495354	0.859022	-0.349248	-0.965063	LGS
REACTOME_SIGNALING_BY_MODERATE_KINASE_ACTIVITY_BRAF_MUTANTS	0.460076	0.850546	0.450574	0.998229	LGS
REACTOME_SIGNALING_BY_BRAF_AND_RAF_FUSIONS	0.219332	0.817862	0.533634	1.24242	LGS
REACTOME_ONCOGENIC_MAPK_SIGNALING	0.225279	0.817862	0.50562	1.21067	LGS
REACTOME_REGULATION_OF_TP53_ACTIVITY_THROUGH_PHOSPHORYLATION	0.346713	0.839232	-0.349993	-1.05164	LGS
REACTOME_KERATINIZATION	0.603659	0.888858	0.386484	0.881211	LGS
REACTOME_REGULATION_OF_TP53_EXPRESSION_AND_DEGRADATION	0.39764	0.843264	-0.405281	-1.04707	LGS
REACTOME_METABOLISM_OF_FAT_SOLUBLE_VITAMINS	0.306389	0.839232	0.536432	1.16525	LGS
REACTOME_SIGNALING_BY_MET	0.444669	0.843264	0.431074	1.02356	LGS
REACTOME_PTEN_REGULATION	0.575229	0.888357	-0.296624	-0.943184	LGS
REACTOME_RNA_POLYMERASE_II_TRANSCRIBES_SNRNA_GENES	0.061008	0.551156	-0.470045	-1.36727	LGS
REACTOME_COPI_MEDIATED_ANTEROGRADE_TRANSPORT	0.566255	0.884034	0.383817	0.92933	LGS
REACTOME_FORMATION_OF_THE_CORNIFIED_ENVELOPE	0.592141	0.888858	0.389094	0.885119	LGS
REACTOME_COPI_DEPENDENT_GOLGI_TO_ER_RETROGRADE_TRAFFIC	0.0186851	0.309237	-0.507706	-1.52553	LGS
REACTOME_COPI_INDEPENDENT_GOLGI_TO_ER_RETROGRADE_TRAFFIC	0.492079	0.859022	0.435707	0.965292	LGS
REACTOME_INTRA_GOLGI_TRAFFIC	0.626395	0.888858	0.383996	0.847503	LGS
REACTOME_RETROGRADE_TRANSPORT_AT_THE_TRANS_GOLGI_NETWORK	0.722895	0.888858	0.346677	0.779709	LGS
REACTOME_INTRA_GOLGI_AND_RETROGRADE_GOLGI_TO_ER_TRAFFIC	0.264523	0.817862	-0.323407	-1.07698	LGS
REACTOME_COOPERATION_OF_PDCL_PHLP1_AND_TRIC_CCT_IN_G_PROTEIN_BETA_FOLDING	0.431051	0.843264	0.473052	1.02127	LGS
REACTOME_ASSEMBLY_OF_THE_PRE_REPLICATIVE_COMPLEX	0.84844	0.92061	0.303819	0.708678	LGS
REACTOME_MITOTIC_PROPHASE	0.385336	0.843264	0.431186	1.06186	LGS
REACTOME_OVARIAN_TUMOR_DOMAIN_PROTEASES	0.000327547	0.0246989	0.855992	1.84799	LGS
REACTOME_M_PHASE	0.0346821	0.442408	-0.342363	-1.22108	LGS
REACTOME_ORC1_REMOVAL_FROM_CHROMATIN	0.751405	0.888858	-0.291608	-0.834129	LGS
REACTOME_ACTIVATION_OF_THE_PRE_REPLICATIVE_COMPLEX	0.225594	0.817862	-0.462964	-1.18739	LGS
REACTOME_DNA_REPLICATION_PRE_INITIATION	0.649601	0.888858	-0.303492	-0.894852	LGS
REACTOME_SWITCHING_OF_ORIGINS_TO_A_POST_REPLICATIVE_STATE	0.650034	0.888858	-0.297922	-0.892796	LGS
REACTOME_DNA_STRAND_ELONGATION	0.364188	0.839232	-0.41743	-1.0706	LGS
REACTOME_CYCLIN_D_ASSOCIATED_EVENTS_IN_G1	0.707858	0.888858	0.35475	0.785935	LGS
REACTOME_S_PHASE	0.288338	0.828575	-0.32821	-1.06862	LGS
REACTOME_CELL_CYCLE_MITOTIC	0.0212766	0.337202	-0.330653	-1.20668	LGS
REACTOME_DNA_REPLICATION	0.461724	0.850546	-0.31398	-0.989261	LGS
REACTOME_G2_M_DNA_DAMAGE_CHECKPOINT	0.365385	0.839232	-0.361241	-1.05078	LGS
REACTOME_G2_M_CHECKPOINTS	0.704	0.888858	-0.280541	-0.900885	LGS
REACTOME_STABILIZATION_OF_P53	0.814634	0.906497	0.313518	0.712546	LGS
REACTOME_G1_S_DNA_DAMAGE_CHECKPOINTS	0.654107	0.888858	-0.311796	-0.88141	LGS
PAF1-Dependent Genes	0.00193237	0.0777406	0.822673	1.80194	LGS
REACTOME_CELL_CYCLE_CHECKPOINTS	0.00429799	0.129469	-0.431928	-1.49463	LGS
REACTOME_CYCLIN_A_CDK2_ASSOCIATED_EVENTS_AT_S_PHASE_ENTRY	0.555188	0.884034	-0.318127	-0.937926	LGS
REACTOME_GLYCOLYSIS	0.911262	0.95509	0.279299	0.651998	LGS
REACTOME_GLUCOSE_METABOLISM	0.883642	0.941231	0.289517	0.69511	LGS
REACTOME_METABOLISM_OF_AMINO_ACIDS_AND_DERIVATIVES	0.0745594	0.581478	0.465666	1.27777	LGS
REACTOME_METABOLISM_OF_CARBOHYDRATES	0.984838	0.994344	0.242618	0.654342	LGS
REACTOME_PYRUVATE_METABOLISM_AND_CITRIC_ACID_TCA_CYCLE	0.30662	0.839232	-0.404234	-1.10055	LGS
REACTOME_MRNA_SPLICING_MINOR_PATHWAY	0.966841	0.985688	-0.237725	-0.650109	LGS
REACTOME_MRNA_SPLICING	0.936281	0.971577	0.267909	0.701841	LGS
REACTOME_TRANSPORT_OF_MATURE_TRANSCRIPT_TO_CYTOPLASM	0.428762	0.843264	-0.344316	-1.00994	LGS
REACTOME_PROCESSING_OF_CAPPED_INTRON_CONTAINING_PRE_MRNA	0.732527	0.888858	-0.266146	-0.903885	LGS
REACTOME_TRNA_PROCESSING	0.638889	0.888858	-0.293059	-0.904121	LGS
REACTOME_RRNA_PROCESSING	0.316971	0.839232	0.419756	1.10019	LGS
REACTOME_EUKARYOTIC_TRANSLATION_INITIATION	0.181279	0.804907	0.495443	1.23381	LGS
REACTOME_ACTIVATION_OF_THE_MRNA_UPON_BINDING_OF_THE_CAP_BINDING_COMPLEX_AND_EIFS_AND_SUBSEQUENT_BINDING_TO_43S	0.36899	0.839232	0.473104	1.0885	LGS
REACTOME_TRANSLATION	0.424459	0.843264	0.378068	1.02587	LGS
REACTOME_RNA_POLYMERASE_I_TRANSCRIPTION_INITIATION	0.525469	0.881089	-0.358385	-0.950602	LGS
REACTOME_RNA_POLYMERASE_I_PROMOTER_ESCAPE	0.254066	0.817862	-0.423036	-1.13676	LGS
REACTOME_RNA_POLYMERASE_II_TRANSCRIPTION_TERMINATION	0.568579	0.88502	-0.329059	-0.931448	LGS
REACTOME_RNA_POLYMERASE_I_TRANSCRIPTION	0.36907	0.839232	-0.366089	-1.04694	LGS
REACTOME_BASE_EXCISION_REPAIR	0.300803	0.839232	-0.387749	-1.09612	LGS
REACTOME_CHROMOSOME_MAINTENANCE	0.0527881	0.501967	-0.441791	-1.36963	LGS
REACTOME_DEATH_RECEPTOR_SIGNALLING	0.00185431	0.0777406	0.668635	1.68871	LGS
REACTOME_DNA_DAMAGE_BYPASS	0.223358	0.817862	0.557295	1.25522	LGS
REACTOME_DNA_REPAIR	0.92639	0.963225	0.272032	0.742912	LGS
REACTOME_BASE_EXCISION_REPAIR_AP_SITE_FORMATION	0.292458	0.835822	-0.435348	-1.12475	LGS
REACTOME_RESOLUTION_OF_ABASIC_SITES_AP_SITES_	0.695788	0.888858	-0.320426	-0.84415	LGS
REACTOME_RNA_POLYMERASE_III_TRANSCRIPTION	0.576666	0.888357	0.401355	0.885815	LGS
REACTOME_INSULIN_RECEPTOR_SIGNALLING_CASCADE	0.524715	0.881089	0.421359	0.933505	LGS
REACTOME_SIGNALING_BY_INSULIN_RECEPTOR	0.35877	0.839232	0.473902	1.10084	LGS
REACTOME_APOPTOTIC_EXECUTION_PHASE	0.807622	0.904144	0.316017	0.718225	LGS
REACTOME_TNF_SIGNALING	0.0467684	0.501967	0.708933	1.54507	LGS
REACTOME_PLATELET_ACTIVATION_SIGNALING_AND_AGGREGATION	0.25429	0.817862	0.426466	1.13636	LGS
REACTOME_RESPONSE_TO_ELEVATED_PLATELET_CYTOSOLIC_CA2_	0.0642877	0.551156	0.556577	1.38078	LGS
REACTOME_PLATELET_AGGREGATION_PLUG_FORMATION_	0.469859	0.859022	0.459383	0.974655	LGS
REACTOME_MITOCHONDRIAL_FATTY_ACID_BETA_OXIDATION	0.744132	0.888858	0.35051	0.751184	LGS
REACTOME_SIGNALING_BY_INTERLEUKINS	0.00221926	0.0829053	0.544564	1.50718	LGS
REACTOME_SIGNALING_BY_PTK6	0.420503	0.843264	0.456235	1.03352	LGS
REACTOME_PROTEIN_UBIQUITINATION	0.841009	0.915922	-0.273614	-0.785353	LGS
REACTOME_THE_ROLE_OF_GTSE1_IN_G2_M_PROGRESSION_AFTER_G2_CHECKPOINT	0.883102	0.941231	0.293547	0.685923	LGS
REACTOME_RET_SIGNALING	0.678618	0.888858	0.37139	0.806742	LGS
REACTOME_TRANSCRIPTIONAL_REGULATION_BY_VENTX	0.334856	0.839232	0.523853	1.13425	LGS
REACTOME_TBC_RABGAPS	0.183143	0.804907	0.593186	1.31418	LGS
REACTOME_AURKA_ACTIVATION_BY_TPX2	0.425868	0.843264	-0.353294	-1.01013	LGS
REACTOME_GOLGI_TO_ER_RETROGRADE_TRANSPORT	0.0457053	0.501967	-0.437422	-1.37187	LGS
REACTOME_CARGO_RECOGNITION_FOR_CLATHRIN_MEDIATED_ENDOCYTOSIS	0.165968	0.79085	0.518057	1.26022	LGS
REACTOME_CLATHRIN_MEDIATED_ENDOCYTOSIS	0.255789	0.817862	0.456097	1.15765	LGS
REACTOME_TRANSCRIPTIONAL_REGULATION_BY_THE_AP_2_TFAP2_FAMILY_OF_TRANSCRIPTION_FACTORS	0.135135	0.768509	-0.507607	-1.30307	LGS
REACTOME_E3_UBIQUITIN_LIGASES_UBIQUITINATE_TARGET_PROTEINS	0.897971	0.950686	-0.266999	-0.720089	LGS
REACTOME_RAB_GERANYLGERANYLATION	0.982079	0.993476	-0.224019	-0.62513	LGS
REACTOME_MET_PROMOTES_CELL_MOTILITY	0.49372	0.859022	0.437656	0.958618	LGS
REACTOME_RAB_GEFS_EXCHANGE_GTP_FOR_GDP_ON_RABS	0.583847	0.888858	-0.310403	-0.922588	LGS
REACTOME_TRANSCRIPTIONAL_REGULATION_BY_RUNX3	0.480538	0.859022	0.408707	0.994092	LGS
REACTOME_TRANSCRIPTIONAL_REGULATION_BY_RUNX2	0.563284	0.884034	0.377268	0.934975	LGS
REACTOME_TRANSCRIPTIONAL_REGULATION_BY_RUNX1	0.442843	0.843264	0.391141	1.0208	LGS
REACTOME_RUNX1_REGULATES_GENES_INVOLVED_IN_MEGAKARYOCYTE_DIFFERENTIATION_AND_PLATELET_FUNCTION	0.388824	0.843264	-0.373087	-1.03431	LGS
REACTOME_ESR_MEDIATED_SIGNALING	0.335416	0.839232	0.419228	1.09145	LGS
REACTOME_RUNX1_REGULATES_TRANSCRIPTION_OF_GENES_INVOLVED_IN_DIFFERENTIATION_OF_HSCS	0.744705	0.888858	0.330708	0.79764	LGS
REACTOME_RUNX1_INTERACTS_WITH_CO_FACTORS_WHOSE_PRECISE_EFFECT_ON_RUNX1_TARGETS_IS_NOT_KNOWN	0.705536	0.888858	0.362775	0.783191	LGS
REACTOME_REGULATION_OF_RUNX2_EXPRESSION_AND_ACTIVITY	0.730373	0.888858	0.338593	0.793444	LGS
REACTOME_REGULATION_OF_RUNX3_EXPRESSION_AND_ACTIVITY	0.697053	0.888858	0.352596	0.798741	LGS
REACTOME_REGULATION_OF_PTEN_GENE_TRANSCRIPTION	0.0709439	0.570825	-0.489607	-1.37722	LGS
REACTOME_COLLAGEN_CHAIN_TRIMERIZATION	0.997355	0.998476	0.193836	0.415413	LGS
REACTOME_REGULATION_OF_PTEN_STABILITY_AND_ACTIVITY	0.765888	0.888858	0.326713	0.760661	LGS
REACTOME_GENE_AND_PROTEIN_EXPRESSION_BY_JAK_STAT_SIGNALING_AFTER_INTERLEUKIN_12_STIMULATION	0.241039	0.817862	0.582906	1.25537	LGS
REACTOME_NEDDYLATION	0.739631	0.888858	0.316205	0.840047	LGS
REACTOME_TRANSCRIPTIONAL_REGULATION_BY_E2F6	0.962421	0.985022	0.254212	0.542582	LGS
REACTOME_METABOLISM_OF_STEROIDS	0.378684	0.843264	0.418331	1.0618	LGS
REACTOME_PLASMA_LIPOPROTEIN_CLEARANCE	0.167941	0.79085	0.632109	1.34915	LGS
REACTOME_FATTY_ACID_METABOLISM	0.782452	0.899071	0.315109	0.807123	LGS
REACTOME_TRANSCRIPTIONAL_REGULATION_BY_MECP2	0.707391	0.888858	0.34982	0.80267	LGS
REACTOME_INTRACELLULAR_SIGNALING_BY_SECOND_MESSENGERS	0.759991	0.888858	0.311197	0.845473	LGS
REACTOME_SIGNALING_BY_NUCLEAR_RECEPTORS	0.49529	0.859022	0.368898	0.989852	LGS
REACTOME_SIGNALING_BY_RECEPTOR_TYROSINE_KINASES	0.231652	0.817862	0.400808	1.12225	LGS
REACTOME_SIGNALING_BY_TGFB_FAMILY_MEMBERS	0.688883	0.888858	0.347005	0.844015	LGS
REACTOME_RAB_REGULATION_OF_TRAFFICKING	0.645576	0.888858	0.353853	0.884631	LGS
REACTOME_EXTRA_NUCLEAR_ESTROGEN_SIGNALING	0.154522	0.79085	0.552439	1.29865	LGS
REACTOME_REGULATION_OF_EXPRESSION_OF_SLITS_AND_ROBOS	0.140557	0.76941	0.48599	1.25031	LGS
REACTOME_SIGNALING_BY_NOTCH3	0.475213	0.859022	0.44295	0.983672	LGS
REACTOME_SIGNALING_BY_NOTCH4	0.458214	0.850546	0.426499	1.01854	LGS
REACTOME_ESTROGEN_DEPENDENT_GENE_EXPRESSION	0.562245	0.884034	0.379098	0.940479	LGS
REACTOME_INTERLEUKIN_12_SIGNALING	0.309569	0.839232	0.5236	1.16002	LGS
REACTOME_INTERLEUKIN_1_SIGNALING	0.21035	0.817862	0.50044	1.21645	LGS
REACTOME_REGULATION_OF_MECP2_EXPRESSION_AND_ACTIVITY	0.760891	0.888858	0.347464	0.741618	LGS
REACTOME_NR1H2_AND_NR1H3_MEDIATED_SIGNALING	0.445011	0.843264	0.458964	1.01296	LGS
REACTOME_NR1H3_NR1H2_REGULATE_GENE_EXPRESSION_LINKED_TO_CHOLESTEROL_TRANSPORT_AND_EFFLUX	0.34843	0.839232	0.52195	1.1186	LGS
REACTOME_NGF_STIMULATED_TRANSCRIPTION	0.160766	0.79085	0.618862	1.34877	LGS
REACTOME_PEROXISOMAL_PROTEIN_IMPORT	0.866463	0.926708	0.299002	0.681747	LGS
REACTOME_MITOTIC_PROMETAPHASE	0.00104602	0.0547071	-0.522976	-1.74878	LGS
REACTOME_MEIOTIC_RECOMBINATION	0.20452	0.817862	-0.449474	-1.19391	LGS
REACTOME_RESOLUTION_OF_SISTER_CHROMATID_COHESION	0.000781861	0.0454348	-0.560484	-1.7524	LGS
REACTOME_O_LINKED_GLYCOSYLATION_OF_MUCINS	0.373782	0.843264	0.485594	1.08438	LGS
REACTOME_IRON_UPTAKE_AND_TRANSPORT	0.208955	0.817862	0.553079	1.25816	LGS
REACTOME_NONSENSE_MEDIATED_DECAY_NMD_	0.0524437	0.501967	0.573487	1.41712	LGS
REACTOME_MITOTIC_SPINDLE_CHECKPOINT	0.000751315	0.0454348	-0.566388	-1.76144	LGS
REACTOME_ION_TRANSPORT_BY_P_TYPE_ATPASES	0.583424	0.888858	-0.344265	-0.913173	LGS
REACTOME_TRANSPORT_TO_THE_GOLGI_AND_SUBSEQUENT_MODIFICATION	0.70286	0.888858	0.332415	0.859957	LGS
REACTOME_NEGATIVE_REGULATION_OF_NOTCH4_SIGNALING	0.647874	0.888858	0.37023	0.836986	LGS
REACTOME_FLT3_SIGNALING	0.257749	0.817862	0.419477	1.13125	LGS
REACTOME_PROTEIN_LOCALIZATION	0.238687	0.817862	-0.343385	-1.10461	LGS
REACTOME_HCMV_INFECTION	0.610883	0.888858	0.366414	0.907289	LGS
REACTOME_HCMV_EARLY_EVENTS	0.61028	0.888858	0.372107	0.89749	LGS
REACTOME_ASSEMBLY_AND_CELL_SURFACE_PRESENTATION_OF_NMDA_RECEPTORS	0.590413	0.888858	0.406892	0.872016	LGS
REACTOME_HCMV_LATE_EVENTS	0.715478	0.888858	-0.295757	-0.854957	LGS
REACTOME_AUTOPHAGY	0.709196	0.888858	-0.279778	-0.88696	LGS
REACTOME_FOXO_MEDIATED_TRANSCRIPTION	0.424894	0.843264	0.452406	1.03462	LGS
REACTOME_LATE_ENDOSOMAL_MICROAUTOPHAGY	0.412257	0.843264	0.490867	1.04145	LGS
REACTOME_TRANSCRIPTIONAL_REGULATION_OF_GRANULOPOIESIS	0.597659	0.888858	0.388546	0.878395	LGS
REACTOME_RESPONSE_OF_EIF2AK4_GCN2_TO_AMINO_ACID_DEFICIENCY	0.0433936	0.501967	0.595467	1.45386	LGS
REACTOME_AMINO_ACIDS_REGULATE_MTORC1	0.0518602	0.501967	-0.540536	-1.45781	LGS
REACTOME_AGGREPHAGY	0.174816	0.79085	0.632102	1.34111	LGS
REACTOME_LEISHMANIA_INFECTION	0.156711	0.79085	0.471596	1.22693	LGS
REACTOME_ADORA2B_MEDIATED_ANTI_INFLAMMATORY_CYTOKINES_PRODUCTION	0.265598	0.817862	0.491524	1.17383	LGS
REACTOME_ANTI_INFLAMMATORY_RESPONSE_FAVOURING_LEISHMANIA_PARASITE_INFECTION	0.332139	0.839232	0.446734	1.10015	LGS
REACTOME_SELECTIVE_AUTOPHAGY	0.60967	0.888858	0.377326	0.880832	LGS
REACTOME_FCGR3A_MEDIATED_IL10_SYNTHESIS	0.182957	0.804907	-0.487313	-1.23935	LGS
REACTOME_PARASITE_INFECTION	0.90419	0.951491	0.284236	0.642579	LGS
REACTOME_INHIBITION_OF_DNA_RECOMBINATION_AT_TELOMERE	0.187665	0.805484	-0.464113	-1.22316	LGS
REACTOME_DISEASES_OF_MITOTIC_CELL_CYCLE	0.736815	0.888858	-0.310919	-0.81532	LGS
REACTOME_SARS_COV_1_INFECTION	0.150814	0.79085	0.600864	1.34586	LGS
REACTOME_POTENTIAL_THERAPEUTICS_FOR_SARS	0.458402	0.850546	0.458503	0.98745	LGS
REACTOME_SARS_COV_INFECTIONS	0.165237	0.79085	0.529911	1.27083	LGS
REACTOME_AMYLOID_FIBER_FORMATION	0.534165	0.881561	0.405851	0.939024	LGS
REACTOME_GABA_RECEPTOR_ACTIVATION	0.3601	0.839232	0.492041	1.09725	LGS
REACTOME_GABA_B_RECEPTOR_ACTIVATION	0.273501	0.821433	0.558832	1.20646	LGS
REACTOME_ANTIGEN_PROCESSING_UBIQUITINATION_PROTEASOME_DEGRADATION	0.0502409	0.501967	0.488991	1.33024	LGS
REACTOME_CLASS_I_MHC_MEDIATED_ANTIGEN_PROCESSING_PRESENTATION	0.00790068	0.179655	0.53404	1.4658	LGS
REACTOME_KINESINS	0.00116144	0.0552212	-0.692553	-1.88551	LGS
REACTOME_FACTORS_INVOLVED_IN_MEGAKARYOCYTE_DEVELOPMENT_AND_PLATELET_PRODUCTION	0.244195	0.817862	0.459683	1.17164	LGS
REACTOME_SIGNALING_BY_THE_B_CELL_RECEPTOR_BCR_	0.0734275	0.581478	0.560766	1.37355	LGS
REACTOME_ION_CHANNEL_TRANSPORT	0.959979	0.985022	0.253083	0.648133	LGS
PAF1-Dependent Genes	0.00738007	0.192989	0.932161	1.64047	GTR
REACTOME_ABC_FAMILY_PROTEINS_MEDIATED_TRANSPORT	0.560793	0.98856	0.524943	0.935525	GTR
REACTOME_ABC_TRANSPORTER_DISORDERS	0.489602	0.98856	0.571157	1.00913	GTR
REACTOME_ACTIVATION_OF_ANTERIOR_HOX_GENES_IN_HINDBRAIN_DEVELOPMENT_DURING_EARLY_EMBRYOGENESIS	0.114053	0.795329	-0.457041	-1.28614	GTR
REACTOME_ACTIVATION_OF_ATR_IN_RESPONSE_TO_REPLICATION_STRESS	0.969836	1	0.268928	0.470864	GTR
REACTOME_ACTIVATION_OF_GENE_EXPRESSION_BY_SREBF_SREBP_	0.0806497	0.705729	0.865172	1.52265	GTR
REACTOME_ACTIVATION_OF_NMDA_RECEPTORS_AND_POSTSYNAPTIC_EVENTS	0.894684	1	0.317174	0.561386	GTR
REACTOME_ACTIVATION_OF_THE_MRNA_UPON_BINDING_OF_THE_CAP_BINDING_COMPLEX_AND_EIFS_AND_SUBSEQUENT_BINDING_TO_43S	0.954286	1	-0.252357	-0.677762	GTR
REACTOME_ACTIVATION_OF_THE_PRE_REPLICATIVE_COMPLEX	0.969822	1	0.267563	0.46824	GTR
REACTOME_ADHERENS_JUNCTIONS_INTERACTIONS	0.56317	0.98856	0.487999	0.854066	GTR
REACTOME_ADORA2B_MEDIATED_ANTI_INFLAMMATORY_CYTOKINES_PRODUCTION	0.335525	0.969995	0.688493	1.21997	GTR
REACTOME_AGGREPHAGY	0.750074	1	0.386917	0.679315	GTR
REACTOME_AMINO_ACIDS_REGULATE_MTORC1	0.159159	0.914728	-0.470217	-1.22603	GTR
REACTOME_AMYLOID_FIBER_FORMATION	0.842563	1	0.339346	0.59922	GTR
REACTOME_ANCHORING_OF_THE_BASAL_BODY_TO_THE_PLASMA_MEMBRANE	0.00226244	0.121065	-0.730694	-2.099	GTR
REACTOME_ANTI_INFLAMMATORY_RESPONSE_FAVOURING_LEISHMANIA_PARASITE_INFECTION	0.362637	0.971193	0.657184	1.17326	GTR
REACTOME_ANTIGEN_PROCESSING_CROSS_PRESENTATION	0.0182181	0.397003	0.86887	1.53787	GTR
REACTOME_ANTIGEN_PROCESSING_UBIQUITINATION_PROTEASOME_DEGRADATION	0.0432086	0.525537	0.752135	1.33809	GTR
REACTOME_INTERFERON_GAMMA_SIGNALING	0.00025974	0.0309467	0.964553	1.70315	GTR
REACTOME_APC_C_CDH1_MEDIATED_DEGRADATION_OF_CDC20_AND_OTHER_APC_C_CDH1_TARGETED_PROTEINS_IN_LATE_MITOSIS_EARLY_G1	0.790488	1	0.370427	0.654401	GTR
REACTOME_APC_C_MEDIATED_DEGRADATION_OF_CELL_CYCLE_PROTEINS	0.0115789	0.275263	-0.643016	-1.82376	GTR
REACTOME_APOPTOTIC_CLEAVAGE_OF_CELLULAR_PROTEINS	0.391958	0.98856	0.632842	1.10759	GTR
REACTOME_APOPTOTIC_EXECUTION_PHASE	0.673403	1	0.424362	0.748844	GTR
REACTOME_AQUAPORIN_MEDIATED_TRANSPORT	0.342783	0.969995	0.678169	1.18692	GTR
REACTOME_ARACHIDONIC_ACID_METABOLISM	0.59299	0.98856	-0.345559	-0.895131	GTR
REACTOME_ASPARAGINE_N_LINKED_GLYCOSYLATION	0.989821	1	0.272771	0.485522	GTR
REACTOME_ASSEMBLY_AND_CELL_SURFACE_PRESENTATION_OF_NMDA_RECEPTORS	0.713314	1	0.407088	0.712412	GTR
REACTOME_ASSEMBLY_OF_COLLAGEN_FIBRILS_AND_OTHER_MULTIMERIC_STRUCTURES	0.424226	0.98856	0.610891	1.07891	GTR
REACTOME_ASSEMBLY_OF_THE_PRE_REPLICATIVE_COMPLEX	0.482362	0.98856	0.569108	1.00501	GTR
REACTOME_ASSOCIATION_OF_TRIC_CCT_WITH_TARGET_PROTEINS_DURING_BIOSYNTHESIS	0.274162	0.969995	-0.442816	-1.12307	GTR
REACTOME_ASYMMETRIC_LOCALIZATION_OF_PCP_PROTEINS	0.311709	0.969995	0.71542	1.26329	GTR
REACTOME_AUF1_HNRNP_D0_BINDS_AND_DESTABILIZES_MRNA	0.368893	0.971193	0.662618	1.1703	GTR
REACTOME_AURKA_ACTIVATION_BY_TPX2	0.00265957	0.121065	-0.741137	-2.04282	GTR
REACTOME_AUTOPHAGY	0.923286	1	0.31054	0.555555	GTR
REACTOME_B_WICH_COMPLEX_POSITIVELY_REGULATES_RRNA_EXPRESSION	0.86485	1	0.328522	0.578678	GTR
REACTOME_BASE_EXCISION_REPAIR	0.732707	1	-0.302854	-0.824686	GTR
REACTOME_BASE_EXCISION_REPAIR_AP_SITE_FORMATION	0.610794	0.993468	-0.356383	-0.889051	GTR
REACTOME_BETA_CATENIN_INDEPENDENT_WNT_SIGNALING	0.414475	0.98856	0.622072	1.11402	GTR
REACTOME_BILE_ACID_AND_BILE_SALT_METABOLISM	0.376329	0.977083	0.648571	1.13558	GTR
REACTOME_BINDING_AND_UPTAKE_OF_LIGANDS_BY_SCAVENGER_RECEPTORS	0.0056615	0.164498	0.946793	1.65702	GTR
REACTOME_BIOLOGICAL_OXIDATIONS	0.80888	1	-0.274254	-0.834861	GTR
REACTOME_BIOSYNTHESIS_OF_THE_N_GLYCAN_PRECURSOR_DOLICHOL_LIPID_LINKED_OLIGOSACCHARIDE_LLO_AND_TRANSFER_TO_A_NASCENT_PROTEIN	0.571302	0.98856	-0.330684	-0.907698	GTR
REACTOME_C_TYPE_LECTIN_RECEPTORS_CLRS_	0.240369	0.969995	0.706553	1.26249	GTR
REACTOME_CA_DEPENDENT_EVENTS	0.113016	0.795329	-0.529305	-1.32043	GTR
REACTOME_CA2_PATHWAY	0.40932	0.98856	0.632334	1.11479	GTR
REACTOME_CARDIAC_CONDUCTION	0.648649	1	-0.304555	-0.889156	GTR
REACTOME_CARGO_RECOGNITION_FOR_CLATHRIN_MEDIATED_ENDOCYTOSIS	0.352314	0.969995	0.668396	1.19024	GTR
REACTOME_CARGO_TRAFFICKING_TO_THE_PERICILIARY_MEMBRANE	0.280244	0.969995	0.74339	1.30668	GTR
REACTOME_CELL_CELL_COMMUNICATION	0.121443	0.824869	0.76083	1.3603	GTR
REACTOME_CELL_CELL_JUNCTION_ORGANIZATION	0.310958	0.969995	0.716128	1.2653	GTR
REACTOME_CELL_CYCLE_CHECKPOINTS	0.0777202	0.705729	-0.41586	-1.349	GTR
REACTOME_CELL_CYCLE_MITOTIC	0.967223	1	0.347101	0.612294	GTR
REACTOME_CELL_DEATH_SIGNALLING_VIA_NRAGE_NRIF_AND_NADE	0.846566	1	-0.278734	-0.76952	GTR
REACTOME_CELL_JUNCTION_ORGANIZATION	0.34663	0.969995	0.679399	1.20453	GTR
REACTOME_CELL_SURFACE_INTERACTIONS_AT_THE_VASCULAR_WALL	0.373387	0.976408	0.652243	1.16444	GTR
REACTOME_CELLULAR_RESPONSE_TO_HEAT_STRESS	0.188439	0.969995	-0.404673	-1.16782	GTR
REACTOME_CELLULAR_RESPONSE_TO_HYPOXIA	0.660139	1	0.445303	0.78619	GTR
REACTOME_CELLULAR_SENESCENCE	0.872977	1	0.347176	0.620711	GTR
REACTOME_CHEMOKINE_RECEPTORS_BIND_CHEMOKINES	0.0389765	0.507596	0.913091	1.60312	GTR
REACTOME_CHONDROITIN_SULFATE_DERMATAN_SULFATE_METABOLISM	0.724187	1	-0.31831	-0.821577	GTR
REACTOME_CHROMATIN_MODIFYING_ENZYMES	0.929177	1	0.336558	0.59773	GTR
REACTOME_CHROMOSOME_MAINTENANCE	0.787798	1	-0.283279	-0.825978	GTR
REACTOME_CILIUM_ASSEMBLY	0.0377834	0.506685	-0.47454	-1.46751	GTR
REACTOME_CIRCADIAN_CLOCK	0.255616	0.969995	0.743754	1.31588	GTR
REACTOME_CLASS_A_1_RHODOPSIN_LIKE_RECEPTORS_	0.050777	0.565029	0.785192	1.40425	GTR
REACTOME_CLASS_B_2_SECRETIN_FAMILY_RECEPTORS_	0.137878	0.868795	0.802424	1.41968	GTR
REACTOME_CLASS_I_MHC_MEDIATED_ANTIGEN_PROCESSING_PRESENTATION	0.00778529	0.193891	0.785853	1.39538	GTR
REACTOME_CLATHRIN_MEDIATED_ENDOCYTOSIS	0.45079	0.98856	0.605701	1.08317	GTR
REACTOME_CLEC7A_DECTIN_1_SIGNALING	0.265663	0.969995	0.714471	1.27189	GTR
REACTOME_COLLAGEN_BIOSYNTHESIS_AND_MODIFYING_ENZYMES	0.954883	1	0.273672	0.484392	GTR
REACTOME_COLLAGEN_CHAIN_TRIMERIZATION	0.959172	1	0.278669	0.487675	GTR
REACTOME_COLLAGEN_DEGRADATION	0.843836	1	0.340863	0.599882	GTR
REACTOME_COLLAGEN_FORMATION	0.515723	0.98856	0.553564	0.981403	GTR
REACTOME_COMPLEMENT_CASCADE	0.472181	0.98856	0.543662	0.954515	GTR
REACTOME_COMPLEX_I_BIOGENESIS	0.158833	0.914728	-0.468172	-1.23539	GTR
REACTOME_CONDENSATION_OF_PROPHASE_CHROMOSOMES	0.0323988	0.489367	-0.644396	-1.6028	GTR
REACTOME_CONSTITUTIVE_SIGNALING_BY_ABERRANT_PI3K_IN_CANCER	0.340981	0.969995	0.688669	1.21606	GTR
REACTOME_COOPERATION_OF_PDCL_PHLP1_AND_TRIC_CCT_IN_G_PROTEIN_BETA_FOLDING	0.333236	0.969995	0.685363	1.19937	GTR
REACTOME_COPI_DEPENDENT_GOLGI_TO_ER_RETROGRADE_TRAFFIC	0.418401	0.98856	-0.344802	-0.987647	GTR
REACTOME_COPI_INDEPENDENT_GOLGI_TO_ER_RETROGRADE_TRAFFIC	0.634836	1	0.445215	0.783551	GTR
REACTOME_COPI_MEDIATED_ANTEROGRADE_TRANSPORT	0.765211	1	0.389103	0.691162	GTR
REACTOME_COPII_MEDIATED_VESICLE_TRANSPORT	0.811429	1	0.356762	0.629948	GTR
REACTOME_COSTIMULATION_BY_THE_CD28_FAMILY	0.346049	0.969995	0.68983	1.21511	GTR
REACTOME_CROSS_PRESENTATION_OF_SOLUBLE_EXOGENOUS_ANTIGENS_ENDOSOMES_	0.32988	0.969995	0.699149	1.23046	GTR
REACTOME_CYCLIN_A_CDK2_ASSOCIATED_EVENTS_AT_S_PHASE_ENTRY	0.731719	1	0.405298	0.717362	GTR
REACTOME_CYCLIN_D_ASSOCIATED_EVENTS_IN_G1	0.91571	1	0.302341	0.532102	GTR
REACTOME_CYTOCHROME_P450_ARRANGED_BY_SUBSTRATE_TYPE	0.214286	0.969995	-0.454617	-1.17339	GTR
REACTOME_CYTOSOLIC_SENSORS_OF_PATHOGEN_ASSOCIATED_DNA_	0.00371451	0.129857	0.92117	1.62759	GTR
REACTOME_DAG_AND_IP3_SIGNALING	0.0669371	0.6833	-0.568748	-1.43897	GTR
REACTOME_INTERFERON_SIGNALING	0.000219346	0.0309467	0.951936	1.70252	GTR
REACTOME_DEACTIVATION_OF_THE_BETA_CATENIN_TRANSACTIVATING_COMPLEX	0.786077	1	0.369242	0.650355	GTR
REACTOME_DEADENYLATION_DEPENDENT_MRNA_DECAY	0.629136	1	0.453823	0.801512	GTR
REACTOME_DEATH_RECEPTOR_SIGNALLING	0.00205339	0.121065	0.87005	1.55538	GTR
REACTOME_DECTIN_1_MEDIATED_NONCANONICAL_NF_KB_SIGNALING	0.404222	0.98856	0.635676	1.12343	GTR
REACTOME_DEFECTIVE_CFTR_CAUSES_CYSTIC_FIBROSIS	0.410454	0.98856	0.625707	1.10554	GTR
REACTOME_DEGRADATION_OF_AXIN	0.426327	0.98856	0.60533	1.06814	GTR
REACTOME_DEGRADATION_OF_BETA_CATENIN_BY_THE_DESTRUCTION_COMPLEX	0.668403	1	0.442317	0.784862	GTR
REACTOME_DEGRADATION_OF_DVL	0.369536	0.971193	0.665169	1.1742	GTR
REACTOME_DEGRADATION_OF_GLI1_BY_THE_PROTEASOME	0.482219	0.98856	0.56321	0.996867	GTR
REACTOME_DEGRADATION_OF_THE_EXTRACELLULAR_MATRIX	0.675322	1	0.452173	0.806949	GTR
REACTOME_DEPOSITION_OF_NEW_CENPA_CONTAINING_NUCLEOSOMES_AT_THE_CENTROMERE	0.678968	1	0.419568	0.737489	GTR
REACTOME_DEUBIQUITINATION	0.00146874	0.109736	0.836244	1.48557	GTR
REACTOME_DISEASES_ASSOCIATED_WITH_GLYCOSAMINOGLYCAN_METABOLISM	0.596794	0.98856	-0.361734	-0.89606	GTR
REACTOME_DISEASES_ASSOCIATED_WITH_O_GLYCOSYLATION_OF_PROTEINS	0.704496	1	0.404602	0.713945	GTR
REACTOME_DISEASES_OF_GLYCOSYLATION	0.992128	1	0.246147	0.441026	GTR
REACTOME_DISEASES_OF_METABOLISM	0.910187	1	0.337216	0.600922	GTR
REACTOME_DISEASES_OF_MITOTIC_CELL_CYCLE	0.897735	1	-0.27592	-0.695911	GTR
REACTOME_DISEASES_OF_SIGNAL_TRANSDUCTION_BY_GROWTH_FACTOR_RECEPTORS_AND_SECOND_MESSENGERS	0.323475	0.969995	0.628518	1.11596	GTR
REACTOME_DISORDERS_OF_TRANSMEMBRANE_TRANSPORTERS	0.814321	1	0.389519	0.695413	GTR
REACTOME_DNA_DAMAGE_BYPASS	0.147411	0.882987	0.823179	1.45	GTR
REACTOME_DNA_DAMAGE_RECOGNITION_IN_GG_NER	0.97472	1	0.26164	0.458105	GTR
REACTOME_DNA_DAMAGE_TELOMERE_STRESS_INDUCED_SENESCENCE	0.379419	0.977517	-0.386703	-1.02349	GTR
REACTOME_DNA_DOUBLE_STRAND_BREAK_REPAIR	0.698656	1	-0.288148	-0.869224	GTR
REACTOME_DNA_DOUBLE_STRAND_BREAK_RESPONSE	0.798054	1	-0.297638	-0.789557	GTR
REACTOME_DNA_REPAIR	0.842539	1	0.427478	0.759196	GTR
REACTOME_DNA_REPLICATION	0.78483	1	0.39452	0.704206	GTR
REACTOME_DNA_REPLICATION_PRE_INITIATION	0.5699	0.98856	0.516546	0.914638	GTR
REACTOME_DNA_STRAND_ELONGATION	0.831065	1	0.350118	0.612712	GTR
REACTOME_DOWNSTREAM_SIGNALING_EVENTS_OF_B_CELL_RECEPTOR_BCR_	0.094667	0.773607	0.812468	1.43678	GTR
REACTOME_DUAL_INCISION_IN_GG_NER	0.984956	1	0.241867	0.425652	GTR
REACTOME_DUAL_INCISION_IN_TC_NER	0.34362	0.969995	-0.383042	-1.03982	GTR
REACTOME_E3_UBIQUITIN_LIGASES_UBIQUITINATE_TARGET_PROTEINS	0.948198	1	-0.252118	-0.657364	GTR
REACTOME_ECM_PROTEOGLYCANS	0.434072	0.98856	0.610725	1.07842	GTR
REACTOME_ELASTIC_FIBRE_FORMATION	0.503616	0.98856	0.534961	0.93628	GTR
REACTOME_EPH_EPHRIN_MEDIATED_REPULSION_OF_CELLS	0.510411	0.98856	0.534925	0.941411	GTR
REACTOME_EPH_EPHRIN_SIGNALING	0.630553	1	0.472641	0.838834	GTR
REACTOME_EPHB_MEDIATED_FORWARD_SIGNALING	0.660399	1	0.432587	0.757107	GTR
REACTOME_EPIGENETIC_REGULATION_OF_GENE_EXPRESSION	0.952222	1	0.288193	0.514506	GTR
REACTOME_ER_TO_GOLGI_ANTEROGRADE_TRANSPORT	0.857783	1	0.351705	0.62904	GTR
REACTOME_ERCC6_CSB_AND_EHMT2_G9A_POSITIVELY_REGULATE_RRNA_EXPRESSION	0.418413	0.98856	-0.404888	-1.01005	GTR
REACTOME_ESR_MEDIATED_SIGNALING	0.679331	1	0.484034	0.866546	GTR
REACTOME_ESTROGEN_DEPENDENT_GENE_EXPRESSION	0.755795	1	0.403947	0.720726	GTR
REACTOME_EUKARYOTIC_TRANSLATION_ELONGATION	0.879548	1	0.325544	0.578056	GTR
REACTOME_EUKARYOTIC_TRANSLATION_INITIATION	1	1	-0.165056	-0.483121	GTR
REACTOME_EXPORT_OF_VIRAL_RIBONUCLEOPROTEINS_FROM_NUCLEUS	0.949717	1	0.285733	0.501665	GTR
REACTOME_EXTENSION_OF_TELOMERES	0.84985	1	-0.287301	-0.749097	GTR
REACTOME_EXTRA_NUCLEAR_ESTROGEN_SIGNALING	0.393392	0.98856	0.65074	1.15005	GTR
REACTOME_EXTRACELLULAR_MATRIX_ORGANIZATION	0.368399	0.971193	0.625507	1.11116	GTR
REACTOME_FACTORS_INVOLVED_IN_MEGAKARYOCYTE_DEVELOPMENT_AND_PLATELET_PRODUCTION	0.0414891	0.516638	0.804081	1.4384	GTR
REACTOME_FANCONI_ANEMIA_PATHWAY	0.193943	0.969995	-0.482169	-1.20612	GTR
REACTOME_FATTY_ACID_METABOLISM	0.944184	1	0.303047	0.540137	GTR
REACTOME_FC_EPSILON_RECEPTOR_FCERI_SIGNALING	0.312341	0.969995	0.674199	1.20468	GTR
REACTOME_FCERI_MEDIATED_NF_KB_ACTIVATION	0.154814	0.909749	0.788355	1.39288	GTR
REACTOME_FCGAMMA_RECEPTOR_FCGR_DEPENDENT_PHAGOCYTOSIS	0.864817	1	0.332143	0.587342	GTR
REACTOME_FCGR3A_MEDIATED_IL10_SYNTHESIS	0.348724	0.969995	-0.429456	-1.06045	GTR
REACTOME_FLT3_SIGNALING	0.768749	1	0.460127	0.818273	GTR
REACTOME_FORMATION_OF_INCISION_COMPLEX_IN_GG_NER	0.689133	1	-0.329516	-0.840938	GTR
REACTOME_FORMATION_OF_RNA_POL_II_ELONGATION_COMPLEX_	0.746353	1	-0.311019	-0.820706	GTR
REACTOME_FORMATION_OF_TC_NER_PRE_INCISION_COMPLEX	0.312312	0.969995	-0.414527	-1.08082	GTR
REACTOME_FORMATION_OF_THE_BETA_CATENIN_TCF_TRANSACTIVATING_COMPLEX	0.811746	1	0.34999	0.617824	GTR
REACTOME_FORMATION_OF_THE_CORNIFIED_ENVELOPE	0.753339	1	-0.307087	-0.812771	GTR
REACTOME_FOXO_MEDIATED_TRANSCRIPTION	0.525073	0.98856	0.528082	0.933053	GTR
REACTOME_G_ALPHA_12_13_SIGNALLING_EVENTS	0.601075	0.98856	0.485263	0.856926	GTR
REACTOME_G_ALPHA_I_SIGNALLING_EVENTS	0.234047	0.969995	0.671199	1.19258	GTR
REACTOME_G_ALPHA_Q_SIGNALLING_EVENTS	0.512481	0.98856	0.573105	1.02607	GTR
REACTOME_G_ALPHA_S_SIGNALLING_EVENTS	0.280448	0.969995	0.691771	1.23558	GTR
REACTOME_G_ALPHA_Z_SIGNALLING_EVENTS	0.321199	0.969995	0.706748	1.24383	GTR
REACTOME_G_PROTEIN_MEDIATED_EVENTS	0.173748	0.956529	-0.466536	-1.21949	GTR
REACTOME_G1_S_DNA_DAMAGE_CHECKPOINTS	0.531454	0.98856	0.525755	0.929442	GTR
REACTOME_G2_M_CHECKPOINTS	0.59381	0.98856	-0.300523	-0.910031	GTR
REACTOME_G2_M_DNA_DAMAGE_CHECKPOINT	0.0468004	0.542202	-0.536757	-1.50482	GTR
REACTOME_GABA_B_RECEPTOR_ACTIVATION	0.280712	0.969995	0.743882	1.30178	GTR
REACTOME_GABA_RECEPTOR_ACTIVATION	0.330268	0.969995	0.701116	1.23012	GTR
REACTOME_GAMMA_CARBOXYLATION_HYPUSINE_FORMATION_AND_ARYLSULFATASE_ACTIVATION	0.72233	1	-0.32867	-0.828953	GTR
REACTOME_GAP_JUNCTION_TRAFFICKING_AND_REGULATION	0.784359	1	0.37225	0.651428	GTR
REACTOME_GENE_AND_PROTEIN_EXPRESSION_BY_JAK_STAT_SIGNALING_AFTER_INTERLEUKIN_12_STIMULATION	0.177804	0.968661	0.832872	1.45377	GTR
REACTOME_GENE_SILENCING_BY_RNA	0.219405	0.969995	-0.394908	-1.13234	GTR
REACTOME_GLOBAL_GENOME_NUCLEOTIDE_EXCISION_REPAIR_GG_NER_	0.96852	1	-0.240931	-0.682311	GTR
REACTOME_GLUCAGON_LIKE_PEPTIDE_1_GLP1_REGULATES_INSULIN_SECRETION	0.317971	0.969995	0.708855	1.23965	GTR
REACTOME_GLUCOSE_METABOLISM	0.720486	1	0.413388	0.733531	GTR
REACTOME_GLYCEROPHOSPHOLIPID_BIOSYNTHESIS	0.51109	0.98856	0.569605	1.01687	GTR
REACTOME_GLYCOLYSIS	0.980035	1	-0.238915	-0.65348	GTR
REACTOME_GLYCOSAMINOGLYCAN_METABOLISM	0.986078	1	0.255688	0.456462	GTR
REACTOME_GLYCOSPHINGOLIPID_METABOLISM	0.812985	1	0.357201	0.625422	GTR
REACTOME_GOLGI_ASSOCIATED_VESICLE_BIOGENESIS	0.204214	0.969995	-0.447294	-1.1803	GTR
REACTOME_GOLGI_TO_ER_RETROGRADE_TRANSPORT	0.776256	1	-0.282586	-0.832653	GTR
REACTOME_GPCR_LIGAND_BINDING	0.0230995	0.437779	0.782031	1.38977	GTR
REACTOME_HATS_ACETYLATE_HISTONES	0.907958	1	0.314607	0.561448	GTR
REACTOME_HCMV_EARLY_EVENTS	0.816231	1	0.358408	0.635997	GTR
REACTOME_HCMV_INFECTION	0.880414	1	0.330265	0.589895	GTR
REACTOME_HCMV_LATE_EVENTS	0.910696	1	0.307253	0.542579	GTR
REACTOME_HDACS_DEACETYLATE_HISTONES	0.546252	0.98856	-0.350457	-0.927748	GTR
REACTOME_HDR_THROUGH_HOMOLOGOUS_RECOMBINATION_HRR_	0.835069	1	-0.283546	-0.775554	GTR
REACTOME_HDR_THROUGH_SINGLE_STRAND_ANNEALING_SSA_	0.729126	1	-0.324269	-0.822412	GTR
REACTOME_HEDGEHOG_LIGAND_BIOGENESIS	0.415724	0.98856	0.626884	1.10807	GTR
REACTOME_HEDGEHOG_OFF_STATE	0.726819	1	0.4217	0.752012	GTR
REACTOME_HEDGEHOG_ON_STATE	0.644345	1	0.459411	0.815194	GTR
REACTOME_HEMOSTASIS	0.0741559	0.703738	0.701285	1.23611	GTR
REACTOME_HEPARAN_SULFATE_HEPARIN_HS_GAG_METABOLISM	0.9314	1	-0.261785	-0.675681	GTR
REACTOME_HIV_ELONGATION_ARREST_AND_RECOVERY	0.591103	0.98856	-0.365099	-0.894763	GTR
REACTOME_HIV_INFECTION	0.962892	1	0.300801	0.534371	GTR
REACTOME_HIV_LIFE_CYCLE	0.928571	1	-0.254959	-0.76713	GTR
REACTOME_HIV_TRANSCRIPTION_ELONGATION	0.30426	0.969995	-0.432057	-1.09313	GTR
REACTOME_HIV_TRANSCRIPTION_INITIATION	0.537482	0.98856	-0.36051	-0.930497	GTR
REACTOME_HOMOLOGOUS_DNA_PAIRING_AND_STRAND_EXCHANGE	0.611657	0.993468	-0.344507	-0.887055	GTR
REACTOME_HOMOLOGY_DIRECTED_REPAIR	0.340206	0.969995	-0.353747	-1.03826	GTR
REACTOME_HOST_INTERACTIONS_OF_HIV_FACTORS	0.826067	1	0.367456	0.656469	GTR
REACTOME_HSF1_DEPENDENT_TRANSACTIVATION	0.256987	0.969995	-0.46052	-1.13715	GTR
REACTOME_HSP90_CHAPERONE_CYCLE_FOR_STEROID_HORMONE_RECEPTORS_SHR_	0.778368	1	0.37456	0.657502	GTR
REACTOME_IMMUNOREGULATORY_INTERACTIONS_BETWEEN_A_LYMPHOID_AND_A_NON_LYMPHOID_CELL	0.830057	1	0.34863	0.616193	GTR
REACTOME_INFLUENZA_INFECTION	1	1	0.16786	0.299332	GTR
REACTOME_INHIBITION_OF_DNA_RECOMBINATION_AT_TELOMERE	0.237323	0.969995	-0.457731	-1.15809	GTR
REACTOME_INOSITOL_PHOSPHATE_METABOLISM	0.988062	1	-0.221732	-0.570928	GTR
REACTOME_INSULIN_RECEPTOR_SIGNALLING_CASCADE	0.523103	0.98856	0.523636	0.921568	GTR
REACTOME_INTEGRATION_OF_ENERGY_METABOLISM	0.486584	0.98856	0.58397	1.04072	GTR
REACTOME_INTEGRIN_CELL_SURFACE_INTERACTIONS	0.620566	1	0.470106	0.830496	GTR
REACTOME_INTERACTIONS_OF_REV_WITH_HOST_CELLULAR_PROTEINS	0.976232	1	0.257117	0.449647	GTR
REACTOME_INTERACTIONS_OF_VPR_WITH_HOST_CELLULAR_PROTEINS	0.995652	1	0.215763	0.377328	GTR
REACTOME_NEGATIVE_REGULATORS_OF_DDX58_IFIH1_SIGNALING	0.000295858	0.0309467	0.971339	1.69986	GTR
REACTOME_INTERFERON_ALPHA_BETA_SIGNALING	0.00026476	0.0309467	0.956529	1.68634	GTR
REACTOME_ANTIVIRAL_MECHANISM_BY_IFN_STIMULATED_GENES	0.000248756	0.0309467	0.948876	1.68016	GTR
REACTOME_INTERLEUKIN_1_FAMILY_SIGNALING	0.0550711	0.600046	0.8046	1.43744	GTR
REACTOME_INTERLEUKIN_1_SIGNALING	0.0628946	0.657878	0.812542	1.44647	GTR
REACTOME_INTERLEUKIN_10_SIGNALING	0.238401	0.969995	0.783014	1.37026	GTR
REACTOME_INTERLEUKIN_12_FAMILY_SIGNALING	0.275667	0.969995	0.746303	1.31695	GTR
REACTOME_INTERLEUKIN_12_SIGNALING	0.291235	0.969995	0.734118	1.292	GTR
REACTOME_INTERLEUKIN_17_SIGNALING	0.333506	0.969995	0.694322	1.22599	GTR
REACTOME_INTERLEUKIN_2_FAMILY_SIGNALING	0.407645	0.98856	0.614599	1.07553	GTR
REACTOME_INTERLEUKIN_3_INTERLEUKIN_5_AND_GM_CSF_SIGNALING	0.547995	0.98856	0.500831	0.88216	GTR
REACTOME_INTERLEUKIN_4_AND_INTERLEUKIN_13_SIGNALING	0.271141	0.969995	0.71063	1.26544	GTR
REACTOME_INTRA_GOLGI_AND_RETROGRADE_GOLGI_TO_ER_TRAFFIC	0.947721	1	0.302009	0.539426	GTR
REACTOME_INTRA_GOLGI_TRAFFIC	0.432074	0.98856	0.594686	1.04743	GTR
REACTOME_INTRACELLULAR_SIGNALING_BY_SECOND_MESSENGERS	0.690062	1	0.503422	0.895939	GTR
REACTOME_INTRAFLAGELLAR_TRANSPORT	0.878746	1	0.326571	0.574024	GTR
REACTOME_INTRINSIC_PATHWAY_FOR_APOPTOSIS	0.476706	0.98856	0.562904	0.993278	GTR
REACTOME_ION_CHANNEL_TRANSPORT	0.949398	1	0.296952	0.53029	GTR
REACTOME_ION_HOMEOSTASIS	0.441713	0.98856	-0.384508	-0.99005	GTR
REACTOME_ION_TRANSPORT_BY_P_TYPE_ATPASES	0.739009	1	0.39019	0.686711	GTR
REACTOME_IRE1ALPHA_ACTIVATES_CHAPERONES	0.573225	0.98856	-0.349793	-0.910815	GTR
REACTOME_IRON_UPTAKE_AND_TRANSPORT	0.886028	1	0.3153	0.556587	GTR
REACTOME_IRS_MEDIATED_SIGNALLING	0.553659	0.98856	0.495068	0.86646	GTR
REACTOME_KERATINIZATION	0.803079	1	-0.298304	-0.787153	GTR
REACTOME_KINESINS	0.12471	0.825609	-0.487849	-1.29032	GTR
REACTOME_L1CAM_INTERACTIONS	0.426183	0.98856	0.622768	1.11182	GTR
REACTOME_LATE_ENDOSOMAL_MICROAUTOPHAGY	0.963437	1	-0.249048	-0.610352	GTR
REACTOME_LEISHMANIA_INFECTION	0.326672	0.969995	0.647228	1.15909	GTR
REACTOME_LYSOSOME_VESICLE_BIOGENESIS	0.764778	1	-0.318257	-0.779966	GTR
REACTOME_M_PHASE	0.0918367	0.762391	-0.380761	-1.2833	GTR
REACTOME_MAP2K_AND_MAPK_ACTIVATION	0.632629	1	0.451579	0.790347	GTR
REACTOME_MAPK_FAMILY_SIGNALING_CASCADES	0.834571	1	0.428592	0.762689	GTR
REACTOME_MAPK_TARGETS_NUCLEAR_EVENTS_MEDIATED_BY_MAP_KINASES	0.283075	0.969995	0.740032	1.29516	GTR
REACTOME_MAPK6_MAPK4_SIGNALING	0.619941	1	0.480066	0.852012	GTR
REACTOME_MEIOSIS	0.454294	0.98856	-0.347632	-0.971837	GTR
REACTOME_MEIOTIC_RECOMBINATION	0.563649	0.98856	-0.354074	-0.913887	GTR
REACTOME_MEIOTIC_SYNAPSIS	0.398669	0.98856	-0.390061	-1.01567	GTR
REACTOME_MET_PROMOTES_CELL_MOTILITY	0.458984	0.98856	0.568778	1.00097	GTR
REACTOME_METABOLISM_OF_AMINO_ACIDS_AND_DERIVATIVES	0.0200943	0.420373	0.765673	1.35946	GTR
REACTOME_METABOLISM_OF_CARBOHYDRATES	0.989952	1	0.272704	0.484869	GTR
REACTOME_METABOLISM_OF_FAT_SOLUBLE_VITAMINS	0.586925	0.98856	0.477998	0.836585	GTR
REACTOME_METABOLISM_OF_NUCLEOTIDES	0.265066	0.969995	0.719297	1.27874	GTR
REACTOME_METABOLISM_OF_POLYAMINES	0.0583709	0.62302	0.858974	1.5177	GTR
REACTOME_METABOLISM_OF_STEROIDS	0.210384	0.969995	0.709598	1.26897	GTR
REACTOME_METABOLISM_OF_VITAMINS_AND_COFACTORS	0.5102	0.98856	0.575468	1.02921	GTR
REACTOME_METABOLISM_OF_WATER_SOLUBLE_VITAMINS_AND_COFACTORS	0.359869	0.971193	0.657998	1.17401	GTR
REACTOME_MHC_CLASS_II_ANTIGEN_PRESENTATION	0.855634	1	-0.275144	-0.798673	GTR
REACTOME_MITOCHONDRIAL_BIOGENESIS	0.224599	0.969995	0.735032	1.30962	GTR
REACTOME_MITOCHONDRIAL_FATTY_ACID_BETA_OXIDATION	0.853884	1	-0.293485	-0.726999	GTR
REACTOME_MITOCHONDRIAL_PROTEIN_IMPORT	0.0350448	0.490291	-0.592984	-1.60563	GTR
REACTOME_MITOCHONDRIAL_TRANSLATION	0.106316	0.790666	-0.461351	-1.30851	GTR
REACTOME_MITOTIC_G1_PHASE_AND_G1_S_TRANSITION	0.608939	0.993468	-0.300751	-0.903801	GTR
REACTOME_MITOTIC_G2_G2_M_PHASES	0.768462	1	0.419182	0.750691	GTR
[truncated: 262 more rows]
