# Supplementary material for: Nuclear dengue virus NS5 antagonizes expression of PAF1-dependent immune response genes
Source: PLoS Pathog. 2021 Nov 19;17(11):e1010100. doi: 10.1371/journal.ppat.1010100 (PMC8641875; doi:10.1371/journal.ppat.1010100)
Supplement: S3 Table — (XLSX) [file ppat.1010100.s011.xlsx]

## Sheet: TABLE3
Gene Name	DENV	ZIKV	WNV	Reference
MAGT1	TRUE	FALSE	FALSE	1
STT3B	TRUE	FALSE	FALSE	1
SSR2	TRUE	FALSE	FALSE	1
RPN2	TRUE	FALSE	FALSE	1
STT3A	TRUE	FALSE	FALSE	1
SSR3	TRUE	FALSE	FALSE	1
EMC3	TRUE	FALSE	FALSE	1
OSTC	TRUE	FALSE	FALSE	1
SSR1	TRUE	FALSE	FALSE	1
EMC1	TRUE	FALSE	FALSE	1
EMC2	TRUE	FALSE	FALSE	1
EMC4	TRUE	FALSE	FALSE	1
MMGT1	TRUE	FALSE	FALSE	1
EMC6	TRUE	FALSE	FALSE	1
ASCC3	TRUE	FALSE	FALSE	1
HSPA13	TRUE	FALSE	FALSE	1
OST4	TRUE	FALSE	FALSE	1
SEC61A1	TRUE	FALSE	FALSE	1
DDOST	TRUE	FALSE	FALSE	1
EMC7	TRUE	FALSE	FALSE	1
DAG1	TRUE	FALSE	FALSE	1
TTC37	TRUE	FALSE	FALSE	1
CILP	TRUE	FALSE	FALSE	1
LYSMD3	TRUE	FALSE	FALSE	1
LEPROT	TRUE	FALSE	FALSE	1
TTC7A	TRUE	FALSE	FALSE	1
ASCC2	TRUE	FALSE	FALSE	1
TSEN15	TRUE	FALSE	FALSE	1
SAMD8	TRUE	FALSE	FALSE	1
NRSN1	TRUE	FALSE	FALSE	1
TBC1D9	TRUE	FALSE	FALSE	1
UBE2J1	TRUE	FALSE	FALSE	1
SVEP1	TRUE	FALSE	FALSE	1
RAB5A	TRUE	FALSE	FALSE	1
ATP6AP1	FALSE	TRUE	FALSE	2
C16orf47	FALSE	TRUE	FALSE	2
MIDN	FALSE	TRUE	FALSE	2
GTSCR1	FALSE	TRUE	FALSE	2
SLC39A9	FALSE	TRUE	FALSE	2
TMEM262	FALSE	TRUE	FALSE	2
ANKRD61	FALSE	TRUE	FALSE	2
SUPT20HL2	FALSE	TRUE	FALSE	2
ITIH5	FALSE	TRUE	FALSE	2
FHAD1	FALSE	TRUE	FALSE	2
STT3A	FALSE	TRUE	FALSE	2
PABPC4L	FALSE	TRUE	FALSE	2
RYBP	FALSE	TRUE	FALSE	2
ZAN	FALSE	TRUE	FALSE	2
SPON1	FALSE	TRUE	FALSE	2
ZNF598	FALSE	TRUE	FALSE	2
COL6A5	FALSE	TRUE	FALSE	2
LEUTX	FALSE	TRUE	FALSE	2
SPTLC1	FALSE	TRUE	FALSE	2
ATP6V0B	FALSE	TRUE	FALSE	2
SRD5A2	FALSE	TRUE	FALSE	2
GIMD1	FALSE	TRUE	FALSE	2
PKD1L3	FALSE	TRUE	FALSE	2
UGT2B10	FALSE	TRUE	FALSE	2
SSR1	FALSE	TRUE	FALSE	2
SUDS3	FALSE	TRUE	FALSE	2
TSGA10IP	FALSE	TRUE	FALSE	2
COG4	FALSE	TRUE	FALSE	2
USP17L7	FALSE	TRUE	FALSE	2
SRPRB	FALSE	TRUE	FALSE	2
ATP6V0D1	FALSE	TRUE	FALSE	2
ZSCAN26	FALSE	TRUE	FALSE	2
DDX3X	FALSE	TRUE	FALSE	2
YTHDF2	FALSE	TRUE	FALSE	2
ATP6V1D	FALSE	TRUE	FALSE	2
COG8	FALSE	TRUE	FALSE	2
ATP6AP2	FALSE	TRUE	FALSE	2
UHRF1	FALSE	TRUE	FALSE	2
C3orf58	FALSE	TRUE	FALSE	2
EMC7	FALSE	TRUE	FALSE	2
MAGEB5	FALSE	TRUE	FALSE	2
TMEM199	FALSE	TRUE	FALSE	2
RNASEK	FALSE	TRUE	FALSE	2
ATP6V1H	FALSE	TRUE	FALSE	2
VMA21	FALSE	TRUE	FALSE	2
PAPSS1	FALSE	TRUE	FALSE	2
MSMO1	FALSE	TRUE	FALSE	2
STAT3	FALSE	TRUE	FALSE	2
EMC6	FALSE	TRUE	FALSE	2
B4GALT7	FALSE	TRUE	FALSE	2
EMC3	FALSE	TRUE	FALSE	2
EXT1	FALSE	TRUE	FALSE	2
NDST1	FALSE	TRUE	FALSE	2
ATP6V1E1	FALSE	TRUE	FALSE	2
SLC35B2	FALSE	TRUE	FALSE	2
EMC1	FALSE	TRUE	FALSE	2
SOCS3	FALSE	TRUE	FALSE	2
ATP6V0C	FALSE	TRUE	FALSE	2
WDR7	FALSE	TRUE	FALSE	2
EXT2	FALSE	TRUE	FALSE	2
ATP6V1A	FALSE	TRUE	FALSE	2
EXTL3	FALSE	TRUE	FALSE	2
TM9SF2	FALSE	TRUE	FALSE	2
MMGT1	FALSE	TRUE	FALSE	2
EMC2	FALSE	TRUE	FALSE	2
EMC4	FALSE	TRUE	FALSE	2
ABCB10	FALSE	FALSE	TRUE	3
ABCE1	TRUE	FALSE	TRUE	3
ABI1	FALSE	FALSE	TRUE	3
ABLIM1	FALSE	FALSE	TRUE	3
ABLIM2	FALSE	FALSE	TRUE	3
ABLIM3	FALSE	FALSE	TRUE	3
ACRV1	FALSE	FALSE	TRUE	3
ACSM3	FALSE	FALSE	TRUE	3
ADCK5	FALSE	FALSE	TRUE	3
ADRA1D	TRUE	FALSE	TRUE	3
AFTPH	TRUE	FALSE	TRUE	3
AGPAT2	FALSE	FALSE	TRUE	3
ALS2CR7	TRUE	FALSE	TRUE	3
AMPH	FALSE	FALSE	TRUE	3
ANKRD23	FALSE	FALSE	TRUE	3
ANKRD27	FALSE	FALSE	TRUE	3
ANKRD31	FALSE	FALSE	TRUE	3
AP1M1	TRUE	FALSE	TRUE	3
AP3S2	TRUE	FALSE	TRUE	3
ARHGAP9	TRUE	FALSE	TRUE	3
ARRDC4	TRUE	FALSE	TRUE	3
ATP6AP1	TRUE	FALSE	TRUE	3
ATP6V0A1	TRUE	FALSE	TRUE	3
ATP6V0B	TRUE	FALSE	TRUE	3
ATP6V0C	TRUE	FALSE	TRUE	3
ATP6V0D1	TRUE	FALSE	TRUE	3
ATP6V1A	FALSE	FALSE	TRUE	3
ATP6V1B1	TRUE	FALSE	TRUE	3
ATP6V1B2	TRUE	FALSE	TRUE	3
ATP6V1C1	TRUE	FALSE	TRUE	3
ATP6V1E1	FALSE	FALSE	TRUE	3
ATXN7L3	TRUE	FALSE	TRUE	3
B3GTL	FALSE	FALSE	TRUE	3
B4GALT1	FALSE	FALSE	TRUE	3
BAZ1B	FALSE	FALSE	TRUE	3
BCAP31	TRUE	FALSE	TRUE	3
BCKDHA	FALSE	FALSE	TRUE	3
BEAN	FALSE	FALSE	TRUE	3
BICC1	TRUE	FALSE	TRUE	3
BPESC1	FALSE	FALSE	TRUE	3
BRUNOL5	FALSE	FALSE	TRUE	3
C10orf119	FALSE	FALSE	TRUE	3
C10orf79	TRUE	FALSE	TRUE	3
C18orf22	FALSE	FALSE	TRUE	3
CACNA1A	FALSE	FALSE	TRUE	3
CALCB	FALSE	FALSE	TRUE	3
CBLL1	TRUE	FALSE	TRUE	3
CD164L1	TRUE	FALSE	TRUE	3
CEACAM6	FALSE	FALSE	TRUE	3
CFHL5	FALSE	FALSE	TRUE	3
CHML	TRUE	FALSE	TRUE	3
CITED2	TRUE	FALSE	TRUE	3
CLEC4C	TRUE	FALSE	TRUE	3
CLEC7A	FALSE	FALSE	TRUE	3
CLECSF6	TRUE	FALSE	TRUE	3
CLIC1	FALSE	FALSE	TRUE	3
CLK1	TRUE	FALSE	TRUE	3
CNP	FALSE	FALSE	TRUE	3
CNTN3	TRUE	FALSE	TRUE	3
COIL	TRUE	FALSE	TRUE	3
CORO1B	TRUE	FALSE	TRUE	3
CSNK2A1	TRUE	FALSE	TRUE	3
CST1	FALSE	FALSE	TRUE	3
CST3	TRUE	FALSE	TRUE	3
CST5	FALSE	FALSE	TRUE	3
CTEN	FALSE	FALSE	TRUE	3
CTSE	FALSE	FALSE	TRUE	3
DDX42	FALSE	FALSE	TRUE	3
DDX28	FALSE	FALSE	TRUE	3
DEFB118	TRUE	FALSE	TRUE	3
DEFB129	TRUE	FALSE	TRUE	3
DERL2	TRUE	FALSE	TRUE	3
DHX15	TRUE	FALSE	TRUE	3
DHX40	TRUE	FALSE	TRUE	3
DMRTC2	FALSE	FALSE	TRUE	3
DQX1	TRUE	FALSE	TRUE	3
EBF2	FALSE	FALSE	TRUE	3
EGFL4	FALSE	FALSE	TRUE	3
ELMOD1	FALSE	FALSE	TRUE	3
ESPN	FALSE	FALSE	TRUE	3
EXOSC9	TRUE	FALSE	TRUE	3
FBF1	FALSE	FALSE	TRUE	3
FBN3	FALSE	FALSE	TRUE	3
FIBCD1	FALSE	FALSE	TRUE	3
FKSG44	TRUE	FALSE	TRUE	3
FLJ13305	FALSE	FALSE	TRUE	3
FLJ22684	TRUE	FALSE	TRUE	3
FOXP4	TRUE	FALSE	TRUE	3
FUT4	FALSE	FALSE	TRUE	3
GAB1	TRUE	FALSE	TRUE	3
GAB3	FALSE	FALSE	TRUE	3
GAL3ST2	FALSE	FALSE	TRUE	3
GCL	FALSE	FALSE	TRUE	3
GFER	TRUE	FALSE	TRUE	3
GLCCI1	FALSE	FALSE	TRUE	3
GRK6	TRUE	FALSE	TRUE	3
GRM2	FALSE	FALSE	TRUE	3
GSC	TRUE	FALSE	TRUE	3
HAPLN2	TRUE	FALSE	TRUE	3
HERC1	FALSE	FALSE	TRUE	3
HMG4L	FALSE	FALSE	TRUE	3
HOXC12	FALSE	FALSE	TRUE	3
HOXC5	FALSE	FALSE	TRUE	3
HRBL	TRUE	FALSE	TRUE	3
HRD1	FALSE	FALSE	TRUE	3
IBRDC2	TRUE	FALSE	TRUE	3
IER2	TRUE	FALSE	TRUE	3
IL4I1	FALSE	FALSE	TRUE	3
ITFG3	FALSE	FALSE	TRUE	3
KAL1	TRUE	FALSE	TRUE	3
KCNH3	FALSE	FALSE	TRUE	3
KCNK6	FALSE	FALSE	TRUE	3
KENAE	FALSE	FALSE	TRUE	3
KIAA1394	TRUE	FALSE	TRUE	3
KIAA1539	FALSE	FALSE	TRUE	3
KIF17	TRUE	FALSE	TRUE	3
KIF1A	FALSE	FALSE	TRUE	3
KLHL1	FALSE	FALSE	TRUE	3
LACRT	FALSE	FALSE	TRUE	3
LAS1L	FALSE	FALSE	TRUE	3
LDB1	FALSE	FALSE	TRUE	3
LDB2	TRUE	FALSE	TRUE	3
LENEP	FALSE	FALSE	TRUE	3
LEREPO4	FALSE	FALSE	TRUE	3
LONP	FALSE	FALSE	TRUE	3
LSM8	FALSE	FALSE	TRUE	3
LXN	FALSE	FALSE	TRUE	3
LY6E	FALSE	FALSE	TRUE	3
MAP2K7	TRUE	FALSE	TRUE	3
MATN4	FALSE	FALSE	TRUE	3
MBL2	TRUE	FALSE	TRUE	3
MEP50	FALSE	FALSE	TRUE	3
MGC1203	FALSE	FALSE	TRUE	3
MGC13114	FALSE	FALSE	TRUE	3
MGC2752	TRUE	FALSE	TRUE	3
MIG12	FALSE	FALSE	TRUE	3
MT2A	TRUE	FALSE	TRUE	3
MYOZ1	FALSE	FALSE	TRUE	3
NDFIP1	TRUE	FALSE	TRUE	3
NDST1	FALSE	FALSE	TRUE	3
NFKBIL2	FALSE	FALSE	TRUE	3
NIPA2	TRUE	FALSE	TRUE	3
NKD1	FALSE	FALSE	TRUE	3
NOL12	FALSE	FALSE	TRUE	3
NOL5A	TRUE	FALSE	TRUE	3
NSFL1C	TRUE	FALSE	TRUE	3
NUMBL	TRUE	FALSE	TRUE	3
OIP106	FALSE	FALSE	TRUE	3
OSRF	FALSE	FALSE	TRUE	3
OTUB2	FALSE	FALSE	TRUE	3
OTUD5	FALSE	FALSE	TRUE	3
PAK1	FALSE	FALSE	TRUE	3
PCDHB13	TRUE	FALSE	TRUE	3
PCDHB5	TRUE	FALSE	TRUE	3
PCDHB8	TRUE	FALSE	TRUE	3
PCDHGA10	TRUE	FALSE	TRUE	3
PCDHGA9	TRUE	FALSE	TRUE	3
PCP2	FALSE	FALSE	TRUE	3
PCP4	FALSE	FALSE	TRUE	3
PDE3B	FALSE	FALSE	TRUE	3
PDZK7	FALSE	FALSE	TRUE	3
PGLYRP3	FALSE	FALSE	TRUE	3
PHKA1	FALSE	FALSE	TRUE	3
PIAS2	TRUE	FALSE	TRUE	3
PITPNM2	TRUE	FALSE	TRUE	3
PLA2G2F	TRUE	FALSE	TRUE	3
PLA2G4D	FALSE	FALSE	TRUE	3
PLEKHA4	FALSE	FALSE	TRUE	3
PLK4	FALSE	FALSE	TRUE	3
PLVAP	TRUE	FALSE	TRUE	3
PNUTL1	TRUE	FALSE	TRUE	3
PNUTL2	TRUE	FALSE	TRUE	3
PP1201	TRUE	FALSE	TRUE	3
PR1	FALSE	FALSE	TRUE	3
PRG-3	FALSE	FALSE	TRUE	3
PSCA	FALSE	FALSE	TRUE	3
PSMF1	FALSE	FALSE	TRUE	3
PSORS1C2	FALSE	FALSE	TRUE	3
PTGES2	TRUE	FALSE	TRUE	3
PTK2B	FALSE	FALSE	TRUE	3
PTPNS1	TRUE	FALSE	TRUE	3
PXN	FALSE	FALSE	TRUE	3
RAB33B	FALSE	FALSE	TRUE	3
RAB34	FALSE	FALSE	TRUE	3
RAB3D	FALSE	FALSE	TRUE	3
RABGEF1	FALSE	FALSE	TRUE	3
RAD51	FALSE	FALSE	TRUE	3
RASSF1	TRUE	FALSE	TRUE	3
RBM20	FALSE	FALSE	TRUE	3
RBM22	TRUE	FALSE	TRUE	3
RBM5	FALSE	FALSE	TRUE	3
RBPMS	TRUE	FALSE	TRUE	3
RFWD2	FALSE	FALSE	TRUE	3
RIMS4	TRUE	FALSE	TRUE	3
RLBP1	FALSE	FALSE	TRUE	3
RNF123	FALSE	FALSE	TRUE	3
RNF28	TRUE	FALSE	TRUE	3
RNF44	FALSE	FALSE	TRUE	3
RNPEPL1	FALSE	FALSE	TRUE	3
RPS6KL1	FALSE	FALSE	TRUE	3
RTBDN	FALSE	FALSE	TRUE	3
RUSC2	TRUE	FALSE	TRUE	3
RYD5	FALSE	FALSE	TRUE	3
SAP130	TRUE	FALSE	TRUE	3
SAP18	FALSE	FALSE	TRUE	3
SCFD1	FALSE	FALSE	TRUE	3
SCIN	FALSE	FALSE	TRUE	3
SCRN2	FALSE	FALSE	TRUE	3
SCRT1	FALSE	FALSE	TRUE	3
SEC61G	TRUE	FALSE	TRUE	3
SFXN2	FALSE	FALSE	TRUE	3
SH2B	FALSE	FALSE	TRUE	3
SH3GLB2	TRUE	FALSE	TRUE	3
SH3TC2	FALSE	FALSE	TRUE	3
SHC1	FALSE	FALSE	TRUE	3
SHC2	FALSE	FALSE	TRUE	3
SHD	FALSE	FALSE	TRUE	3
SLC39A11	FALSE	FALSE	TRUE	3
SLC9A3R2	FALSE	FALSE	TRUE	3
SLCO5A1	TRUE	FALSE	TRUE	3
SOX13	FALSE	FALSE	TRUE	3
SP100	FALSE	FALSE	TRUE	3
SP6	FALSE	FALSE	TRUE	3
SPANXB2	TRUE	FALSE	TRUE	3
SPATS2	FALSE	FALSE	TRUE	3
SPY1	FALSE	FALSE	TRUE	3
ST8SIA1	FALSE	FALSE	TRUE	3
STARD7	FALSE	FALSE	TRUE	3
STK3	FALSE	FALSE	TRUE	3
STK31	FALSE	FALSE	TRUE	3
STK33	FALSE	FALSE	TRUE	3
STK39	TRUE	FALSE	TRUE	3
SYMPK	FALSE	FALSE	TRUE	3
SYNJ2BP	FALSE	FALSE	TRUE	3
SYT8	FALSE	FALSE	TRUE	3
TACC3	FALSE	FALSE	TRUE	3
TDRD1	FALSE	FALSE	TRUE	3
TEAD1	FALSE	FALSE	TRUE	3
TEAD3	FALSE	FALSE	TRUE	3
TESK1	TRUE	FALSE	TRUE	3
TGFB1I4	TRUE	FALSE	TRUE	3
TGFBR1	FALSE	FALSE	TRUE	3
THAP7	FALSE	FALSE	TRUE	3
THSD2	FALSE	FALSE	TRUE	3
TM9SF4	FALSE	FALSE	TRUE	3
TMEM17	FALSE	FALSE	TRUE	3
TNFSF13B	FALSE	FALSE	TRUE	3
TNPO2	FALSE	FALSE	TRUE	3
TORC3	TRUE	FALSE	TRUE	3
TRAPPC1	FALSE	FALSE	TRUE	3
TRHDE	TRUE	FALSE	TRUE	3
TRPM3	FALSE	FALSE	TRUE	3
TRPV2	FALSE	FALSE	TRUE	3
TTC9	FALSE	FALSE	TRUE	3
TUBA3	FALSE	FALSE	TRUE	3
TUBB4	FALSE	FALSE	TRUE	3
TUWD12	FALSE	FALSE	TRUE	3
UBE2I	TRUE	FALSE	TRUE	3
UBE2J1	TRUE	FALSE	TRUE	3
UBE3A	TRUE	FALSE	TRUE	3
UBXD3	TRUE	FALSE	TRUE	3
UFD1L	TRUE	FALSE	TRUE	3
UPK3B	FALSE	FALSE	TRUE	3
USP11	FALSE	FALSE	TRUE	3
USP16	FALSE	FALSE	TRUE	3
USP6	FALSE	FALSE	TRUE	3
VPS11	FALSE	FALSE	TRUE	3
VPS33	FALSE	FALSE	TRUE	3
WBSCR20C	FALSE	FALSE	TRUE	3
WDR18	FALSE	FALSE	TRUE	3
WDR20	FALSE	FALSE	TRUE	3
WDR26	FALSE	FALSE	TRUE	3
WDR34	TRUE	FALSE	TRUE	3
WDR51A	FALSE	FALSE	TRUE	3
WDR7	TRUE	FALSE	TRUE	3
XAB2	FALSE	FALSE	TRUE	3
XYLB	FALSE	FALSE	TRUE	3
YAP1	FALSE	FALSE	TRUE	3
ZAP70	TRUE	FALSE	TRUE	3
ZNF214	FALSE	FALSE	TRUE	3
ZNF322A	FALSE	FALSE	TRUE	3
ZNF366	TRUE	FALSE	TRUE	3
ZNF608	FALSE	FALSE	TRUE	3
STT3A	FALSE	FALSE	TRUE	4
SEC63	FALSE	FALSE	TRUE	4
SEC61B	FALSE	FALSE	TRUE	4
OSTC	FALSE	FALSE	TRUE	4
SPCS1	FALSE	FALSE	TRUE	4
SPCS3	FALSE	FALSE	TRUE	4
SERP1	FALSE	FALSE	TRUE	4
EMC6	FALSE	FALSE	TRUE	4
SEL1L	FALSE	FALSE	TRUE	4
HSPA13	FALSE	FALSE	TRUE	4
OST4	FALSE	FALSE	TRUE	4
EMC4	FALSE	FALSE	TRUE	4
References
1	Marceau CD, Puschnik AS, Majzoub K, Ooi YS, Brewer SM, Fuchs G, et al. Genetic dissection of Flaviviridae host factors through genome-scale CRISPR screens. Nature. 2016 Jul;535(7610):159–63.
2	Zhang R, Miner JJ, Gorman MJ, Rausch K, Ramage H, White JP, et al. A CRISPR screen defines a signal peptide processing pathway required by flaviviruses. Nature. 2016 Jul;535(7610):164–8.
3	Li Y, Muffat J, Javed AO, Keys HR, Lungjangwa T, Bosch I, et al. Genome-wide CRISPR screen for Zika virus resistance in human neural cells. Proc Natl Acad Sci. 2019 May 7;116(19):9527–32.
4	Krishnan MN, Ng A, Sukumaran B, Gilfoy FD, Uchil PD, Sultana H, et al. RNA interference screen for human genes associated with West Nile virus infection. Nature. 2008 Sep;455(7210):242–5.
