# Supplementary material for: Nuclear dengue virus NS5 antagonizes expression of PAF1-dependent immune response genes
Source: PLoS Pathog. 2021 Nov 19;17(11):e1010100. doi: 10.1371/journal.ppat.1010100 (PMC8641875; doi:10.1371/journal.ppat.1010100)
Supplement: S4 Table — (XLSX) [file ppat.1010100.s012.xlsx]

## Sheet: TABLE4
Ensembl ID	Gene Name	Significance
ENSG00000077264	PAK3	PAF1
ENSG00000197943	PLCG2	PAF1
ENSG00000057657	PRDM1	PAF1
ENSG00000164430	CGAS	PAF1
ENSG00000124508	BTN2A2	PAF1
ENSG00000127191	TRAF2	PAF1
ENSG00000142089	IFITM3	PAF1
ENSG00000096968	JAK2	PAF1
ENSG00000101665	SMAD7	PAF1
ENSG00000151651	ADAM8	PAF1
ENSG00000138646	HERC5	PAF1
ENSG00000213918	DNASE1	PAF1
ENSG00000127481	UBR4	PAF1
ENSG00000111203	ITFG2	PAF1
ENSG00000105939	ZC3HAV1	PAF1
ENSG00000175505	CLCF1	PAF1
ENSG00000165699	TSC1	PAF1
ENSG00000101384	JAG1	PAF1
ENSG00000109381	ELF2	PAF1
ENSG00000064932	SBNO2	PAF1
ENSG00000163565	IFI16	PAF1
ENSG00000082074	FYB1	PAF1
ENSG00000198707	CEP290	PAF1
ENSG00000092969	TGFB2	PAF1
ENSG00000056586	RC3H2	PAF1
ENSG00000162924	REL	PAF1
ENSG00000107485	GATA3	PAF1
ENSG00000113448	PDE4D	PAF1
ENSG00000169375	SIN3A	PAF1
ENSG00000181555	SETD2	PAF1
ENSG00000065883	CDK13	PAF1
ENSG00000197111	PCBP2	PAF1
ENSG00000005339	CREBBP	PAF1
ENSG00000135250	SRPK2	PAF1
ENSG00000204977	TRIM13	PAF1
ENSG00000125686	MED1	PAF1
ENSG00000170581	STAT2	STAT2
ENSG00000179046	TRIML2	STAT2
ENSG00000106785	TRIM14	STAT2
ENSG00000165810	BTNL9	STAT2
ENSG00000174405	LIG4	STAT2
ENSG00000204592	HLA-E	STAT2
ENSG00000132522	GPS2	STAT2
ENSG00000177606	JUN	STAT2
ENSG00000215182	MUC5AC	STAT2
ENSG00000163508	EOMES	STAT2
ENSG00000111679	PTPN6	STAT2
ENSG00000115271	GCA	STAT2
ENSG00000213928	IRF9	STAT2
ENSG00000121060	TRIM25	STAT2
ENSG00000188313	PLSCR1	STAT2
ENSG00000111331	OAS3	STAT2
ENSG00000132256	TRIM5	STAT2
ENSG00000165949	IFI27	STAT2
ENSG00000163840	DTX3L	STAT2
ENSG00000140464	PML	STAT2
ENSG00000131408	NR1H2	STAT2
ENSG00000220205	VAMP2	STAT2
ENSG00000055332	EIF2AK2	STAT2
ENSG00000160710	ADAR	STAT2
ENSG00000108774	RAB5C	STAT2
ENSG00000113916	BCL6	STAT2
ENSG00000101347	SAMHD1	STAT2
ENSG00000137959	IFI44L	STAT2
ENSG00000112343	TRIM38	STAT2
ENSG00000132109	TRIM21	STAT2
ENSG00000132510	KDM6B	STAT2
ENSG00000138496	PARP9	STAT2
ENSG00000169871	TRIM56	STAT2
ENSG00000183486	MX2	STAT2
ENSG00000088986	DYNLL1	STAT2
ENSG00000204386	NEU1	STAT2
ENSG00000101439	CST3	STAT2
ENSG00000240065	PSMB9	STAT2
ENSG00000089127	OAS1	STAT2
ENSG00000197122	SRC	STAT2
ENSG00000078401	EDN1	STAT2
ENSG00000234745	HLA-B	STAT2
ENSG00000173801	JUP	STAT2
ENSG00000172936	MYD88	STAT2
ENSG00000184678	HIST2H2BE	STAT2
ENSG00000126709	IFI6	STAT2
ENSG00000130813	C19orf66	STAT2
ENSG00000068079	IFI35	STAT2
ENSG00000186834	HEXIM1	STAT2
ENSG00000185507	IRF7	STAT2
ENSG00000121966	CXCR4	STAT2
ENSG00000117983	MUC5B	STAT2
ENSG00000023445	BIRC3	both
ENSG00000132005	RFX1	both
ENSG00000157601	MX1	both
ENSG00000115415	STAT1	both
ENSG00000168685	IL7R	neither
ENSG00000164406	LEAP2	neither
ENSG00000110031	LPXN	neither
ENSG00000188818	ZDHHC11	neither
ENSG00000100342	APOL1	neither
ENSG00000115267	IFIH1	neither
ENSG00000169896	ITGAM	neither
ENSG00000143387	CTSK	neither
ENSG00000102524	TNFSF13B	neither
ENSG00000041880	PARP3	neither
ENSG00000010810	FYN	neither
ENSG00000163661	PTX3	neither
ENSG00000169248	CXCL11	neither
ENSG00000131015	ULBP2	neither
ENSG00000204305	AGER	neither
ENSG00000197405	C5AR1	neither
ENSG00000180596	HIST1H2BC	neither
ENSG00000176978	DPP7	neither
ENSG00000135114	OASL	neither
ENSG00000175104	TRAF6	neither
ENSG00000121716	PILRB	neither
ENSG00000182393	IFNL1	neither
ENSG00000137628	DDX60	neither
ENSG00000136848	DAB2IP	neither
ENSG00000138755	CXCL9	neither
ENSG00000111335	OAS2	neither
ENSG00000213903	LTB4R	neither
ENSG00000118503	TNFAIP3	neither
ENSG00000104856	RELB	neither
ENSG00000125730	C3	neither
ENSG00000167657	DAPK3	neither
ENSG00000179588	ZFPM1	neither
ENSG00000139278	GLIPR1	neither
ENSG00000145868	FBXO38	neither
ENSG00000145365	TIFA	neither
ENSG00000165030	NFIL3	neither
ENSG00000109320	NFKB1	neither
ENSG00000175866	BAIAP2	neither
ENSG00000173193	PARP14	neither
ENSG00000077150	NFKB2	neither
ENSG00000159216	RUNX1	neither
ENSG00000026950	BTN3A1	neither
ENSG00000126804	ZBTB1	neither
ENSG00000197442	MAP3K5	neither
ENSG00000187608	ISG15	neither
ENSG00000184995	IFNE	neither
ENSG00000119917	IFIT3	neither
ENSG00000130529	TRPM4	neither
ENSG00000171150	SOCS5	neither
ENSG00000113595	TRIM23	neither
ENSG00000196843	ARID5A	neither
ENSG00000105127	AKAP8	neither
ENSG00000120217	CD274	neither
ENSG00000107201	DDX58	neither
ENSG00000108821	COL1A1	neither
ENSG00000167182	SP2	neither
ENSG00000125735	TNFSF14	neither
ENSG00000162654	GBP4	neither
ENSG00000068745	IP6K2	neither
ENSG00000232810	TNF	neither
ENSG00000253251	AC008560.1	neither
ENSG00000172183	ISG20	neither
ENSG00000184588	PDE4B	neither
ENSG00000164164	OTUD4	neither
ENSG00000159840	ZYX	neither
ENSG00000271503	CCL5	neither
ENSG00000101782	RIOK3	neither
ENSG00000144802	NFKBIZ	neither
ENSG00000184557	SOCS3	neither
ENSG00000168310	IRF2	neither
ENSG00000135870	RC3H1	neither
ENSG00000100604	CHGA	neither
ENSG00000160712	IL6R	neither
ENSG00000140853	NLRC5	neither
ENSG00000168495	POLR3D	neither
ENSG00000197110	IFNL3	neither
ENSG00000122861	PLAU	neither
ENSG00000152457	DCLRE1C	neither
ENSG00000198829	SUCNR1	neither
ENSG00000109111	SUPT6H	neither
ENSG00000086758	HUWE1	neither
ENSG00000234127	TRIM26	neither
ENSG00000168610	STAT3	neither
ENSG00000100902	PSMA6	neither
ENSG00000171522	PTGER4	neither
ENSG00000083799	CYLD	neither
ENSG00000120690	ELF1	neither
ENSG00000197102	DYNC1H1	neither
ENSG00000119922	IFIT2	neither
ENSG00000107862	GBF1	neither
ENSG00000137965	IFI44	neither
ENSG00000154451	GBP5	neither
ENSG00000206503	HLA-A	neither
ENSG00000012061	ERCC1	neither
ENSG00000125347	IRF1	neither
ENSG00000109079	TNFAIP1	neither
ENSG00000145675	PIK3R1	neither
ENSG00000183709	IFNL2	neither
ENSG00000111012	CYP27B1	neither
ENSG00000247315	ZCCHC3	neither
ENSG00000124882	EREG	neither
ENSG00000176208	ATAD5	neither
ENSG00000169245	CXCL10	neither
ENSG00000108771	DHX58	neither
ENSG00000104312	RIPK2	neither
ENSG00000074603	DPP8	neither
ENSG00000120738	EGR1	neither
ENSG00000146072	TNFRSF21	neither
ENSG00000152778	IFIT5	neither
ENSG00000114861	FOXP1	neither
ENSG00000215301	DDX3X	neither
ENSG00000099942	CRKL	neither
ENSG00000105298	CACTIN	neither
ENSG00000172216	CEBPB	neither
ENSG00000110330	BIRC2	neither
ENSG00000204599	TRIM39	neither
ENSG00000166949	SMAD3	neither
ENSG00000011422	PLAUR	neither
ENSG00000125148	MT2A	neither
ENSG00000104522	TSTA3	neither
ENSG00000186141	POLR3C	neither
ENSG00000142867	BCL10	neither
ENSG00000163874	ZC3H12A	neither
ENSG00000182326	C1S	neither
ENSG00000143507	DUSP10	neither
ENSG00000231925	TAPBP	neither
ENSG00000145220	LYAR	neither
ENSG00000100393	EP300	neither
ENSG00000069399	BCL3	neither
ENSG00000179630	LACC1	neither
ENSG00000104365	IKBKB	neither
ENSG00000185745	IFIT1	neither
ENSG00000110066	KMT5B	neither
ENSG00000241258	CRCP	neither
ENSG00000076641	PAG1	neither
ENSG00000069667	RORA	neither
ENSG00000167604	NFKBID	neither
ENSG00000204642	HLA-F	neither
ENSG00000112763	BTN2A1	neither
ENSG00000184979	USP18	neither
ENSG00000100226	GTPBP1	neither
ENSG00000179604	CDC42EP4	neither
ENSG00000163347	CLDN1	neither
ENSG00000096717	SIRT1	neither
ENSG00000146833	TRIM4	neither
ENSG00000105397	TYK2	neither
ENSG00000136630	HLX	neither
ENSG00000225697	SLC26A6	neither
ENSG00000134352	IL6ST	neither
ENSG00000154370	TRIM11	neither
ENSG00000198492	YTHDF2	neither
ENSG00000123610	TNFAIP6	neither
ENSG00000076984	MAP2K7	neither
ENSG00000133247	KMT5C	neither
ENSG00000141510	TP53	neither
ENSG00000186470	BTN3A2	neither
ENSG00000166710	B2M	neither
ENSG00000182149	IST1	neither
ENSG00000130202	NECTIN2	neither
ENSG00000188211	NCR3LG1	neither
ENSG00000243678	NME2	neither
ENSG00000171206	TRIM8	neither
ENSG00000131019	ULBP3	neither
ENSG00000164136	IL15	neither
ENSG00000170542	SERPINB9	neither
ENSG00000119508	NR4A3	neither
ENSG00000050820	BCAR1	neither
ENSG00000175121	WFDC5	neither
ENSG00000184371	CSF1	neither
ENSG00000067066	SP100	neither
ENSG00000163734	CXCL3	neither
ENSG00000173039	RELA	neither
ENSG00000181467	RAP2B	neither
ENSG00000079385	CEACAM1	neither
ENSG00000155918	RAET1L	neither
ENSG00000185338	SOCS1	neither
ENSG00000134321	RSAD2	neither
ENSG00000180209	MYLPF	neither
ENSG00000177105	RHOG	neither
ENSG00000176907	TCIM	neither
ENSG00000087088	BAX	neither
ENSG00000125657	TNFSF9	neither
ENSG00000275302	CCL4	neither
ENSG00000068323	TFE3	neither
ENSG00000127666	TICAM1	neither
ENSG00000163735	CXCL5	neither
ENSG00000108691	CCL2	neither
ENSG00000028277	POU2F2	neither
ENSG00000264522	OTUD7B	neither
ENSG00000131188	PRR7	neither
ENSG00000131759	RARA	neither
ENSG00000167333	TRIM68	neither
ENSG00000128342	LIF	neither
ENSG00000100299	ARSA	neither
ENSG00000113194	FAF2	neither
ENSG00000136244	IL6	neither
ENSG00000196083	IL1RAP	neither
ENSG00000112149	CD83	neither
ENSG00000117228	GBP1	neither
ENSG00000105287	PRKD2	neither
ENSG00000100219	XBP1	neither
ENSG00000081041	CXCL2	neither
ENSG00000164949	GEM	neither
ENSG00000164308	ERAP2	neither
ENSG00000012504	NR1H4	neither
ENSG00000169429	CXCL8	neither
ENSG00000171855	IFNB1	neither
ENSG00000196352	CD55	neither
ENSG00000170345	FOS	neither
ENSG00000163739	CXCL1	neither
ENSG00000274290	HIST1H2BE	neither
ENSG00000121858	TNFSF10	neither
ENSG00000113749	HRH2	neither
ENSG00000115009	CCL20	neither
ENSG00000162645	GBP2	neither
ENSG00000092929	UNC13D	neither
ENSG00000173702	MUC13	neither
