# Supplementary material for: Nuclear dengue virus NS5 antagonizes expression of PAF1-dependent immune response genes
Source: PLoS Pathog. 2021 Nov 19;17(11):e1010100. doi: 10.1371/journal.ppat.1010100 (PMC8641875; doi:10.1371/journal.ppat.1010100)
Supplement: S5 Table — (XLSX) [file ppat.1010100.s013.xlsx]

## Sheet: TABLE5
GENE ID	GENE NAME	base_Mean	log2FC_NS5[IC/CTL]	lfcSE_NS5[IC/CTL]	p_NS5[IC/CTL]	padj_NS5[IC/CTL]	log2FC_GFP[IC/CTL]	lfcSE_GFP[IC/CTL]	p_GFP[IC/CTL]	padj_GFP[IC/CTL]	log2FC_NLS[IC/CTL]	lfcSE_NLS[IC/CTL]	p_NLS[IC/CTL]	padj_NLS[IC/CTL]	log2FC_LGS[IC/CTL]	lfcSE_LGS[IC/CTL]	p_LGS[IC/CTL]	padj_LGS[IC/CTL]	log2FC_GTR[IC/CTL]	lfcSE_GTR[IC/CTL]	p_GTR[IC/CTL]	padj_GTR[IC/CTL]	log2FC_NLS.CTL/NS5.CTL	lfcSE_NLS.CTL/NS5.CTL	p_NLS.CTL/NS5.CTL	padj_NLS.CTL/NS5.CTL	log2FC_LGS.CTL/NS5.CTL	lfcSE_LGS.CTL/NS5.CTL	pvalue_LGS.CTL/NS5.CTL	padj_LGS.CTL/NS5.CTL	log2FC_GTR.CTL/NS5.CTL	lfcSE_GTR.CTL/NS5.CTL	p_GTR.CTL/NS5.CTL	padj_GTR.CTL/NS5.CTL	baseMean2_GFP.CTL/A549.CTL	log2FC_GFP.CTL/A549.CTL	lfcSE_GFP.CTL/A549.CTL	p_GFP.CTL/A549.CTL	padj_GFP.CTL/A549.CTL
ENSG00000121410	A1BG	0.162265	0.0064047	0.571159	0.897378	NA	-0.0129033	0.594707	0.790699	NA	-0.00374333	0.490739	0.919033	NA	0.00547749	0.523814	0.89567	NA	0.0137266	0.562653	0.774519	NA	0.00105804	0.16179	0.791595	NA	3.23102e-05	0.143756	0.991819	NA	0	0.0899734	1	NA	1.08928	0.0404416	0.592612	0.818275219459793	0.911155486886428
ENSG00000148584	A1CF	3.2536	0.0686919	0.32941	0.523875	0.808258776017537	-0.0506862	0.384932	0.664965	0.86437042009465	-0.0891776	0.375593	0.291819	0.66092262236696	0.0484731	0.307126	0.59409	0.857751358504662	0.0387457	0.333077	0.721869	0.895651415861507	-0.0105948	0.140229	0.59154	NA	-0.00418793	0.127015	0.804348	NA	-0.00212338	0.0765472	0.72399	NA	7.38543	-0.195505	0.426115	0.348318073053004	0.56474462442462
ENSG00000128274	A4GALT	5.88563	0.20484	0.384968	0.127057	0.42729282191721	-0.0140212	0.343904	0.917097	0.970948475197752	-0.00758616	0.269705	0.934171	0.982557331926854	-0.0444416	0.290225	0.639028	0.881874281406409	0.0523937	0.305274	0.664035	0.871261495496404	0.015541	0.135615	0.489576	NA	0.0162176	0.129947	0.41639	NA	0.000910991	0.0696626	0.88391	NA	9.11406	0.207935	0.399631	0.326324277743244	0.543062422743185
ENSG00000094914	AAAS	13.3701	0.0379505	0.260745	0.762778	0.922937826807355	-0.141473	0.31022	0.380385	0.689207570730931	-0.0824944	0.251939	0.444358	0.780260804494038	-0.0558274	0.2496	0.616232	0.872635979071231	0.0840676	0.269206	0.539838	0.803908701756155	0.0121268	0.115786	0.634267	NA	0.0154332	0.112586	0.489876	NA	0.00179789	0.0560358	0.761168	NA	33.2189	0.184802	0.274538	0.361153299059947	0.576751746843603
ENSG00000081760	AACS	48.9004	-0.0291145	0.207468	0.834521	0.947651740151481	0.0759073	0.243574	0.653765	0.858279520728578	0.0592124	0.197635	0.635257	0.878780740559971	-0.0702122	0.201324	0.584789	0.852799179740981	-0.0552703	0.216416	0.705622	0.888840227269805	-0.0113249	0.0952809	0.706916	0.940343012940223	-0.0128442	0.0861539	0.575761	0.947797467846183	-0.000638195	0.0334735	0.863439	0.999359281632389	105.808	-0.170403	0.206239	0.328694771568308	0.545319271102521
ENSG00000114771	AADAC	30.9368	0.183273	0.235774	0.197495	0.532245396998521	0.300213	0.283126	0.0907545	0.333767847172613	0.154426	0.219158	0.217211	0.593350779459115	0.520796	0.360708	0.00298672	0.040725046939248	0.911833	0.453652	0.000232887	0.00503279394786276	0.0157468	0.102847	0.585085	NA	-0.0289293	0.114571	0.266277	0.822228905017458	-0.000233623	0.0397893	0.958213	0.999359281632389	33.8255	0.472409	0.298842	0.0283734927962934	0.0952811960976813
ENSG00000109576	AADAT	9.59549	0.0847729	0.28978	0.481724	0.78186440307674	0.0922953	0.337803	0.524536	0.785811869793247	0.192528	0.341167	0.103046	0.421368996210815	0.216777	0.360884	0.0872672	0.368277132430465	-0.123073	0.316553	0.339571	0.66324983778928	-0.0136938	0.128074	0.559897	NA	0.0109966	0.118003	0.592657	NA	-0.00371026	0.0695692	0.573551	NA	19.7065	-0.26368	0.351366	0.223765738943444	0.429445752391639
ENSG00000103591	AAGAB	100.73	-0.138212	0.161517	0.289439	0.628798447555461	-0.273129	0.187007	0.076723	0.303437569156785	-0.0146818	0.154811	0.903407	0.97723282286853	-0.14593	0.16027	0.242663	0.606843892361568	-0.196094	0.170049	0.152635	0.448880573642676	-0.00507203	0.0814552	0.887379	0.981810266398231	-0.0216281	0.0743928	0.385444	0.893710271941853	-0.00216808	0.0276153	0.409787	0.999359281632389	261.768	-0.521861	0.155011	0.000203103531954237	0.00150417408277865
ENSG00000115977	AAK1	59.8142	0.245236	0.199273	0.0852105	0.346634282063573	0.324846	0.223672	0.0543933	0.245431970399174	-0.0568965	0.183105	0.651315	0.884936497187268	0.173126	0.185613	0.1854	0.535925269759101	-0.169497	0.1951	0.242846	0.567233653218932	0.0478955	0.107931	0.184928	0.637071414643297	0.28842	0.297669	0.00314626	0.121989916356375	0.00491455	0.0464032	0.285743	0.999359281632389	120.752	-0.301991	0.188792	0.0657495499953123	0.183219341894301
ENSG00000087884	AAMDC	8.65014	0.228887	0.335706	0.106465	0.389925186784838	-0.16706	0.315867	0.303448	0.620531075442844	-0.0730532	0.248846	0.497385	0.806276513654069	0.0834456	0.251394	0.463687	0.784184020616905	-0.0625984	0.274929	0.638927	0.859273592247214	0.0918311	0.234065	0.0334937	NA	0.0610158	0.187525	0.0632406	NA	0.0120182	0.0938684	0.178382	NA	13.9901	1.5528	0.718252	0.000239182218470877	0.00173890181778997
ENSG00000127837	AAMP	68.0148	0.126188	0.17274	0.348429	0.686174679467385	-0.296929	0.204094	0.0665512	0.277137580533432	-0.258333	0.179607	0.0451624	0.270109041880541	-0.0113307	0.166643	0.928487	0.981316067356796	-0.0275059	0.176864	0.843482	0.945064488676795	0.0403327	0.0927219	0.269738	0.725928112379075	0.0119134	0.0719268	0.60933	0.951492065168811	0.0018021	0.0277021	0.512711	0.999359281632389	186.571	-0.519183	0.161144	0.00034095764862208	0.0023648416185841
ENSG00000129673	AANAT	0.187462	0.0161879	0.565452	0.761017	NA	-0.00335052	0.585215	0.948296	NA	0.00128176	0.48382	0.974034	NA	0.0137551	0.519051	0.759203	NA	0.0162423	0.555473	0.751917	NA	0.000641919	0.161558	0.883761	NA	3.92692e-05	0.143652	0.990976	NA	2.05685e-06	0.0898874	0.998793	NA	0.826204	0.0400214	0.629633	0.820041311606479	0.911469415954687
ENSG00000131043	AAR2	23.8031	0.0947794	0.227374	0.493737	0.788057424584205	0.057139	0.255818	0.73544	0.898562774785222	-0.20364	0.23044	0.112241	0.440375874359277	-0.206288	0.234809	0.117659	0.430063521997406	0.0162218	0.225836	0.911254	0.970774601316121	0.126373	0.222465	0.0217544	NA	0.0484861	0.138528	0.123448	NA	0.0178154	0.100704	0.0948127	0.999359281632389	49.7887	-0.217375	0.245712	0.260558934068093	0.47357868719199
ENSG00000090861	AARS1	119.817	-0.204781	0.160105	0.115292	0.406603912221754	-0.17739	0.177516	0.235415	0.546392530050928	-0.355758	0.17037	0.00538041	0.0685009092846682	-0.0855804	0.152894	0.483393	0.798144933095579	-0.413489	0.174459	0.00298165	0.0374359070005382	0.00597932	0.0806482	0.869108	0.974861920165501	0.0356305	0.084287	0.201506	0.77426789856665	-0.000116288	0.0185163	0.951186	0.999359281632389	294.925	-0.252668	0.135843	0.0456996238735781	0.138365075505272
ENSG00000124608	AARS2	8.15497	0.160253	0.297931	0.224495	0.565622561498637	0.076686	0.31143	0.621557	0.841944452871627	0.227788	0.308568	0.0736704	0.355323533629642	0.00287117	0.250958	0.978723	0.994559526832615	-0.0573586	0.29048	0.651347	0.864150396426219	0.0284553	0.134897	0.296683	NA	0.00422624	0.108588	0.838081	NA	0.00383255	0.0642216	0.553494	NA	19.3732	-0.207017	0.332943	0.329331918417047	0.545946674044606
ENSG00000157426	AASDH	20.7369	0.0722758	0.226219	0.600327	0.851030815643886	0.154935	0.275309	0.361667	0.676792646858072	0.109025	0.215717	0.374007	0.729278818417391	0.256179	0.252431	0.0603494	0.298480759855533	0.17077	0.240653	0.250817	0.575102835088917	0.00103163	0.0986604	0.970837	NA	-0.00290771	0.0876978	0.894139	NA	-0.00618121	0.0602424	0.31791	NA	39.561	-0.866793	0.368077	0.000600480058205892	0.00388787239620731
ENSG00000149313	AASDHPPT	75.6786	-0.134585	0.181189	0.326212	0.664909283202107	0.0528425	0.20623	0.743849	0.901651664467967	-0.100115	0.177653	0.427015	0.767873141717756	-0.4922	0.255505	0.0014278	0.0233454286484094	-0.0203907	0.186707	0.886034	0.9625726415817	-0.0598115	0.111222	0.123454	0.553761556234801	-0.053637	0.118177	0.101689	0.646121989169712	-0.0182029	0.0904465	0.0661462	0.999359281632389	136.595	0.364297	0.172937	0.0177246136388804	0.0662754495316935
ENSG00000008311	AASS	2.81307	0.135722	0.363524	0.251371	0.59697134874057	-0.0878331	0.366485	0.504828	0.774369578487259	-0.0174321	0.284185	0.840875	0.958161373347702	0.137241	0.375794	0.18969	0.540316799287769	0.0427826	0.338409	0.691038	0.881858032904139	0.0163036	0.141949	0.44487	NA	-0.00488263	0.127278	0.773139	NA	-0.00347842	0.0794521	0.567666	NA	5.13328	1.06236	1.06577	0.00893288667197085	0.0380972852927662
ENSG00000181409	AATK	1.85954	-0.0454841	0.406701	0.608174	0.855348986648796	0.0385967	0.43696	0.690385	0.877609802412888	0.159697	0.531856	0.10031	0.418028041207808	0.0770373	0.396691	0.359194	0.715015914389301	0.0826766	0.427141	0.393983	0.706235629812407	-0.0105775	0.15612	0.447827	NA	-0.00507828	0.138164	0.663234	NA	-0.00110015	0.0844012	0.805936	NA				NA	NA
ENSG00000183044	ABAT	0.749433	-0.0253033	0.449053	0.747332	NA	-0.052599	0.501698	0.538814	NA	0.0278555	0.397122	0.659874	NA	-0.0135513	0.404657	0.842132	NA	0.0560718	0.480365	0.488069	NA	-0.00117089	0.156218	0.909397	NA	-0.00503426	0.142195	0.527282	NA	0.000940847	0.0875014	0.776114	NA				NA	NA
ENSG00000165029	ABCA1	25.8622	0.0467031	0.224602	0.734402	0.914158032207557	0.0536394	0.259429	0.750703	0.904628210805486	-0.057127	0.211032	0.638384	0.879727694557563	0.151943	0.225474	0.235581	0.5972328326014	0.0991444	0.230834	0.498384	0.777829885808391	0.0311963	0.112143	0.315714	NA	0.0115175	0.0912946	0.61059	NA	-0.00473922	0.0537849	0.397131	0.999359281632389	36.8775	0.713688	0.328355	0.00212353251631747	0.011608427624933
ENSG00000154263	ABCA10	4.15919	-0.0137394	0.325459	0.892069	0.964287191278832	0.250213	0.511662	0.0927281	0.338608363820477	0.156671	0.403748	0.131823	0.474928331669079	0.0540686	0.314186	0.550111	0.832996221318534	0.46402	0.733318	0.0189446	0.136214701084504	-0.0141143	0.14577	0.468316	NA	-0.0147521	0.137989	0.376201	NA	-0.00192372	0.0772682	0.74461	NA	3.15109	0.137683	0.486193	0.477793488976201	0.68292888336538
ENSG00000144452	ABCA12	3.48323	-0.228451	0.543303	0.0878361	0.352057154753238	0.191696	0.456871	0.162194	0.456713988922821	0.0135379	0.296662	0.869642	0.967867790783984	0.0239746	0.303884	0.785359	0.934758119877413	0.0215499	0.347778	0.832873	0.94026449547365	-0.0146102	0.144793	0.463702	NA	-0.0252241	0.15238	0.162968	NA	-0.0041753	0.081046	0.498256	NA	11.0687	-0.665293	0.60656	0.0201912029231745	0.0732974888489072
ENSG00000107331	ABCA2	1.84837	0.134815	0.468093	0.211901	0.549848571993457	0.1127	0.416842	0.352403	0.666624399089227	0.0975355	0.354916	0.277795	0.646686658991547	-0.0757026	0.341859	0.403867	0.749576257014858	0.0129058	0.358815	0.895319	0.963993913451634	0.0173257	0.1604	0.28713	NA	0.0128315	0.142301	0.331216	NA	0.0135361	0.115088	0.0373338	NA	4.30807	-0.0063072	0.438669	0.973370597379471	0.987144655552932
ENSG00000167972	ABCA3	4.34619	0.135786	0.346335	0.259404	0.601974646005983	0.112058	0.366817	0.411395	0.715470946692323	-0.0511434	0.28562	0.574686	0.849452044123207	0.0251779	0.272466	0.798349	0.939644358338116	-0.183918	0.402975	0.158457	0.455965862324952	0.0219013	0.1446	0.342537	NA	0.0295069	0.150372	0.179157	NA	0.0100213	0.0944434	0.203641	NA	8.77648	-0.341102	0.452359	0.134833607717408	0.307371430932703
ENSG00000154265	ABCA5	35.7913	1.13357	0.357935	4.54229e-06	0.000148134755563434	0.984748	0.362946	2.24624e-05	0.000632043194302466	1.49438	0.293584	1.79072e-08	1.20777741103362e-06	1.11101	0.376947	7.57461e-06	0.000292927949997095	1.94124	0.330831	2.28625e-10	2.10724894275418e-08	0.004897	0.0943179	0.869409	NA	-0.136088	0.244849	0.0176735	0.329934581077798	-0.000975436	0.0350663	0.80118	0.999359281632389	37.7984	0.0969089	0.261837	0.624433491214424	0.791283930945152
ENSG00000154262	ABCA6	1.32732	0.196988	0.659075	0.0954649	0.367128495363959	0.221198	0.704638	0.0822693	NA	0.0351117	0.390077	0.595374	NA	0.197876	0.655284	0.0733273	NA	0.0219482	0.390918	0.807949	0.930142985815875	0.00443468	0.15608	0.689549	NA	0.0197097	0.154529	0.0683841	NA	0.00155673	0.0875455	0.655416	NA	0.227161	0.078858	0.872702	0.656515227659997	NA
ENSG00000064687	ABCA7	2.74787	-0.109624	0.410059	0.299356	0.637490050074498	0.0601535	0.39862	0.595861	0.827056375174825	0.394159	0.741915	0.0180957	0.155217245815858	-0.014719	0.308812	0.863911	0.962379531620603	0.168932	0.514254	0.146164	0.441536605662835	-0.0202627	0.157966	0.285483	NA	-0.0278188	0.163152	0.0604136	NA	0.000936953	0.0774981	0.870234	NA	3.65827	-0.0256293	0.444832	0.891675477031963	0.949672071957761
ENSG00000141338	ABCA8	0.509093	-0.0685129	0.49893	0.40787	NA	0.0776576	0.542847	0.370125	NA	0.00410843	0.404138	0.944353	NA	0.0202378	0.429469	0.756344	NA	0.000790684	0.453524	0.991688	NA	-0.00787835	0.160385	0.41289	NA	-0.00335874	0.141627	0.669639	NA	-0.00234062	0.0893296	0.435561	NA	2.21326	-0.562553	1.06566	0.0612473523695748	0.173517962043856
ENSG00000154258	ABCA9	0.502477	0.0637794	0.488345	0.439676	NA	0.0544451	0.528307	0.501062	NA	0.0239761	0.416896	0.685122	NA	0.0194981	0.432976	0.76272	NA	-0.0437284	0.475491	0.575552	NA	-0.00794003	0.16095	0.387855	NA	0.000690319	0.141314	0.928056	NA	-0.00135276	0.0886252	0.63443	NA	0	0	1.17813	NA	NA
ENSG00000085563	ABCB1	4.66794	0.062414	0.307056	0.57771	0.838610720758703	-0.127001	0.36055	0.370124	0.682708864589285	-0.0663758	0.270643	0.501281	0.809055423048055	0.0940649	0.286997	0.371922	0.725148553755638	-0.0789487	0.3195	0.509546	0.786175813878857	0.0732253	0.229185	0.0401789	NA	0.0214482	0.135682	0.308306	NA	0.00558967	0.0781046	0.419134	NA	4.64753	2.41487	1.78999	0.00156646171115036	0.00893726076969056
ENSG00000135776	ABCB10	11.8269	-0.174444	0.286245	0.19897	0.53398837837696	-0.13701	0.305238	0.398768	0.70490561808854	-0.129083	0.251743	0.26283	0.63452079972533	-0.086886	0.244784	0.456382	0.780366295711223	-0.0768114	0.262066	0.58018	0.826247529497333	0.0179594	0.11339	0.510287	NA	0.00974857	0.100976	0.657488	NA	0.000780088	0.0490529	0.884623	NA	29.0799	-0.405765	0.328446	0.0666499539189237	0.185150287034437
ENSG00000073734	ABCB11	0.163682	0.00640653	0.571159	0.897349	NA	0.0140785	0.59621	0.770054	NA	-0.00709411	0.491305	0.847871	NA	0.00547903	0.523814	0.895641	NA	0.0137284	0.562654	0.774491	NA	0.00142815	0.161832	0.722481	NA	3.23102e-05	0.143756	0.991819	NA	0	0.0899734	1	NA	0	0	1.17813	NA	NA
ENSG00000005471	ABCB4	0.144047	0.0137298	0.573735	0.782814	NA	0.00774403	0.594084	0.871961	NA	0.0119027	0.493934	0.746841	NA	0.011637	0.52602	0.781156	NA	0.00668231	0.560282	0.888778	NA	-5.64183e-05	0.161736	0.988714	NA	3.22903e-05	0.143756	0.991824	NA	1.69262e-06	0.0899734	0.998906	NA	0	0	1.17813	NA	NA
ENSG00000004846	ABCB5	0.148588	0.0148368	0.573779	0.766794	NA	0.00774265	0.594084	0.871983	NA	0.00647512	0.491631	0.860169	NA	0.00547877	0.523814	0.895646	NA	-0.000324393	0.559544	0.994578	NA	-0.000641419	0.161758	0.872252	NA	3.22791e-05	0.143756	0.991827	NA	-0.00017934	0.0899816	0.884488	NA	0	0	1.17813	NA	NA
ENSG00000115657	ABCB6	0.322504	0.0262825	0.524823	0.69044	NA	0.00802381	0.546419	0.902469	NA	0.0260956	0.463568	0.604908	NA	-0.00137246	0.475607	0.98019	NA	0.0428026	0.535326	0.517001	NA	-0.00161971	0.160465	0.796632	NA	-0.00109288	0.143065	0.826956	NA	4.28138e-06	0.0893572	0.998249	NA	0.550793	-0.0317123	0.692281	0.857066981525084	NA
ENSG00000131269	ABCB7	31.1945	-0.152891	0.221514	0.279581	0.619069024004286	-0.409245	0.282266	0.0256242	0.151538242520534	-0.13581	0.213866	0.276251	0.645268013075902	-0.276334	0.248979	0.0459342	0.253661209518196	-0.297293	0.250947	0.0576451	0.266174747340543	-0.0180267	0.0990051	0.550802	NA	0.0132212	0.0873048	0.565178	0.947797467846183	-0.00136327	0.0364376	0.73294	0.999359281632389	95.7109	-0.0626927	0.19402	0.708151790257553	0.844498610453022
ENSG00000197150	ABCB8	6.57264	0.0518739	0.296508	0.648173	0.874626558588987	-0.0935041	0.353418	0.498933	0.770618075842545	0.11438	0.311089	0.256755	0.630894704272111	-0.051402	0.287203	0.595432	0.858490573024128	-0.0349563	0.305898	0.768148	0.913784573253262	-0.0199286	0.140876	0.386507	NA	0.00401883	0.118612	0.833442	NA	-0.00131266	0.0686064	0.834562	NA	20.5895	-0.313384	0.330781	0.149396233883505	0.329058878786189
ENSG00000150967	ABCB9	3.62319	0.0188996	0.30432	0.860938	0.957147782563517	0.02909	0.347362	0.82742	0.936376987906377	0.00873367	0.285141	0.919072	0.979225474302868	-0.00747651	0.298933	0.932477	0.983143434625354	-0.0570467	0.325887	0.616541	0.845257531280446	-0.0110783	0.135392	0.600356	NA	0.00452013	0.122011	0.805989	NA	-0.00584703	0.0828431	0.38366	NA	9.4808	0.335944	0.438849	0.139082689798068	0.313697667448927
ENSG00000103222	ABCC1	98.5006	-0.0637924	0.155623	0.617691	0.860929883529509	-0.125603	0.175698	0.397767	0.704233577238139	0.0310038	0.147083	0.793168	0.943016160377346	-0.0302879	0.149037	0.801582	0.940991783751097	0.0131904	0.155987	0.919504	0.973891715436551	0.0580996	0.0919726	0.148308	0.595695244880804	0.018712	0.0698359	0.445135	0.912456174150507	0.00247718	0.0280867	0.341816	0.999359281632389	133.484	1.01679	0.20675	1.0372199997665e-08	1.80611202886169e-07
ENSG00000124574	ABCC10	3.83188	-0.111128	0.376047	0.313179	0.652058598753742	-0.25998	0.539194	0.0826126	0.317101376572806	0.0945983	0.346254	0.293864	0.663432956849912	0.0681682	0.298035	0.482955	0.797773109118142	-0.148294	0.376718	0.23101	0.55477884771953	-0.033282	0.175004	0.140329	NA	0.0240584	0.144362	0.233572	NA	0.00269332	0.0748046	0.666993	NA	5.92385	0.390591	0.545578	0.101198978604822	0.250807651441574
ENSG00000121270	ABCC11	0.481753	0.00213645	0.483631	0.975954	NA	0.0588674	0.566543	0.429845	NA	0.0329055	0.453493	0.548459	NA	-0.030067	0.468031	0.623088	NA	-0.000863028	0.490799	0.989915	NA	-0.00703588	0.161938	0.352162	NA	-0.00359751	0.143044	0.548635	NA	-0.000375685	0.0888435	0.875771	NA	0.642152	-0.193571	0.806036	0.33714776432964	NA
ENSG00000023839	ABCC2	684.195	0.176937	0.105622	0.068146	0.305002036755111	-0.196839	0.118843	0.0748928	0.299756219509675	0.0895489	0.104192	0.341527	0.702362479531036	-0.000989975	0.104141	0.991653	0.997520683511027	0.071007	0.106137	0.470047	0.758445856605942	0.0116047	0.0682983	0.780138	0.961874849485202	0.027653	0.0612363	0.287258	0.833124105827627	0.000727047	0.0129507	0.535397	0.999359281632389	1109.85	0.573903	0.118412	2.67956857426531e-07	3.70264514345899e-06
ENSG00000108846	ABCC3	157.228	0.193171	0.136443	0.101138	0.378411772634468	-0.178045	0.150774	0.182961	0.48699308005829	0.0326158	0.130913	0.768449	0.933595416759303	0.20681	0.132958	0.0671207	0.317964548616686	0.0144817	0.137594	0.90417	0.968172445839523	0.088573	0.0969252	0.0495815	0.383145309391249	0.031267	0.0729239	0.246637	0.807746387219728	0.00151517	0.0206299	0.420208	0.999359281632389	325.339	-0.053557	0.150392	0.697847168049365	0.837713663409419
ENSG00000125257	ABCC4	87.8939	-0.265129	0.16178	0.0428421	0.229855321020064	-0.192632	0.181612	0.203857	0.512078817692352	-0.307973	0.164939	0.0142976	0.133629268449554	-0.342026	0.166321	0.00759921	0.0785644184909637	-0.158745	0.163928	0.237458	0.562313648713051	-0.00392352	0.0798259	0.91481	0.983483654363183	-0.0283475	0.0774515	0.280815	0.830727072880139	-5.16326e-05	0.0178021	0.977314	0.999359281632389	239.568	-0.830045	0.174289	7.10271462426087e-08	1.09129083086384e-06
ENSG00000114770	ABCC5	24.4181	0.154011	0.220508	0.27636	0.617264040745413	0.0679322	0.245647	0.688161	0.876325908593273	0.294805	0.243047	0.0312921	0.217762507808857	0.0475485	0.209991	0.706785	0.904696142234687	0.0767746	0.220956	0.600333	0.835826777950866	-0.0120804	0.0978493	0.681689	NA	0.0162989	0.0912067	0.487084	NA	-0.0015577	0.0382693	0.710253	0.999359281632389	45.3392	0.134135	0.241965	0.483170082262469	0.687793222244953
ENSG00000091262	ABCC6	0.865517	-0.103392	0.498125	0.275575	NA	0.127334	0.577875	0.209632	NA	0.000204423	0.350715	0.997627	NA	0.103765	0.504239	0.214674	NA	0.0460981	0.420411	0.601363	0.836470687874417	0.00416548	0.152318	0.753673	NA	-0.00307436	0.138989	0.767911	NA	-0.00590747	0.0947842	0.132715	NA	4.54403	-3.79748	1.90116	0.000301607045882543	0.00212075499301127
ENSG00000006071	ABCC8	1.73633	-0.113349	0.470715	0.260237	0.602944133510947	0.0489077	0.405301	0.652996	0.85786652153385	0.178541	0.528326	0.0862868	0.388627516093155	-0.170736	0.563653	0.103115	0.402655072343233	0.0543983	0.374856	0.585016	0.82864357598446	-0.0142238	0.157172	0.361739	NA	0.000298727	0.133888	0.982415	NA	-0.000304515	0.0817211	0.951735	NA	3.48786	-0.0819411	0.459676	0.665817681254056	0.816658063056887
ENSG00000069431	ABCC9	0.321948	0.00640622	0.571159	0.897354	NA	0.0077449	0.594084	0.871946	NA	0.0222929	0.501361	0.552543	NA	0.011637	0.52602	0.781156	NA	0.0192889	0.565445	0.688885	NA	-5.63829e-05	0.161736	0.988721	NA	3.23178e-05	0.143756	0.991817	NA	1.69651e-06	0.0899734	0.998903	NA	1.97778	-0.0729093	0.543464	0.686023290011604	0.831156509652817
ENSG00000101986	ABCD1	1.46521	0.0742852	0.379117	0.45703	0.766974092615606	0.135674	0.48885	0.23863	0.549801170577401	-0.121686	0.464085	0.164833	0.521856393642702	0.0551853	0.344643	0.516027	0.814703619492703	0.0897652	0.43486	0.359776	0.679640878565384	-0.000342839	0.144997	0.983095	NA	-0.0116359	0.142192	0.348214	NA	0.000436804	0.0813826	0.931816	NA	1.53902	-0.157559	0.625969	0.41122674486529	0.624833599710895
ENSG00000173208	ABCD2	4.18545	2.91971	2.23108	0.00026316	0.00494383188621351	1.93381	2.25017	0.000860054	0.0130110396403624	4.54904	1.9466	1.69652e-05	0.000647248042838191	4.07789	2.07747	4.65097e-05	0.00134439064509467	0.654251	1.12803	0.00897647	0.0815980608630576	-0.000608394	0.152971	0.960826	NA	0.0117297	0.144186	0.284293	NA	1.85722e-05	0.0858315	0.996201	NA				NA	NA
ENSG00000117528	ABCD3	37.4622	-0.171195	0.202029	0.225749	0.567415856004478	-0.359899	0.248385	0.0406152	0.204447344301309	-0.193594	0.199147	0.133682	0.477838087204183	-0.313818	0.231673	0.0255165	0.177596968895854	-0.240153	0.219362	0.111228	0.380828743166447	0.000615371	0.0893439	0.984486	NA	-0.0131957	0.0803623	0.568978	0.947797467846183	-0.00377849	0.0417511	0.368559	0.999359281632389	111.282	-0.386657	0.190303	0.0190483653764507	0.0700511486320091
ENSG00000119688	ABCD4	15.4154	-0.0295574	0.261006	0.813415	0.942063789785123	0.0752256	0.299985	0.637935	0.849517676943502	0.0730047	0.247902	0.499123	0.807781064142754	-0.0530995	0.246958	0.636317	0.880780607314691	-0.0453447	0.272828	0.733307	0.901261278604953	-0.0152792	0.118978	0.550891	NA	-0.00142173	0.103802	0.945987	NA	0.00272831	0.0580279	0.652674	NA	31.4507	-0.0162361	0.306059	0.937043993192522	0.970093803892669
ENSG00000164163	ABCE1	140.145	-0.30476	0.154121	0.0167369	0.124721172610827	-0.244225	0.168095	0.090597	0.333405284780663	-0.117754	0.147595	0.320704	0.684230153296527	-0.305804	0.153244	0.0128517	0.112710617059442	-0.153991	0.152086	0.230989	0.55477884771953	-0.0672135	0.0943179	0.106377	0.52795342030806	-0.0110628	0.064053	0.638596	0.957712672799817	-0.000632625	0.0179562	0.720858	0.999359281632389	338.223	-0.144262	0.13134	0.240767949909278	0.450136867244842
ENSG00000033050	ABCF2	30.4854	-0.292839	0.259605	0.0521314	0.259095017826585	-0.0636911	0.255559	0.706581	0.883733202615457	0.0936044	0.212287	0.445437	0.78082400919619	-0.0687568	0.211697	0.586778	0.85425814110576	-0.250308	0.252223	0.103083	0.365650466939895	-0.0663677	0.150281	0.0876553	NA	-0.00421328	0.0849156	0.848149	0.988513412752612	-0.00223215	0.0411576	0.615694	0.999359281632389	79.9717	-0.219691	0.218383	0.224608231187857	0.430420388041389
ENSG00000161204	ABCF3	7.78207	-0.321601	0.412992	0.0441944	0.234291102029805	-0.0258687	0.314819	0.864158	0.953527205971462	-0.0226994	0.244433	0.828464	0.954773051409534	0.064936	0.250985	0.561269	0.839283419595321	-0.0310486	0.283041	0.808391	0.93015432478511	-0.020359	0.121141	0.444639	NA	-0.0460442	0.160669	0.11479	NA	-0.0085444	0.0786913	0.269697	NA	13.638	-0.0611764	0.334768	0.767061057226955	0.881776813837924
ENSG00000160179	ABCG1	6.42236	0.0978843	0.315689	0.401526	0.729454650717053	0.0304707	0.334644	0.828527	0.93655620654824	0.372065	0.507706	0.0200847	0.166116504024689	0.133103	0.31268	0.226175	0.586584837296457	-0.0235619	0.293086	0.848398	0.946645092739853	0.0162941	0.134835	0.476941	NA	0.046449	0.176124	0.0796449	NA	0.0026603	0.0707279	0.67812	NA	9.78056	-0.115642	0.373342	0.574075465307859	0.757394869777241
ENSG00000118777	ABCG2	53.3292	-0.18442	0.192663	0.18822	0.518813836623071	-0.194593	0.215621	0.238954	0.549989540232936	-0.188346	0.187859	0.142685	0.491015198837139	-0.106321	0.181523	0.410758	0.753257735054387	-0.256473	0.202651	0.083276	0.324533286315757	0.00308627	0.0872144	0.924813	0.985559153085712	0.0103726	0.0750199	0.651444	0.960594595780755	0.000501324	0.0256933	0.855766	0.999359281632389	135.095	-0.216632	0.173029	0.159480079472263	0.344815701810715
ENSG00000143921	ABCG8	0.320183	0.00640713	0.571159	0.89734	NA	0.0265808	0.603321	0.586466	NA	0.00647579	0.491631	0.860155	NA	0.0116377	0.52602	0.781142	NA	0.0200832	0.565879	0.677169	NA	0	0.161735	1	NA	3.23189e-05	0.143756	0.991817	NA	1.69651e-06	0.0899734	0.998903	NA	0.103125	-0.00460822	0.839673	0.978718958876443	NA
ENSG00000143994	ABHD1	0.456256	0.0143686	0.48991	0.838643	NA	0.0215508	0.531646	0.762418	NA	0.00368983	0.430493	0.945297	NA	0.0676319	0.522952	0.309243	NA	0.0377976	0.508439	0.590918	NA	-0.00057531	0.159296	0.939005	NA	-0.00342853	0.143027	0.563712	NA	-0.00137633	0.0894219	0.552296	NA	2.62026	-0.332925	0.741192	0.15074368595176	0.331073448083962
ENSG00000144827	ABHD10	28.9221	-0.162258	0.221571	0.252462	0.597410697137062	-0.116262	0.249485	0.494066	0.767516716216908	-0.190078	0.225004	0.135749	0.480014809812549	0.0604249	0.207864	0.634665	0.880780607314691	-0.225871	0.246872	0.136896	0.428002526603107	-0.0247453	0.102403	0.424332	NA	-0.0304976	0.10782	0.250857	NA	-0.0132792	0.0840702	0.127779	0.999359281632389	77.5428	-0.243085	0.21845	0.179220411799344	0.372312587770937
ENSG00000106077	ABHD11	11.8496	0.171176	0.295974	0.201766	0.536902291998431	-0.0482277	0.319187	0.747708	0.902958179381659	0.370345	0.452885	0.0190778	0.160866041187279	0.113223	0.267005	0.319975	0.681637936862209	0.112795	0.286972	0.402814	0.713141636018442	-0.0303765	0.140374	0.264611	NA	-0.00402336	0.107722	0.846313	NA	-0.00160176	0.0589068	0.7923	NA	16.1695	0.158183	0.326419	0.450545891529231	0.659138791309635
ENSG00000100997	ABHD12	67.7014	-0.0886256	0.191857	0.523386	0.807939369331728	0.00814113	0.220512	0.96081	0.983552353523785	-0.0485634	0.181757	0.699482	0.905457161270333	0.0995656	0.183565	0.441529	0.77020814655021	-0.0149328	0.194891	0.917466	0.973078519174593	0.0150299	0.0904908	0.642025	0.914561641600129	7.12147e-05	0.0745298	0.997449	0.999438898311094	-0.000152376	0.0272164	0.959074	0.999359281632389	137.166	-0.103123	0.178637	0.513550559616847	0.714142701329284
ENSG00000139826	ABHD13	25.5319	0.342893	0.259075	0.0265935	0.169054616681452	0.0694271	0.248955	0.681845	0.872509658573719	-0.0720853	0.206927	0.558468	0.841600742158571	-0.17552	0.225254	0.177015	0.524655768748112	-0.180747	0.239336	0.226062	0.549435274777192	0.0525938	0.130292	0.140829	NA	0.0276374	0.106157	0.284585	NA	0.00531456	0.0539426	0.337421	0.999359281632389	47.4178	0.140729	0.249278	0.468390322720149	0.674664049289243
ENSG00000114786	ABHD14A-ACY1	0.253115	-0.0230721	0.560713	0.682555	NA	-0.0114135	0.579668	0.834913	NA	-0.00490868	0.478462	0.905773	NA	-0.00927219	0.50991	0.843693	NA	0.00887548	0.545868	0.868527	NA	-0.00120398	0.161393	0.801824	NA	-0.00208593	0.143738	0.581129	NA	-0.000308408	0.0898138	0.835843	NA	0.400611	0.154914	0.865552	0.422490896077868	NA
ENSG00000114779	ABHD14B	8.30764	-0.208193	0.33462	0.130717	0.433870155732155	-0.130808	0.315928	0.408825	0.712675930318999	-0.0785821	0.2534	0.461594	0.787144298907825	0.0470539	0.248212	0.672187	0.892954333723385	-0.074634	0.282487	0.570929	0.820367693744025	0.0035632	0.111626	0.887319	NA	-0.00648433	0.105079	0.760344	NA	-0.0025349	0.0576484	0.674371	NA	21.6149	-0.0963037	0.305681	0.640852909043076	0.802771529177951
ENSG00000168792	ABHD15	27.8235	-0.0660183	0.211669	0.636177	0.869081986247675	-0.177819	0.253588	0.299741	0.617296594780883	-0.105368	0.20156	0.400754	0.749586026624484	-0.0909096	0.204127	0.479605	0.796266354170489	-0.232273	0.238062	0.126609	0.410973222688505	0.0260552	0.100295	0.411369	NA	0.00217291	0.0804599	0.921522	NA	0.000778827	0.0331701	0.831572	0.999359281632389	62.188	0.0494161	0.230043	0.790637349468077	0.894363090256009
ENSG00000129968	ABHD17A	10.9354	0.126762	0.273322	0.33277	0.671322423041	-0.0773084	0.307859	0.622177	0.842297622519955	-0.0420939	0.240176	0.697254	0.904421079471066	0.0828298	0.251498	0.466535	0.786887114473766	0.165601	0.286712	0.243979	0.568248793755748	0.0325971	0.135148	0.256554	NA	0.00624795	0.105125	0.76849	NA	0.000204462	0.054567	0.971919	NA	10.6739	3.10778	1.00041	2.33788472272122e-05	0.000217897367237785
ENSG00000107362	ABHD17B	43.5551	-0.0220092	0.187869	0.873223	0.960146616384464	-0.106537	0.219666	0.520449	0.7839952417743	-0.178077	0.191082	0.165385	0.522809404605704	-0.0285739	0.183811	0.824468	0.951232180674136	-0.237243	0.210518	0.112141	0.382706950344985	-0.00144143	0.0877331	0.964529	NA	-0.0112177	0.07673	0.625777	0.954452612728888	-0.00165643	0.0303377	0.599505	0.999359281632389	94.8833	-0.0936824	0.206013	0.590972725720389	0.768412144033863
ENSG00000136379	ABHD17C	54.882	0.267656	0.204532	0.0629946	0.289798707901442	-0.306413	0.237127	0.0751173	0.300072838902284	-0.323185	0.21818	0.0182444	0.156138796013012	-0.106001	0.191562	0.414131	0.75564577405409	-0.130609	0.202848	0.371592	0.689838947797912	0.0972323	0.159388	0.0394658	0.350443431392911	0.0230902	0.0894439	0.353904	0.88251128186311	0.00100743	0.0300985	0.756651	0.999359281632389	112.604	0.113102	0.18974	0.492728487918401	0.695941621883165
ENSG00000164074	ABHD18	13.0597	0.032945	0.250073	0.799561	0.937064958529563	-0.0492323	0.292519	0.760548	0.909561666643639	0.0192713	0.23454	0.860817	0.964492973558892	0.131401	0.259174	0.268391	0.632619776426051	0.106755	0.270235	0.441949	0.741139158612161	-0.0078672	0.109841	0.761872	NA	-0.0193344	0.114033	0.406596	NA	-0.0119338	0.0901492	0.179056	NA	30.6594	0.200272	0.278835	0.325584143711166	0.542336381241699
ENSG00000140526	ABHD2	153.908	-0.0286115	0.143129	0.813988	0.942063789785123	-0.0898366	0.163337	0.52579	0.786809632435089	-0.103927	0.142907	0.372791	0.728795560949942	-0.0424102	0.141201	0.717169	0.909736596828276	-0.406956	0.157631	0.00189868	0.027068647902139	-0.0221864	0.0790906	0.56044	0.891338681486369	0.0356496	0.0792632	0.201835	0.77426789856665	-0.000656205	0.0175887	0.702935	0.999359281632389	377.913	-0.449019	0.124938	0.000127794518313778	0.00099544570205864
ENSG00000158201	ABHD3	26.7024	-0.0403893	0.227386	0.768091	0.925244652200723	-0.120746	0.268216	0.475906	0.755674933638547	0.00369428	0.214747	0.975283	0.993431321297387	-0.108857	0.225079	0.383568	0.73554369465423	0.0895461	0.24081	0.536266	0.801331874419033	-0.0156985	0.103807	0.583319	NA	-0.0373229	0.127043	0.185898	NA	-0.00195712	0.0434522	0.680486	0.999359281632389	57.5482	-0.196954	0.26517	0.324390351504347	0.540936822525701
ENSG00000100439	ABHD4	19.8163	0.146269	0.241156	0.292988	0.631508173673193	-0.0762184	0.267292	0.650715	0.856865881517042	-0.182173	0.249869	0.140682	0.488827855714664	-0.236874	0.254378	0.0774507	0.345826231101404	-0.28986	0.292002	0.0659263	0.285768796966695	0.0260748	0.112674	0.377917	NA	0.0382755	0.12939	0.1785	NA	0.0524054	0.185074	0.0227079	NA	44.6599	-0.163716	0.265975	0.412388684359258	0.625425354824511
ENSG00000011198	ABHD5	37.5548	0.0469769	0.190189	0.734243	0.914064626730505	0.267088	0.226947	0.11421	0.377843845068812	0.150909	0.19995	0.235795	0.61078732499146	0.0824497	0.183611	0.523331	0.818590370229768	-0.0222755	0.199413	0.877804	0.959118535511797	-0.373306	0.336039	0.00138282	NA	-0.00833107	0.0761034	0.71324	0.961419394816323	0.000159337	0.0266185	0.95611	0.999359281632389	77.3773	-0.166542	0.212697	0.349258830304557	0.565413879626833
ENSG00000163686	ABHD6	7.94594	-0.556259	0.680102	0.0114307	0.0955439297967689	-0.298282	0.403069	0.0791161	0.309232432812471	-0.0523415	0.26305	0.597226	0.860066802717137	-0.321366	0.445131	0.0327661	0.207879134680239	0.114165	0.30722	0.378111	0.694537538806227	-0.0236747	0.132498	0.360779	NA	-0.0527041	0.180296	0.0742811	NA	0.00584313	0.0710558	0.402959	NA	30.7127	-0.318501	0.292763	0.129021378753874	0.299261413271657
ENSG00000127220	ABHD8	1.66004	-0.0475605	0.396039	0.600655	0.851030815643886	-0.00267462	0.412123	0.978913	0.990716960799262	0.114707	0.437503	0.18829	0.557210322446025	0.0103839	0.342277	0.894172	0.97164595593468	-0.0288758	0.369029	0.765154	0.912234838537244	-0.0117564	0.155314	0.432169	NA	0.00960807	0.138228	0.481777	NA	-0.000525867	0.0826824	0.91343	NA	3.33161	-0.217644	0.568417	0.286977887424593	0.502898661652979
ENSG00000136754	ABI1	65.3306	-0.109297	0.171522	0.415097	0.73968415003191	0.0533276	0.193878	0.73425	0.898174031802514	0.0278316	0.163675	0.821577	0.951115038911105	-0.0763252	0.166299	0.545694	0.830829903344437	-0.0342551	0.176368	0.805545	0.929650221500039	-0.0035402	0.0832646	0.918922	0.984297523062276	-0.0154756	0.0729431	0.515908	0.937344537418577	-0.000247485	0.0211955	0.911207	0.999359281632389	118.365	0.109777	0.181529	0.491885579541204	0.695117797744358
ENSG00000138443	ABI2	64.5711	-0.146132	0.191615	0.294649	0.632557649990755	0.148243	0.211068	0.364799	0.678916595084206	-0.0472105	0.179672	0.70727	0.908417671244376	0.134516	0.181961	0.299539	0.665742878773437	-0.0101944	0.190941	0.94328	0.981070836411947	0.00719	0.0881123	0.824808	0.972394351745492	0.00462345	0.0737285	0.836918	0.985783800926868	-0.00101445	0.0278703	0.732136	0.999359281632389	139.091	-0.0749467	0.169392	0.621158114482785	0.789084489679258
ENSG00000154175	ABI3BP	0.796751	0.0781355	0.504776	0.360094	NA	0.0490544	0.504895	0.558891	NA	-0.0207293	0.395042	0.739193	NA	0.0938199	0.511895	0.235468	NA	0.0297912	0.450442	0.707437	NA	0.00775685	0.159642	0.443568	NA	0.0029762	0.141574	0.702841	NA	1.00746e-05	0.087958	0.997269	NA	0.780854	-0.110401	0.678051	0.548652616582159	0.740456316443395
ENSG00000119328	ABITRAM	28.8458	0.245932	0.240264	0.0929882	0.362692401571615	0.289632	0.265715	0.0999108	0.353226077929187	0.013864	0.204462	0.910081	0.977632772517948	-0.0274807	0.211995	0.826716	0.951740216547635	0.0132295	0.229274	0.927371	0.976050886921267	0.0613494	0.143168	0.103183	NA	0.00773886	0.0880235	0.727516	NA	0.00245741	0.0429387	0.595499	0.999359281632389	54.8443	-0.196467	0.242864	0.306061564122949	0.522245584798065
ENSG00000097007	ABL1	93.2205	0.0713138	0.152106	0.57196	0.835320413015945	-0.185197	0.172502	0.207172	0.514906979119749	0.0295616	0.14797	0.803143	0.945066242468609	0.0759161	0.148783	0.528571	0.820893086461494	-0.12039	0.158531	0.361062	0.680352531400877	0.0189746	0.0804116	0.610288	0.906820932698707	0.00961961	0.064699	0.680633	0.961228835181528	2.61983e-05	0.0175655	0.988309	0.999359281632389	162.959	0.258851	0.181245	0.104334951835463	0.256370211354139
ENSG00000143322	ABL2	117.512	0.317621	0.190875	0.0249513	0.162288423922015	0.391286	0.216774	0.0192458	0.125691340012999	0.0634691	0.172406	0.611996	0.867431017204174	0.103278	0.174834	0.420795	0.758565063410474	-0.0591046	0.183518	0.676086	0.876197329821253	0.0186882	0.0889573	0.576593	0.896583292454638	0.024703	0.0853793	0.329361	0.863943020588043	0.000414564	0.0250997	0.877599	0.999359281632389	177.56	0.707795	0.177318	5.63921092467213e-06	5.9851644987427e-05
ENSG00000099204	ABLIM1	80.0047	-0.09204	0.17624	0.496988	0.790956501848521	-0.132126	0.20067	0.408663	0.712560332613764	-0.0768418	0.172736	0.539574	0.831145849372227	-0.186176	0.175166	0.149644	0.482807693307131	0.061005	0.180463	0.664238	0.871432244927392	-0.033722	0.0919727	0.339898	0.775487421919366	-0.0205369	0.0793632	0.402926	0.897292873696888	0.000842307	0.0243045	0.739576	0.999359281632389	145.835	0.37653	0.174623	0.0149609318411765	0.0581971010124081
ENSG00000163995	ABLIM2	0.253316	-0.0100535	0.539765	0.866259	NA	-0.00130458	0.564803	0.982469	NA	0.0106318	0.469808	0.812869	NA	-0.0113798	0.497641	0.822839	NA	0.0108994	0.533231	0.850929	NA	-0.00192959	0.161191	0.717682	NA	-0.000552973	0.143378	0.895968	NA	9.96406e-05	0.0896399	0.952349	NA	0.464283	0.0885994	0.777857	0.625995572611844	NA
ENSG00000173210	ABLIM3	1.98627	0.0403228	0.340442	0.68744	0.892748937443088	0.087377	0.397666	0.466394	0.747814718346984	-0.10501	0.422356	0.217032	0.593350779459115	-0.114576	0.424585	0.220468	0.58058010518658	-0.176642	0.531055	0.133327	0.421611304832984	-0.00259252	0.140496	0.885096	NA	0.00231193	0.130026	0.881653	NA	0.00178431	0.0788299	0.754214	NA				NA	NA
ENSG00000159842	ABR	45.1373	0.153768	0.193581	0.271622	0.612889195817576	-0.0381043	0.22381	0.818915	0.93242120666859	-0.0167695	0.184845	0.89383	0.97600344065699	0.206423	0.192852	0.11856	0.431128220420284	-0.034705	0.198504	0.810543	0.931235825089377	0.00695316	0.0893695	0.827425	0.972394351745492	0.00639073	0.0759074	0.776274	0.972827966577414	-0.00213955	0.0337814	0.541483	0.999359281632389	53.4393	2.84052	0.372249	1.28601353673476e-15	4.70031363989506e-14
ENSG00000146386	ABRACL	35.8637	-0.0498868	0.197697	0.720147	0.908991452325714	-0.134003	0.230239	0.425697	0.726105130797417	-0.142001	0.193095	0.264666	0.636078925751479	-0.192047	0.192849	0.145249	0.475807254304225	-0.0443055	0.201917	0.760419	0.910053926499183	0.0258343	0.094589	0.433726	NA	0.00905142	0.0775526	0.68996	0.961419394816323	0.0202531	0.0986118	0.0640013	0.999359281632389	107.647	-1.08488	0.253616	1.83427094409399e-07	2.62996079278452e-06
ENSG00000163322	ABRAXAS1	11.9213	-0.174284	0.290624	0.197554	0.532281570148902	0.0593796	0.294657	0.712459	0.886095770175436	-0.0371188	0.238449	0.732787	0.918397533511499	-0.0138781	0.234422	0.905027	0.974103167198612	0.0260549	0.261772	0.848781	0.946895169811591	-0.00589666	0.109169	0.819731	NA	-0.00384247	0.0996832	0.857479	NA	0.00388299	0.0575262	0.519652	NA	18.3107	0.591905	0.422297	0.0185522019630716	0.068556083789694
ENSG00000165660	ABRAXAS2	58.3041	0.0390423	0.176081	0.772923	0.927220572440752	0.172842	0.204499	0.284401	0.601698889702991	0.0679248	0.172618	0.58741	0.856290074517569	0.0236906	0.170938	0.852251	0.959067948230388	0.123592	0.18142	0.380899	0.697379670953735	-0.024292	0.0886343	0.481493	0.852600826486131	-0.00343845	0.0701586	0.879043	0.992553049403415	0.000137131	0.0229539	0.955213	0.999359281632389	96.9746	0.0530667	0.192597	0.750123881176902	0.870888621370712
ENSG00000146109	ABT1	31.7119	0.0439851	0.196209	0.751821	0.919869246612043	-0.197725	0.236805	0.245249	0.556135850416178	0.16672	0.195475	0.192953	0.564356024906142	0.0423248	0.191147	0.742808	0.917158000461794	0.293045	0.223309	0.0555492	0.259826698342398	-0.0319971	0.099489	0.336772	NA	-0.0526436	0.128747	0.10723	0.652256751476175	-0.00143933	0.0314954	0.668021	0.999359281632389	64.6931	0.0189356	0.215563	0.915895211331104	0.960188136871737
ENSG00000114626	ABTB1	2.15208	0.0692151	0.3746	0.485997	0.783560604154162	0.230509	0.579912	0.0950608	0.344352217242151	0.0307561	0.303565	0.709163	0.909065543625244	0.101151	0.359469	0.289792	0.656857498751279	-0.0235647	0.348731	0.817301	0.933330452259525	0.0196896	0.158102	0.289472	NA	0.0162708	0.142627	0.294852	NA	0.00339798	0.0835576	0.533571	NA	2.6968	0.177019	0.550016	0.368422456039882	0.58417906794704
ENSG00000166016	ABTB2	29.1881	0.185108	0.230967	0.19417	0.527941053000702	-0.00161383	0.257581	0.992366	0.997108308894774	0.325807	0.272463	0.0214701	0.173397936200876	0.0769327	0.211862	0.543789	0.829855725015396	0.23826	0.248181	0.11861	0.395810062532663	-0.0240545	0.107337	0.420913	NA	-0.0132629	0.0930502	0.561733	NA	0.00187874	0.0411963	0.676399	0.999359281632389	52.2317	0.0845318	0.237303	0.655140630173315	0.810899330620207
ENSG00000185065	AC000068.1	0.499611	-0.00373204	0.446661	0.961323	NA	-0.00586528	0.487692	0.941686	NA	0.00433461	0.399337	0.942159	NA	0.0766844	0.492346	0.301623	NA	0.116898	0.563079	0.208494	NA	-0.00392739	0.157929	0.681213	NA	-0.00269179	0.141573	0.727049	NA	-0.00223612	0.089188	0.457652	NA				NA	NA
ENSG00000200753	AC004130.1	0.665784	0.118101	0.599682	0.194923	NA	0.142608	0.669213	0.142596	NA	0.00381561	0.410685	0.947223	NA	0.0227111	0.434038	0.726596	NA	0.0744441	0.523193	0.356482	NA	0.00254904	0.158574	0.766288	NA	0.000158288	0.141871	0.981656	NA	0.00161319	0.089033	0.553135	NA				NA	NA
ENSG00000146677	AC004453.1	3.60467	-0.0681859	0.329401	0.526559	0.809618068925563	0.034154	0.361578	0.786435	0.920328365849154	-0.107885	0.324752	0.26635	0.637023409462431	0.0546963	0.301469	0.558747	0.837507017692347	0.135737	0.369441	0.264106	0.590542943395618	0.023789	0.14787	0.306193	NA	-0.0169277	0.136039	0.362697	NA	-0.00428798	0.0784496	0.506419	NA	111.524	-6.02993	0.572286	9.02194403231271e-27	6.2737661455868e-25
ENSG00000183308	AC005037.1	0.158019	0.00839263	0.55519	0.879195	NA	-0.0017704	0.57938	0.973853	NA	0.0085648	0.480362	0.83558	NA	0.00720923	0.510279	0.877187	NA	-0.0149692	0.547533	0.781623	NA	0	0.16138	1	NA	0.00170884	0.143686	0.648341	NA	0.000252828	0.0898362	0.861543	NA				NA	NA
ENSG00000176593	AC008969.1	5.26674	0.389379	0.571644	0.0287186	0.178178377469138	0.564496	0.707161	0.0119711	0.0900695959215266	0.279948	0.443704	0.0414775	0.257973883547591	0.196759	0.40777	0.100653	0.396886162233611	0.112327	0.325655	0.367129	0.685971535051991	0.0240956	0.149499	0.29608	NA	0.0198591	0.137419	0.315079	NA	-0.00106658	0.0737026	0.860743	NA				NA	NA
ENSG00000111788	AC009533.1	0.590912	0.0238231	0.460727	0.755614	NA	-0.0506325	0.504002	0.549306	NA	0.0691508	0.463413	0.304644	NA	-0.056659	0.455605	0.425583	NA	0.08044	0.511421	0.342343	NA	-0.000311825	0.157591	0.972774	NA	0.000182233	0.141513	0.980267	NA	0.00232295	0.0892155	0.446977	NA	0.981856	0.0217459	0.616398	0.90110361364252	0.952613684845357
ENSG00000167774	AC010323.1	0.192178	0.0122389	0.572807	0.806109	NA	0.00774238	0.594084	0.871988	NA	0.00167757	0.490479	0.963652	NA	0.00547877	0.523814	0.895646	NA	0.00668231	0.560282	0.888778	NA	0.000468566	0.161741	0.906824	NA	-0.000429831	0.143764	0.891503	NA	-0.000179339	0.0899816	0.884489	NA	0	0	1.17813	NA	NA
ENSG00000200051	AC011399.1	0.170071	0.00640681	0.571159	0.897345	NA	0.0197093	0.598905	0.683979	NA	0.0119031	0.493935	0.746832	NA	0.0116375	0.52602	0.781147	NA	0.00668287	0.560282	0.888769	NA	-5.64057e-05	0.161736	0.988717	NA	0	0.143756	1	NA	1.69651e-06	0.0899734	0.998903	NA				NA	NA
ENSG00000197813	AC011450.1	0.5006	0.0257382	0.449705	0.743041	NA	0.0846858	0.56003	0.328029	NA	0.00630234	0.401696	0.915517	NA	-0.00236962	0.423066	0.970741	NA	0.000791783	0.453383	0.99168	NA	-0.00244502	0.157406	0.798207	NA	-0.00143637	0.141318	0.852614	NA	-0.00158523	0.0886466	0.589797	NA	0	0	1.17813	NA	NA
ENSG00000167807	AC011511.1	2.32567	0.0735547	0.365565	0.470443	0.775608903712847	0.154632	0.55963	0.173952	0.474153372071247	0.229699	0.669975	0.0479589	0.27882098145877	1.10986	1.69283	0.00254423	0.036445872031274	0.487598	0.973805	0.0165807	0.124617045406868	-0.0368371	0.201771	0.032338	NA	-0.0213828	0.154024	0.109874	NA	-0.0159482	0.124755	0.00755151	NA	1.92594	-0.0925842	0.543575	0.612499183654048	0.783194478537456
ENSG00000093100	AC016026.1	0.191446	-0.000875635	0.570452	0.98592	NA	0.00865809	0.593213	0.858556	NA	0.00647487	0.491631	0.860175	NA	0.00547849	0.523814	0.895651	NA	0.00668199	0.560282	0.888783	NA	-0.000641393	0.161758	0.872257	NA	-0.000429813	0.143764	0.891508	NA	-0.000179332	0.0899816	0.884493	NA	0.3469	0.122981	0.880056	0.507365557167652	NA
ENSG00000174171	AC020659.1	0.187185	-0.000875303	0.570452	0.985925	NA	0.00774361	0.594084	0.871967	NA	0.00647512	0.491631	0.860169	NA	0.011637	0.52602	0.781156	NA	0.0238503	0.568263	0.62301	NA	-0.000641393	0.161758	0.872257	NA	-0.000429789	0.143764	0.891514	NA	-0.000179328	0.0899816	0.884496	NA	0	0	1.17813	NA	NA
ENSG00000186019	AC021092.1	1.84403	0.00459109	0.363904	0.960063	0.985522996998204	0.0627446	0.412666	0.565623	0.808974218515293	0.401996	0.963552	0.015287	0.139578291640986	-0.041131	0.380067	0.589604	0.855162033035349	0.260893	0.674281	0.0604611	0.271891968961047	-0.02358	0.175757	0.111117	NA	-0.0124853	0.143612	0.299668	NA	-0.00269297	0.0850086	0.576968	NA				NA	NA
ENSG00000200075	AC022973.1	1.32942	0.154072	0.555564	0.15523	0.474018175268977	-0.0985886	0.500682	0.328067	NA	-0.118777	0.498257	0.157027	NA	-0.0100597	0.362745	0.89231	NA	-0.0301311	0.409083	0.730201	0.899511591649746	0.013234	0.160886	0.314862	NA	0.0087154	0.141951	0.407463	NA	0.00362764	0.0890817	0.373963	NA	2.51454	0.270999	0.615753	0.208226223934769	0.410816479692803
ENSG00000177359	AC024940.1	0.421313	-0.00203136	0.505201	0.975786	NA	0.0468935	0.560348	0.510496	NA	-0.00907185	0.44238	0.860536	NA	0.0495093	0.506571	0.417955	NA	0.015925	0.504834	0.809915	NA	0.00137328	0.160027	0.839598	NA	-0.00125556	0.142899	0.814516	NA	-0.000521747	0.0892758	0.802686	NA				NA	NA
ENSG00000177738	AC025171.1	7.42824	-0.0741195	0.299329	0.523357	0.807939369331728	0.391174	0.518705	0.0342258	0.184233915518672	0.0349394	0.254915	0.727851	0.916358623827472	0.0775539	0.272829	0.46365	0.784184020616905	0.0634096	0.304598	0.604042	0.837807025211082	0.024573	0.138054	0.332236	NA	-0.0144024	0.123844	0.483529	NA	0.000867664	0.0638419	0.88938	NA				NA	NA
ENSG00000174977	AC026271.1	0.786201	0.00902678	0.519116	0.888575	NA	0.0282416	0.564165	0.658679	NA	0.0128159	0.459336	0.790047	NA	-0.045177	0.515904	0.431289	NA	-0.00852044	0.514674	0.892304	NA	-0.0025499	0.160839	0.674528	NA	0.000734723	0.143058	0.882065	NA	0.00072166	0.0894983	0.710805	NA	2.11125	-0.521422	1.02286	0.0706432305784052	0.193293837754223
ENSG00000188002	AC026412.1	37.9417	-0.00959056	0.214549	0.944919	0.982036026410178	0.0398641	0.250058	0.813644	0.930796116956596	0.211891	0.22098	0.101938	0.419258388305417	-0.0150673	0.20688	0.905372	0.974103167198612	-0.0444564	0.224755	0.760543	0.910109876566939	-0.0325787	0.110317	0.304539	NA	-0.0129787	0.0893157	0.57087	0.947797467846183	-0.00172204	0.0386829	0.683273	0.999359281632389				NA	NA
ENSG00000185296	AC026785.1	0.645686	0.121789	0.579426	0.197698	NA	0.0330489	0.496099	0.686124	NA	0.00575828	0.393763	0.924558	NA	0.186932	0.706103	0.0703655	NA	0.0306271	0.450282	0.700284	NA	0.00684967	0.159376	0.483542	NA	0.00592719	0.142713	0.451649	NA	1.01735e-05	0.0879343	0.997255	NA	0	0	1.17813	NA	NA
ENSG00000185641	AC034236.1	6.91247	0.0199009	0.271294	0.868833	0.95910046352128	0.0651063	0.329758	0.655273	0.859453970758772	0.0504912	0.260233	0.613318	0.867820207693671	-0.021257	0.263704	0.834939	0.954527572663553	-0.0744044	0.292508	0.561254	0.814911204374448	-0.0231655	0.133369	0.365254	NA	0.00187863	0.108786	0.927005	NA	-0.00553989	0.0721939	0.42615	NA	47.7467	-5.5069	0.763684	9.44382751690501e-14	2.90614795627976e-12
ENSG00000197099	AC068631.1	0.193741	-0.0106514	0.571805	0.83118	NA	0.00774193	0.594084	0.871995	NA	0.00647512	0.491631	0.860169	NA	0.0126128	0.526087	0.764367	NA	0.00668231	0.560282	0.888778	NA	-0.00143535	0.161836	0.720855	NA	-0.00105583	0.143799	0.739319	NA	-0.000241145	0.0899828	0.846143	NA				NA	NA
ENSG00000198580	AC073343.1	0.179871	0.014836	0.573779	0.766806	NA	-0.00285429	0.593119	0.952666	NA	0.00647454	0.491631	0.860182	NA	-0.000646838	0.523191	0.987635	NA	0.00668155	0.560282	0.888791	NA	-0.000641419	0.161758	0.872252	NA	-0.000429834	0.143764	0.891502	NA	1.68432e-06	0.0899734	0.998911	NA	0.330286	0.0427567	0.794485	0.808491664654303	NA
ENSG00000167912	AC090152.1	0.368813	0.0148371	0.573779	0.766789	NA	0.0140773	0.59621	0.770074	NA	-0.00447352	0.490809	0.903403	NA	-0.0137343	0.526303	0.745195	NA	0.0137284	0.562654	0.774491	NA	0.000548252	0.161743	0.891184	NA	-0.000429824	0.143764	0.891505	NA	0.000387668	0.0900031	0.756011	NA	0.386896	-0.0928297	0.797919	0.610482812616162	NA
ENSG00000187951	AC091057.1	9.57205	0.0123484	0.266851	0.919505	0.97396320783276	-0.0350341	0.313392	0.817963	0.932098397871078	0.254661	0.351892	0.0536314	0.297890888214317	0.105473	0.263052	0.352839	0.709511823305614	0.105812	0.285563	0.430816	0.732872062084586	-0.0157332	0.122592	0.530505	NA	-0.00239644	0.106961	0.907964	NA	-0.000319755	0.0571517	0.957269	NA	16.2064	0.318358	0.370427	0.151807375125954	0.332659132437865
ENSG00000186244	AC091180.1	0.231377	0.00640622	0.571159	0.897354	NA	0.00774408	0.594084	0.87196	NA	0.0243436	0.503393	0.518238	NA	0.00547877	0.523814	0.895646	NA	0.00668231	0.560282	0.888778	NA	-5.63786e-05	0.161736	0.988722	NA	0	0.143756	1	NA	0	0.0899734	1	NA	0	0	1.17813	NA	NA
ENSG00000187185	AC092118.1	2.84161	0.0976876	0.352733	0.374463	0.708206569905324	-0.00701247	0.36764	0.953863	0.981642931938004	0.105927	0.346407	0.25752	0.631182757061166	0.112616	0.360643	0.254359	0.618233491779038	-0.491998	0.877544	0.0166073	0.124738481588686	-0.00480594	0.138483	0.798901	NA	0.0577321	0.205198	0.0254875	NA	-0.00209602	0.0783776	0.718728	NA				NA	NA
ENSG00000170846	AC093323.1	12.6954	0.275325	0.325447	0.0666864	0.300205160770449	0.132579	0.310882	0.407966	0.712297690380806	1.6964	0.654003	3.62656e-05	0.00124522790598969	0.112052	0.255413	0.336739	0.698043283333087	0.635944	0.496004	0.00394505	0.0462134137485917	-0.0441018	0.156775	0.150752	NA	0.00581747	0.103697	0.784683	NA	-0.000395849	0.0536672	0.94508	NA				NA	NA
ENSG00000188897	AC099489.1	0.740074	0.164942	0.685215	0.111703	NA	-0.0293748	0.499382	0.71454	NA	0.0951748	0.524665	0.18342	NA	0.13848	0.62649	0.115883	NA	0.0513535	0.490443	0.509009	NA	-0.000286106	0.158003	0.973987	NA	0.00016682	0.141743	0.981152	NA	8.66196e-06	0.0883025	0.997478	NA				NA	NA
ENSG00000177725	AC105206.1	0.711503	0.087039	0.526002	0.312846	NA	0.042493	0.499608	0.609699	NA	0.0267776	0.40306	0.666225	NA	0.15789	0.647204	0.0966189	NA	0.132389	0.59336	0.168987	NA	0.00648972	0.159254	0.501987	NA	0.00019314	0.14135	0.979662	NA	1.00136e-05	0.0879737	0.997278	NA				NA	NA
ENSG00000124835	AC105760.1	0.161638	-0.0143114	0.573154	0.775336	NA	0.00774128	0.594084	0.872006	NA	0.00108343	0.490684	0.976455	NA	0.011637	0.52602	0.781156	NA	0.00668231	0.560282	0.888778	NA	-0.00113501	0.161788	0.778039	NA	-0.00128945	0.143821	0.685268	NA	-0.000516334	0.0900337	0.678695	NA	0	0	1.17813	NA	NA
ENSG00000170089	AC106795.1	5.17193	-0.00809416	0.320479	0.937011	0.979604396122672	-0.231182	0.526124	0.103628	0.360408457029912	0.0163384	0.297529	0.842913	0.958481668666447	-0.00658168	0.299406	0.940429	0.985303930310172	0.248209	0.535431	0.0771232	0.312408593431438	-0.0167216	0.148182	0.401495	NA	-0.0405436	0.180691	0.0385312	NA	-0.00115011	0.0761625	0.845363	NA	14.2606	-0.253684	0.401029	0.242111957596481	0.451213344091429
ENSG00000197149	AC107956.1	2.83726	-0.0335266	0.319796	0.748326	0.918851691725984	-0.00718099	0.35062	0.956172	0.981967399187487	-0.05079	0.294101	0.56673	0.844666724459258	-0.0546014	0.299237	0.561685	0.839370753504115	-0.0399813	0.327682	0.718362	0.893570919171514	0.0124105	0.135031	0.565964	NA	0.00428339	0.122877	0.813429	NA	0.00370801	0.0752968	0.566843	NA	4.52015	-0.674124	0.935431	0.0336620662604514	0.108744213448921
ENSG00000188850	AC114947.1	0.196572	0.0251048	0.580612	0.619216	NA	0.00774252	0.594084	0.871985	NA	0.00647512	0.491631	0.860169	NA	-0.00963748	0.524548	0.81878	NA	0.00668231	0.560282	0.888778	NA	-5.64495e-05	0.161736	0.988708	NA	3.22756e-05	0.143756	0.991828	NA	0.000451141	0.0900191	0.716866	NA				NA	NA
ENSG00000200235	AC116353.1	1.08961	0.0542792	0.558475	0.428529	NA	0.0758777	0.616331	0.286461	NA	0.0136363	0.455589	0.781721	NA	0.0343885	0.492285	0.553384	NA	-0.0157526	0.513127	0.806133	0.929650221500039	-0.00013732	0.160408	0.982246	NA	0.00365492	0.143591	0.468848	NA	0.00123332	0.0897404	0.529729	NA				NA	NA
ENSG00000199571	AC121336.1	0.533703	0.0294299	0.482118	0.691699	NA	0.0452404	0.537989	0.551052	NA	-0.00737549	0.418586	0.895865	NA	-0.0323824	0.456281	0.611095	NA	0.0661256	0.527804	0.388664	NA	0.00107622	0.158561	0.89696	NA	-0.00404966	0.142912	0.530445	NA	0.000350351	0.088574	0.892296	NA				NA	NA
ENSG00000185495	AC138393.1	2.42649	-0.0194744	0.337273	0.843366	0.950671613832983	-0.0947138	0.396967	0.437563	0.731488341833261	0.0847872	0.325706	0.348052	0.709312652203069	0.0449621	0.324507	0.602919	0.864002743877589	0.140723	0.396767	0.23661	0.561301110807061	0.0020141	0.137761	0.914535	NA	-0.00372018	0.129661	0.814599	NA	-0.00294293	0.0806274	0.609589	NA	2.95425	0.512118	0.855343	0.0647104755341758	0.181077732556961
ENSG00000060971	ACAA1	33.3389	0.0433642	0.203584	0.755875	0.920657919852191	0.0781018	0.234151	0.64271	0.852558036541631	-0.0802877	0.192632	0.523447	0.821615108999493	-0.249967	0.212034	0.0646045	0.311029032267685	-0.203091	0.21473	0.1733	0.479418320187726	0.0530276	0.117733	0.147989	NA	0.0695409	0.150275	0.0650335	0.590439613979746	0.0199316	0.100137	0.0700629	0.999359281632389	31.4282	6.04046	0.88245	1.03352550417621e-12	2.86736389228577e-11
ENSG00000167315	ACAA2	48.9241	-0.231575	0.21949	0.109471	0.394708231132199	-0.0863439	0.237557	0.609049	0.835037069935572	0.022324	0.194104	0.858196	0.963365962003588	-0.172208	0.20548	0.19008	0.540881727126345	-0.33313	0.245048	0.0349579	0.19955633024195	-0.0141412	0.0947211	0.645277	0.917431770426377	-0.00195771	0.0792939	0.92939	0.994762026829098	-0.000259283	0.0315441	0.940903	0.999359281632389	116.089	-0.139631	0.177962	0.374939873951631	0.590735781984407
ENSG00000076555	ACACB	6.31045	0.0142885	0.287693	0.899917	0.967462572323508	-0.0431149	0.329199	0.765282	0.912368648227975	0.196533	0.36104	0.0959528	0.407659500528946	0.0578595	0.266138	0.581228	0.850121803984523	-0.0362413	0.308832	0.75777	0.908345880909369	-0.0143875	0.131413	0.53176	NA	-0.00553355	0.117408	0.77708	NA	0.0063079	0.0775902	0.378377	NA	17.6656	-0.337803	0.370982	0.13106093712007	0.301994206488324
ENSG00000111271	ACAD10	10.777	0.208316	0.316615	0.133608	0.438855097642016	0.180458	0.335752	0.255809	0.568851764439329	-0.0162201	0.243918	0.876953	0.96972098925251	0.0417694	0.251715	0.701907	0.90265637704585	0.273492	0.353449	0.0763312	0.309965151936716	0.0289422	0.135642	0.289818	NA	-0.00446627	0.108913	0.828905	NA	0.00219656	0.060017	0.721451	NA	20.8206	-0.134792	0.315476	0.517315067615387	0.717223066806518
ENSG00000151498	ACAD8	8.28131	0.111025	0.278309	0.383863	0.715696854834931	-0.0668914	0.318496	0.658777	0.860747162583853	-0.0850079	0.263658	0.415438	0.75945950435862	0.0749581	0.264248	0.488253	0.800983289564749	0.36632	0.442956	0.0332294	0.193107402968331	0.00856846	0.116891	0.727774	NA	-0.0421396	0.16172	0.119033	NA	-0.00580566	0.0719547	0.407334	NA	17.2894	-0.0382154	0.315083	0.85296349431229	0.928978084898016
ENSG00000177646	ACAD9	11.4944	-0.0382604	0.250245	0.7683	0.925244652200723	-0.256998	0.338569	0.129823	0.406424443930239	0.137473	0.246263	0.243221	0.616768227165254	-0.252327	0.320112	0.0618804	0.302748983170747	-0.176194	0.286749	0.219764	0.542564139527997	-0.00983041	0.109096	0.709695	NA	0.00732145	0.0987197	0.736675	NA	0.00405194	0.0567284	0.496326	NA				NA	NA
ENSG00000115361	ACADL	0.653718	-0.0428137	0.472189	0.586418	NA	0.0292634	0.506334	0.710153	NA	-0.0481692	0.434651	0.446439	NA	0.0376619	0.431284	0.582896	NA	0.0842894	0.531694	0.312292	NA	-0.000657124	0.156654	0.947172	NA	-0.00914657	0.145059	0.23108	NA	-0.000956384	0.0880129	0.75399	NA	0.441015	-0.113874	0.795012	0.539685278838669	NA
ENSG00000117054	ACADM	68.4664	-0.0467823	0.18255	0.732651	0.913442979426766	-0.00554079	0.203524	0.972504	0.987405740952141	0.0569399	0.175648	0.649982	0.88440561973789	0.0330155	0.173559	0.795985	0.939253256058622	-0.174721	0.189622	0.224317	0.547777703271715	-0.0121012	0.0875839	0.715212	0.944140582869231	0.0250264	0.0852012	0.32451	0.863943020588043	0.00244918	0.0326314	0.45235	0.999359281632389	146.374	-0.0442291	0.170038	0.771221794435645	0.88365066935551
ENSG00000122971	ACADS	12.5921	-0.00247772	0.24612	0.98488	0.994127724821038	-0.0603857	0.302179	0.702851	0.882449451754319	0.0481492	0.22667	0.675668	0.895229960616415	-0.0303914	0.232586	0.796123	0.939253256058622	-0.291135	0.311534	0.0651317	0.283981015846993	0.0157158	0.109983	0.565798	NA	0.0619727	0.171407	0.0762973	NA	0.0018848	0.0491159	0.724535	NA	22.7569	0.0531817	0.3123	0.796508072648522	0.898144029105834
ENSG00000196177	ACADSB	23.2411	-0.0845558	0.221635	0.542995	0.822650029206176	-0.3469	0.291034	0.0549447	0.245785741311733	-0.149136	0.224724	0.228026	0.604304734177354	0.0136224	0.210049	0.913867	0.976337092990044	-0.143369	0.233083	0.332156	0.657018140519919	-0.0168719	0.100198	0.569844	NA	0.00741607	0.0854213	0.73891	NA	-0.00232236	0.0412684	0.601442	0.999359281632389				NA	NA
ENSG00000072778	ACADVL	69.4027	0.211282	0.180747	0.124635	0.422393015716472	0.269259	0.201477	0.0938056	0.341442896422849	0.0669143	0.170009	0.591794	0.857666012338432	0.167133	0.176662	0.196086	0.551001143204928	0.0367274	0.176962	0.792124	0.924613001375426	0.0303113	0.090879	0.385525	0.809898804389594	0.0808186	0.144762	0.0461574	0.530131416006101	-0.00174447	0.0289291	0.552845	0.999359281632389	147.252	-0.300365	0.169515	0.047305129690864	0.142021484120959
ENSG00000157766	ACAN	1.49394	0.0697026	0.471608	0.419782	0.742371013012651	0.0494538	0.456377	0.599897	0.829906488012573	0.223645	0.715596	0.0456565	0.272424424105696	0.461966	1.1278	0.013348	0.115543073329532	0.549162	1.21659	0.0114893	0.0971608658694287	0.00419918	0.156367	0.69814	NA	0.000263562	0.140295	0.976063	NA	1.35967e-05	0.0870896	0.996795	NA	0.454322	0.158835	0.883353	0.412126565164101	NA
ENSG00000072818	ACAP1	0.487659	0.0530157	0.491706	0.501014	NA	0.0506007	0.532022	0.521306	NA	-0.0266341	0.420092	0.652632	NA	0.01826	0.439127	0.773508	NA	-0.0530597	0.492125	0.496438	NA	0.00181385	0.158097	0.837575	NA	0.00294289	0.142035	0.682852	NA	-0.00072881	0.088571	0.784211	NA	5.23698	-4.18941	1.79137	0.000148901574608687	0.00113980483379873
ENSG00000114331	ACAP2	44.3852	-0.0518434	0.193002	0.708738	0.902538779634916	-0.270313	0.236034	0.114502	0.378368416255681	-0.192668	0.200882	0.13542	0.47967005360233	-0.0799529	0.19077	0.536634	0.82451284384955	-0.126522	0.202962	0.386639	0.701317938669805	-0.0304292	0.0972591	0.362133	0.793159540476368	-0.00433242	0.0755068	0.846345	0.987280639967543	-0.00372848	0.0412643	0.368434	0.999359281632389	88.557	0.297437	0.216065	0.0981047449183186	0.245408484493284
ENSG00000131584	ACAP3	1.69976	0.0758228	0.368467	0.457172	0.766974092615606	-0.0345314	0.391679	0.757321	0.907487881890611	0.210665	0.556943	0.0642286	0.328726474508664	-0.266312	0.706057	0.0448139	0.24993592092085	0.0173342	0.384578	0.849538	0.94719241576701	-0.0155604	0.156917	0.345909	NA	-0.0112042	0.139767	0.412419	NA	0.00180659	0.0806484	0.73984	NA	3.57092	-0.0281248	0.456859	0.879912074154258	0.943534603630466
ENSG00000075239	ACAT1	56.6776	-0.141045	0.183105	0.305387	0.643020066736147	-0.351614	0.213651	0.0338978	0.183252115209798	-0.217356	0.185198	0.0919414	0.400533598615151	-0.0520795	0.172504	0.683102	0.896946372679003	0.202937	0.187677	0.157186	0.4539576656578	-0.000135119	0.0854686	0.996786	0.999150131635132	-0.0238538	0.0833842	0.34328	0.874923592657525	0.00137123	0.0267042	0.615995	0.999359281632389	128.955	0.188812	0.186042	0.24535310142087	0.45489722353118
ENSG00000120437	ACAT2	45.9338	-0.180629	0.199753	0.200923	0.535888043202797	-0.246826	0.22635	0.1434	0.429062651810597	0.0608764	0.186095	0.628768	0.875146613195635	-0.177379	0.198343	0.177951	0.525831534264416	-0.314908	0.220613	0.0398815	0.2153005782197	-0.03347	0.0986283	0.322481	0.766071079460853	0.00891289	0.0765987	0.694755	0.961419394816323	-0.00438616	0.0442099	0.319665	0.999359281632389	55.5034	3.86996	0.403765	2.13314282849803e-22	1.13088250249433e-20
ENSG00000182827	ACBD3	150.269	0.0300143	0.133001	0.795494	0.935333715770362	-0.039314	0.149634	0.767551	0.913563378590734	-0.147462	0.133235	0.188143	0.557055539654509	-0.117386	0.132564	0.297649	0.664564451480924	0.0404317	0.13721	0.736269	0.90249847495424	0.0276894	0.0763379	0.485173	0.853787411592748	-0.0144205	0.0616195	0.548103	0.947797467846183	0.000468836	0.0150559	0.747057	0.999359281632389	293.299	0.0949284	0.132578	0.444013296408577	0.653129807646412
ENSG00000181513	ACBD4	6.02739	-0.0220619	0.291758	0.84446	0.950939510613609	0.0989408	0.366624	0.45968	0.743559320332906	-0.150754	0.358979	0.153496	0.508260373036589	0.0113039	0.278439	0.905579	0.974103167198612	-0.0820682	0.317792	0.496841	0.7776962507327	-0.001107	0.125255	0.959951	NA	-0.000418795	0.117149	0.982581	NA	-0.0072614	0.0839304	0.318366	NA				NA	NA
ENSG00000107897	ACBD5	227.801	-0.310716	0.139258	0.00925656	0.0818496830281202	0.0769712	0.151946	0.567177	0.809508399373059	-0.0321057	0.132795	0.773911	0.936407446719736	-0.191697	0.134975	0.0927748	0.379175284491558	-0.120689	0.138313	0.317383	0.64375299740771	-0.0744589	0.0905672	0.0841432	0.473618453910604	-0.035931	0.0764967	0.199528	0.77426789856665	-0.00206979	0.0236392	0.328796	0.999359281632389	448.192	0.046423	0.116965	0.676045113202986	0.824092834495027
ENSG00000176244	ACBD7	4.13813	0.0170971	0.291135	0.879122	0.960978455019945	0.0332778	0.348578	0.802488	0.925967093970889	0.056758	0.279276	0.546567	0.835763962024188	0.108185	0.301315	0.305961	0.671382367925255	-0.21356	0.466987	0.110308	0.379468719554931	-0.0123423	0.130923	0.583724	NA	-0.00164996	0.117024	0.931663	NA	-0.00241494	0.0693745	0.705636	NA	5.2018	0.00459278	0.411774	0.981143166134248	0.990951821760979
ENSG00000110455	ACCS	9.96814	0.154647	0.311134	0.231008	0.574181772496618	0.220541	0.369405	0.164049	0.458564775645869	-0.0299855	0.253835	0.765367	0.931704104872992	0.0786012	0.274727	0.456026	0.780312068313818	0.0184245	0.289636	0.882416	0.961414889812654	0.0260377	0.138357	0.313913	NA	-0.00142372	0.112467	0.943264	NA	-0.00374881	0.0688324	0.569575	NA	20.2579	-0.329631	0.344717	0.134462221130506	0.306765216464975
ENSG00000102977	ACD	9.7547	-0.186289	0.325501	0.164339	0.483275361190696	-0.0939905	0.319351	0.539977	0.796469964422092	0.0458817	0.239772	0.672946	0.894566780489242	-0.0660352	0.250201	0.556227	0.836333575262445	-0.0877792	0.277627	0.514679	0.78859439049047	0.0182479	0.120106	0.486201	NA	0.0164128	0.113747	0.465893	NA	0.00474182	0.064306	0.468674	NA	15.7362	0.513904	0.438271	0.0376459655734842	0.118434384643491
ENSG00000159640	ACE	0.0881	0.00640653	0.571159	0.897349	NA	0.0140785	0.59621	0.770054	NA	-0.00366915	0.490734	0.920624	NA	0.00547903	0.523814	0.895641	NA	0.00668261	0.560282	0.888773	NA	0.00104997	0.161789	0.793125	NA	0	0.143756	1	NA	0	0.0899734	1	NA	0	0	1.17813	NA	NA
ENSG00000177076	ACER2	1.74539	0.0721656	0.383765	0.464295	0.772073007083577	0.0423817	0.41765	0.681808	0.872509658573719	-0.0203001	0.345182	0.77577	0.93722689310733	0.114159	0.423134	0.222047	0.582275026786063	-0.102458	0.458457	0.300676	0.626899387818601	-0.00479974	0.147645	0.758583	NA	-0.00028389	0.134416	0.982914	NA	-0.00227809	0.0841255	0.64085	NA				NA	NA
ENSG00000078124	ACER3	50.2924	-0.0956694	0.18505	0.487261	0.784123507295792	-0.325048	0.216388	0.0509421	0.235535629424283	-0.0768452	0.178758	0.541597	0.832677124480943	0.0869493	0.17506	0.49764	0.806015457543425	-0.102546	0.185322	0.470608	0.758881521943007	-0.00245774	0.0861834	0.940995	0.988530784481365	0.0355756	0.0952899	0.201676	0.77426789856665	0.000417675	0.0244251	0.872717	0.999359281632389	139.25	-0.446133	0.182467	0.00523554254178734	0.0247538300573954
ENSG00000087085	ACHE	0.765554	0.035364	0.462222	0.652009	NA	0.0297043	0.505081	0.707295	NA	0.102811	0.538121	0.16256	NA	-0.0184698	0.419153	0.781168	NA	0.141742	0.626901	0.143377	NA	-0.00711828	0.160283	0.438925	NA	-0.00527646	0.142778	0.474331	NA	0.00144891	0.0883565	0.633729	NA	0.275411	0.0789573	0.872393	0.656176604216409	NA
ENSG00000100813	ACIN1	96.0829	0.0388184	0.159745	0.764504	0.923552791378122	0.141769	0.180563	0.347945	0.663096955101926	0.267181	0.163589	0.0325166	0.221687825284483	0.179673	0.158503	0.148885	0.481473446894606	0.337139	0.174067	0.0153529	0.118536243974373	-0.0620241	0.0999788	0.122382	0.552748701727391	-0.0634391	0.116324	0.0716784	0.602815107352685	-0.00177198	0.0257015	0.475583	0.999359281632389	166.544	0.338285	0.163991	0.0217956590753093	0.078011267726433
ENSG00000144648	ACKR2	0.0701155	0.00640653	0.571159	0.897349	NA	0.014079	0.596211	0.770047	NA	0.00647535	0.491631	0.860164	NA	-0.000645912	0.523191	0.987653	NA	0.00668261	0.560282	0.888773	NA	0	0.161735	1	NA	0	0.143756	1	NA	0.000182718	0.0899819	0.882328	NA	0.372638	-0.0963398	0.776717	0.598413889156499	NA
ENSG00000144476	ACKR3	1.02465	-0.0507328	0.431594	0.556315	NA	0.0243914	0.473274	0.775092	NA	0.142859	0.568193	0.106358	NA	-0.0208284	0.375476	0.776189	NA	0.0689246	0.476447	0.420411	0.725498366280627	-0.0172008	0.168618	0.157883	NA	-0.0179527	0.152831	0.0721931	NA	0.000259666	0.0853425	0.949241	NA	1.05037	-0.179929	0.712416	0.361217103938748	0.576751746843603
ENSG00000129048	ACKR4	1.14529	-0.00208504	0.408968	0.979978	0.992888086903272	0.0277041	0.419377	0.782778	NA	0.133838	0.481326	0.140559	NA	-0.0922174	0.451956	0.270571	NA	-0.0182057	0.395283	0.837708	0.942767394411378	0.00323204	0.152996	0.799009	NA	0.00876254	0.141376	0.426993	NA	0.00250619	0.0869887	0.545466	NA	0.52035	0.191698	0.904025	0.341221766108579	NA
ENSG00000131473	ACLY	292.659	-0.307899	0.128861	0.00646387	0.0631164620608958	-0.615339	0.15373	4.42761e-06	0.000159774846895761	-0.205892	0.125213	0.0558264	0.303681623082654	-0.328291	0.127777	0.00282408	0.0392153068965197	-0.534532	0.13959	8.07697e-06	0.000280804659234034	-0.00485906	0.0732423	0.903097	0.982991897904451	0.0399314	0.0753802	0.167083	0.740570558400843	0.000758424	0.0152555	0.592968	0.999359281632389	856.824	-0.648252	0.119889	8.69668530665201e-09	1.52426846070272e-07
ENSG00000122729	ACO1	6.68647	0.108722	0.306771	0.367665	0.702301246295064	-0.0936648	0.336921	0.52006	0.783720549048045	0.159474	0.324314	0.150979	0.504743291628088	-0.00490782	0.263852	0.961363	0.99156491824867	0.0146261	0.299356	0.903089	0.967362719953865	-0.00359768	0.12466	0.871966	NA	0.00191604	0.116066	0.921461	NA	0.00611121	0.0773861	0.389723	NA	49.8848	-2.54334	0.403273	8.29377919640026e-12	2.1046938723756e-10
ENSG00000100412	ACO2	32.0725	-0.0523203	0.212124	0.707312	0.901712294267405	-0.0639419	0.248767	0.705664	0.883718380390923	-0.144648	0.210618	0.250276	0.622876297848737	-0.0815753	0.206179	0.523989	0.819166158807801	0.0929066	0.221347	0.526878	0.796615357978636	0.000972466	0.0942142	0.973853	NA	-0.0221476	0.0966533	0.368031	0.887787215534637	-0.000807515	0.0344897	0.832567	0.999359281632389	32.8531	2.90886	0.445134	3.51792870341462e-12	9.30209839132522e-11
ENSG00000102794	ACOD1	0.127865	0.0196652	0.576911	0.694688	NA	0.00774396	0.594084	0.871962	NA	0.00647512	0.491631	0.860169	NA	0.011637	0.52602	0.781156	NA	0.00668231	0.560282	0.888778	NA	-5.64408e-05	0.161736	0.98871	NA	3.22825e-05	0.143756	0.991826	NA	1.68954e-06	0.0899734	0.998908	NA	0	0	1.17813	NA	NA
ENSG00000184227	ACOT1	0.718697	-0.00391143	0.431762	0.960681	NA	-0.00722519	0.469605	0.931909	NA	0.0059749	0.367964	0.927327	NA	-0.055648	0.427847	0.45222	NA	0.0303664	0.409144	0.72825	NA	0.00962173	0.15961	0.39732	NA	0.011438	0.145479	0.228341	NA	0.00247983	0.0885571	0.478069	NA				NA	NA
ENSG00000162390	ACOT11	1.7895	-0.0649497	0.395201	0.494325	0.788440234938893	0.0508505	0.394381	0.653319	0.858081917705303	0.0164308	0.320584	0.829429	0.955399509637508	0.0167844	0.327113	0.837174	0.955000311378298	-0.198814	0.574416	0.104769	0.369754826602403	-0.00259352	0.143881	0.876939	NA	0.00970069	0.135775	0.517789	NA	-0.000361132	0.080526	0.94525	NA	3.48793	-0.0222998	0.44827	0.90530841677201	0.953955098115913
ENSG00000112304	ACOT13	89.6178	-0.0657218	0.166095	0.61884	0.861837377205766	-0.393056	0.205079	0.0156389	0.108249452140558	0.0137365	0.159012	0.910516	0.977632772517948	-0.0769885	0.160178	0.53665	0.82451284384955	0.216029	0.172548	0.117968	0.394712337452711	0.0152018	0.083544	0.667455	0.923911681942123	-0.0265899	0.0808293	0.30324	0.848351946232473	0.00234837	0.0292269	0.402225	0.999359281632389	103.946	1.82921	0.238998	3.78477733335206e-16	1.42715424165025e-14
ENSG00000119673	ACOT2	28.9614	-0.00184571	0.222368	0.989303	0.995809855485921	0.0237567	0.251057	0.888219	0.961192342074507	-0.161443	0.215769	0.200713	0.573010041200854	-0.129616	0.211755	0.314676	0.677353855783944	-0.0193815	0.224943	0.894134	0.963901128962071	0.106643	0.196479	0.0318169	NA	0.0280749	0.107587	0.278806	NA	0.0406293	0.155965	0.0322004	0.780859303536124	57.7794	-0.142521	0.23901	0.453522113321439	0.661640792752973
ENSG00000177465	ACOT4	4.67923	-0.005514	0.306569	0.958755	0.985368151018252	0.120329	0.365195	0.385689	0.694681642804113	0.0295099	0.279161	0.74251	0.922701673268161	0.0302642	0.275888	0.75671	0.92220335751285	-0.126968	0.358525	0.294499	0.621399814131345	0.00189617	0.129757	0.927993	NA	0.0156404	0.130533	0.423963	NA	0.0067276	0.0832385	0.342248	NA	8.70034	-0.0977612	0.384822	0.630303921551078	0.795874894041922
ENSG00000097021	ACOT7	31.4222	-0.126896	0.232748	0.361668	0.697617606302016	-0.178974	0.267566	0.29663	0.615363503764644	-0.154746	0.223316	0.213795	0.590000266168345	-0.151809	0.22592	0.235681	0.5972328326014	-0.152845	0.240937	0.300812	0.627043118379455	0.0263465	0.108922	0.383416	NA	0.00999036	0.090611	0.655801	0.960594595780755	0.00186665	0.0420245	0.684858	0.999359281632389	63.079	0.342048	0.229056	0.0666040205160334	0.185070694267307
ENSG00000101473	ACOT8	11.7145	-0.0306248	0.244616	0.81613	0.942842710415044	-0.140198	0.304587	0.389232	0.697611836623491	-0.00539949	0.226513	0.962179	0.990399663000113	-0.106544	0.248789	0.365579	0.719912814277156	0.0251889	0.253422	0.856789	0.949238204197907	0.00568652	0.104926	0.832051	NA	-0.00429486	0.095562	0.842689	NA	-0.00250254	0.0506648	0.646966	NA	17.0547	0.51694	0.432199	0.0361084841328145	0.114915203626799
ENSG00000123130	ACOT9	64.204	0.0657826	0.172641	0.624365	0.863992177111716	0.164356	0.198325	0.301544	0.61866152074768	-0.205661	0.175679	0.106123	0.428233235982531	-0.0943819	0.169417	0.457909	0.780375068169806	0.090593	0.177624	0.516616	0.789533088140502	0.0269868	0.0877584	0.444259	0.834257380611188	-0.00188403	0.0689814	0.93359	0.995682973155804	0.00140549	0.0258132	0.589512	0.999359281632389	131.214	-0.463933	0.188606	0.00459481227436824	0.0221847811750268
ENSG00000161533	ACOX1	41.5079	0.154032	0.185833	0.265618	0.606336275057838	0.269233	0.214479	0.103668	0.360434991021659	0.14725	0.182351	0.246793	0.620046655426002	-0.0742794	0.179447	0.563918	0.840039449080774	-0.0890031	0.196008	0.538232	0.802455714093059	-0.019596	0.0897441	0.55646	NA	-0.000869398	0.0722609	0.969039	0.998066524594226	0.00272848	0.0341925	0.422513	0.999359281632389	95.5442	-0.422125	0.205169	0.0151551800635054	0.0587267586399721
ENSG00000168306	ACOX2	6.5277	-0.0791629	0.306178	0.492018	0.786821758405526	0.0188889	0.339779	0.890532	0.962386082944391	0.0599531	0.279493	0.526629	0.822876933186111	-0.0496288	0.282198	0.612776	0.870405268773525	0.0429186	0.303102	0.721594	0.895496992770107	-0.0249624	0.145553	0.302445	NA	-0.00805863	0.119773	0.680137	NA	-0.00247661	0.0689639	0.698991	NA				NA	NA
ENSG00000087008	ACOX3	4.76681	-0.089513	0.361154	0.401054	0.729293455395393	-0.117541	0.355298	0.407123	0.711342011489187	-0.0249518	0.265489	0.792193	0.943016160377346	0.0755554	0.281205	0.4633	0.783895448788258	-0.217317	0.381277	0.123073	0.405355178847109	0.0507873	0.192008	0.0841385	NA	0.110505	0.279548	0.00703741	NA	0.00899046	0.0905892	0.239692	NA	14.0947	-0.117649	0.342751	0.571811821054356	0.755890832289936
ENSG00000153093	ACOXL	0.109134	0.00640622	0.571159	0.897354	NA	0.00774369	0.594084	0.871966	NA	0.0176514	0.497509	0.635071	NA	0.00547877	0.523814	0.895646	NA	0.00668231	0.560282	0.888778	NA	-5.63929e-05	0.161736	0.988719	NA	0	0.143756	1	NA	0	0.0899734	1	NA	0	0	1.17813	NA	NA
ENSG00000143727	ACP1	145.505	-0.0179372	0.140071	0.881102	0.961970834907249	-0.207685	0.159189	0.135243	0.416423132028662	-0.153306	0.138844	0.181867	0.548506651738256	-0.089293	0.136587	0.436774	0.767892987227617	0.12533	0.140591	0.30461	0.630843125960508	0.0420496	0.0807841	0.289983	0.743566861840921	0.0176833	0.0650176	0.469644	0.92258068133707	0.00283531	0.0281017	0.260847	0.999359281632389	347.467	-0.484876	0.143031	0.000227603908170843	0.00166603571606395
ENSG00000134575	ACP2	20.983	-0.124321	0.237454	0.368382	0.703041537893554	-0.354261	0.342044	0.0518329	0.23845661929267	-0.0337838	0.214683	0.77766	0.938146521165678	-0.0106693	0.221857	0.930281	0.982294896972467	-0.0737563	0.238949	0.609935	0.841822276738003	0.00859329	0.100758	0.760313	NA	0.00267636	0.0886485	0.902342	NA	-0.00651477	0.0622948	0.307925	NA	38.4044	0.107846	0.262604	0.586434736627858	0.765667418640014
ENSG00000014257	ACP3	0.241717	0.0151129	0.569032	0.770411	NA	0.0234058	0.596623	0.644298	NA	0.00714547	0.487957	0.852048	NA	0.0191747	0.525892	0.662777	NA	0.00736576	0.555722	0.88229	NA	-6.31588e-05	0.161625	0.98805	NA	3.61623e-05	0.143698	0.991344	NA	1.89854e-06	0.0899256	0.99884	NA	0	0	1.17813	NA	NA
ENSG00000102575	ACP5	0.110934	0.00640554	0.571159	0.897365	NA	-0.00132745	0.59312	0.977952	NA	0.0163933	0.496649	0.658557	NA	0.0054782	0.523814	0.895657	NA	0.00668166	0.560282	0.888789	NA	-5.63956e-05	0.161736	0.988719	NA	0	0.143756	1	NA	0	0.0899734	1	NA	0.17345	0.078858	0.872702	0.656515227659997	NA
ENSG00000162836	ACP6	21.3102	-0.0136257	0.220384	0.921372	0.974069366672493	0.0227692	0.254702	0.892761	0.962932490795925	-0.191977	0.239101	0.128083	0.467826395175177	-0.0889272	0.211125	0.484835	0.798613296794069	-0.108997	0.235433	0.45624	0.750185979287863	-0.00442833	0.0968352	0.878267	NA	-0.000539868	0.0844816	0.980325	NA	0.0044798	0.0499561	0.385913	NA	60.6329	-0.317397	0.251564	0.105887795412377	0.259011512350651
ENSG00000111644	ACRBP	0.196463	0.0203378	0.577305	0.685111	NA	0.0049814	0.593476	0.917432	NA	0.00647485	0.491631	0.860175	NA	0.00547846	0.523814	0.895652	NA	0.0137278	0.562653	0.774501	NA	-5.64419e-05	0.161736	0.98871	NA	3.22916e-05	0.143756	0.991824	NA	1.68531e-06	0.0899734	0.998911	NA	0.17345	0.078858	0.872702	0.656515227659997	NA
ENSG00000103740	ACSBG1	0.938886	0.0293789	0.420759	0.724989	NA	0.114844	0.564467	0.241979	NA	0.029839	0.40121	0.63614	NA	0.0240124	0.413389	0.724645	NA	-0.0480907	0.437377	0.574567	0.822774234147032	-0.014719	0.166226	0.189323	NA	0.00608412	0.140921	0.536903	NA	-0.00287723	0.089286	0.400158	NA	0.889467	0.0264708	0.619328	0.879891366560051	0.943534603630466
ENSG00000167107	ACSF2	2.4606	-0.0456295	0.376129	0.626969	0.864745302511113	0.025995	0.372545	0.828037	0.936376987906377	-0.0281109	0.319553	0.718608	0.912732711606865	0.0657455	0.346186	0.451782	0.776803684967824	-0.259534	0.543369	0.0704995	0.296407080859806	0.00793173	0.14377	0.6571	NA	0.052598	0.201323	0.0187184	NA	-0.0011322	0.0805526	0.831774	NA	4.80321	0.0543921	0.417737	0.779973166297196	0.887889175829073
ENSG00000176715	ACSF3	11.7356	-0.22893	0.336886	0.106309	0.389813981772357	0.226501	0.304366	0.184739	0.489542367298712	0.0292828	0.231793	0.793218	0.943016160377346	0.133321	0.255247	0.266108	0.629625093215027	0.168253	0.275812	0.243581	0.568099952274906	0.0191573	0.115964	0.48038	NA	0.00278023	0.0997072	0.896314	NA	-0.0021454	0.0539392	0.709638	NA	19.6394	0.389327	0.352876	0.0835658553627668	0.218795766140459
ENSG00000151726	ACSL1	10.8375	-0.0415514	0.253737	0.746768	0.918526398990125	-0.0320391	0.293987	0.841872	0.942586803477275	-0.105671	0.255696	0.338511	0.69990104230007	-0.234528	0.336621	0.0742543	0.336281358595408	-0.0194812	0.268107	0.884402	0.961762331056473	-0.00880014	0.11043	0.734715	NA	-0.0188326	0.11365	0.416605	NA	-0.00149261	0.0517677	0.789664	NA	27.8486	-0.247766	0.30099	0.237442337756503	0.447418824286991
ENSG00000123983	ACSL3	619.727	0.0331221	0.0923707	0.702364	0.899098452142741	-0.0828163	0.103301	0.397579	0.704143009037619	0.0568086	0.0910138	0.500654	0.808606902044545	-0.0782985	0.0918298	0.358723	0.714619664922003	0.0879709	0.0926631	0.314509	0.641535173234828	0.0598282	0.0658118	0.167292	0.62425843239787	0.0306262	0.0582948	0.240366	0.802669062061677	0.00076614	0.0115584	0.460613	0.999359281632389	1011.48	0.245174	0.122835	0.0343489094036949	0.110598600659449
ENSG00000068366	ACSL4	111.335	-0.18707	0.205052	0.187722	0.518419626774268	-0.515451	0.274657	0.0056238	0.0531027761838511	-0.0273805	0.188886	0.827314	0.954228737260666	-0.180202	0.197706	0.171398	0.515143452913939	-0.124987	0.205151	0.393366	0.705874991679715	-0.0146559	0.0937399	0.637679	0.913879908562846	0.0045855	0.0784684	0.836688	0.985783800926868	0.00109558	0.0318963	0.751951	0.999359281632389	205.097	0.483048	0.194151	0.00385025806208745	0.019133370573965
ENSG00000197142	ACSL5	3.36976	0.203845	0.467783	0.116076	0.40788176774919	-0.0727725	0.389041	0.543009	0.798472787567757	0.0321069	0.286026	0.7147	0.912058015609114	-0.0133693	0.304467	0.877801	0.967365220696937	0.0888358	0.352559	0.431197	0.733256528668152	0.0425478	0.194517	0.0783909	NA	0.0121117	0.135525	0.456665	NA	0.00533026	0.0854622	0.383665	NA	4.72528	1.04899	1.14237	0.0109037864937413	0.0453232811610665
ENSG00000164398	ACSL6	0.178509	0.0137302	0.573736	0.782809	NA	0.0140805	0.596211	0.770023	NA	0.0163098	0.496593	0.660141	NA	0.00547903	0.523814	0.895641	NA	0.00668261	0.560282	0.888773	NA	-5.64084e-05	0.161736	0.988716	NA	3.22903e-05	0.143756	0.991824	NA	1.68872e-06	0.0899734	0.998908	NA	0.20625	-0.0349375	0.843871	0.840686045528934	NA
ENSG00000005187	ACSM3	12.9219	-0.0610997	0.268664	0.623168	0.863691641316357	0.0166064	0.3109	0.913544	0.969570429340666	-0.0733744	0.249807	0.494169	0.804551071165008	0.0508272	0.251335	0.64443	0.883511138410516	-0.0772353	0.281119	0.559825	0.813995416368506	0.0173033	0.121042	0.502168	NA	-0.000192155	0.105235	0.992643	NA	-0.00296256	0.0607444	0.634679	NA	16.5819	0.453317	0.390552	0.0539172787056851	0.157889017680936
ENSG00000154930	ACSS1	11.929	-0.025571	0.270866	0.832531	0.946861436571948	-0.0220706	0.31441	0.884032	0.959556649168455	0.00511289	0.24448	0.96086	0.989772948641141	-0.0255063	0.253502	0.811761	0.946497241692282	0.0731538	0.283031	0.577585	0.824824591019826	0.0213691	0.12787	0.408674	NA	-0.00160415	0.108289	0.937788	NA	0.00134138	0.0591933	0.825668	NA	23.5244	-0.222887	0.324681	0.293750556649453	0.509437200187692
ENSG00000131069	ACSS2	4.38944	0.0890906	0.299936	0.452339	0.763988910317675	0.020747	0.341686	0.878947	0.958366747119781	0.100395	0.292373	0.31805	0.682303234822775	0.0625952	0.278621	0.536944	0.824612668347033	-0.103817	0.325486	0.397998	0.710131534800308	-0.00901932	0.127268	0.688898	NA	0.0111345	0.120008	0.582502	NA	-0.000903817	0.0661493	0.885368	NA	8.58195	-0.0725754	0.373471	0.72108701458764	0.8520490829989
ENSG00000111058	ACSS3	1.30634	0.0353626	0.420945	0.675604	0.88850965549057	-0.0143731	0.404688	0.890553	NA	0.120126	0.434159	0.178976	NA	-0.0363648	0.36382	0.639684	NA	0.0194088	0.394951	0.827521	0.937088538640106	0.0133592	0.160678	0.3177	NA	0.00890319	0.142016	0.400685	NA	0.00665149	0.0956293	0.140633	NA	1.81589	0.252788	0.701823	0.234205602368236	0.443128585823576
ENSG00000107796	ACTA2	15.2389	0.242718	0.267563	0.0967006	0.369550299457172	0.344097	0.330876	0.0575384	0.253039964521258	0.0355642	0.226093	0.756666	0.927437448410366	0.0445452	0.232569	0.706329	0.904545512093541	0.0457009	0.252058	0.74501	0.904890428241923	-0.00834621	0.105205	0.75763	NA	-0.0111115	0.0988116	0.618396	NA	-0.00566012	0.0619622	0.375617	NA	15.7288	4.12897	0.802377	3.28171983508524e-08	5.27686752461379e-07
ENSG00000180139	ACTA2-AS1	0.869901	-0.115536	0.508418	0.239204	NA	0.0546199	0.456223	0.567704	NA	0.140909	0.525788	0.119596	NA	-0.0332657	0.398546	0.643958	NA	-0.0236589	0.417019	0.780234	0.919896374850429	-0.00938903	0.15706	0.462339	NA	-0.00389241	0.138762	0.719174	NA	-0.00278889	0.0878093	0.485724	NA	0.17345	0.078858	0.872702	0.656515227659997	NA
ENSG00000075624	ACTB	719.718	-0.46448	0.150322	0.000198895	0.0038940399893383	-0.829846	0.186236	6.09881e-08	3.63713602858741e-06	-0.80496	0.191156	1.25677e-08	8.74001160784226e-07	-0.537122	0.159164	1.61425e-05	0.000559360474144451	-0.723124	0.17167	1.48443e-07	7.80967307340439e-06	0.0655968	0.0900619	0.115906	0.543644896651358	0.0174273	0.0655618	0.475185	0.926171173926686	0.000640129	0.0171119	0.700782	0.999359281632389	1842.88	-0.503669	0.120771	9.35649311678984e-06	9.4975056670808e-05
ENSG00000169067	ACTBL2	0.179476	0.0137298	0.573735	0.782814	NA	0.00774416	0.594084	0.871958	NA	0.0198765	0.499221	0.594688	NA	0.00547877	0.523814	0.895646	NA	0.00668231	0.560282	0.888778	NA	-5.64007e-05	0.161736	0.988718	NA	3.22903e-05	0.143756	0.991824	NA	1.68872e-06	0.0899734	0.998908	NA	0	0	1.17813	NA	NA
ENSG00000184009	ACTG1	2459.68	-0.272792	0.118645	0.0102981	0.0883021127808188	-0.677458	0.143151	8.80201e-08	5.12999647813826e-06	-0.436279	0.122173	3.39338e-05	0.00118308776319611	-0.430023	0.121698	4.82439e-05	0.00138031253724035	-0.633762	0.131498	2.62637e-08	1.63495008273567e-06	0.00915197	0.0721406	0.820784	0.972394351745492	0.0298639	0.066893	0.262648	0.819199640664005	0.00031295	0.0128878	0.799541	0.999359281632389				NA	NA
ENSG00000136518	ACTL6A	61.4707	-0.245419	0.1996	0.0851212	0.346634282063573	-0.241576	0.223854	0.150392	0.44005520715269	-0.140144	0.18882	0.270887	0.64066137377033	-0.350571	0.223793	0.0133454	0.115543073329532	-0.181746	0.205514	0.217474	0.539550396041544	-0.0539249	0.112543	0.147907	0.594771528485103	-0.0701096	0.144888	0.0632014	0.58365216118667	-0.00612157	0.0514922	0.22967	0.999359281632389	132.671	0.393876	0.177334	0.0118529874863475	0.0483004729799449
ENSG00000117148	ACTL8	0.915893	-0.150628	0.5619	0.158286	NA	-0.128246	0.537951	0.228204	NA	-0.0084902	0.356507	0.900396	NA	-0.00325004	0.389709	0.962795	NA	-0.0120017	0.386605	0.894465	0.963943910377218	-0.0039948	0.151247	0.772042	NA	0.00402535	0.137494	0.73325	NA	-0.00548764	0.0933662	0.178356	NA	3.53387	-0.0823557	0.467771	0.662355809040994	0.815025664600713
ENSG00000072110	ACTN1	313.183	-0.074892	0.120256	0.486374	0.78395075078598	-0.279964	0.136333	0.0235137	0.143862718146555	-0.218368	0.118708	0.0353041	0.234073162893291	-0.181764	0.118469	0.0814716	0.355743803047949	-0.181437	0.12064	0.0959451	0.350687878878199	0.138558	0.111088	0.00857866	0.151730649746497	0.133729	0.129172	0.00935026	0.231302632663596	0.00737876	0.0441366	0.0781479	0.999359281632389	643.023	-0.0138998	0.113808	0.897974296088831	0.951483676811682
ENSG00000077522	ACTN2	4.01707	0.938443	1.13124	0.00381786	0.0426615821026733	0.627202	1.179	0.0103319	0.0816241646211802	0.0300671	0.287217	0.730148	0.91721343009299	0.325726	0.57493	0.0328717	0.2081999023403	2.26929	1.9937	0.000481133	0.00906979701620512	0.0362135	0.184015	0.105073	NA	-0.0152188	0.145986	0.230212	NA	0.00532297	0.0864511	0.370713	NA	0.777982	0.322556	0.998406	0.172818579715719	0.363169970599614
ENSG00000130402	ACTN4	1292.96	-0.311637	0.11759	0.00314626	0.0368598741024337	-0.332723	0.132534	0.00585073	0.0546534465654583	-0.462099	0.121922	1.04883e-05	0.000421428917312954	-0.352574	0.117734	0.00067	0.0126740761956371	-0.342856	0.119352	0.00145232	0.0219975830835725	0.00792324	0.0714752	0.845325	0.973101103308556	-0.0267996	0.0642301	0.302905	0.848131867704658	-0.000941608	0.0153677	0.498266	0.999359281632389	1808.04	1.4852	0.109056	3.9172270308821e-44	5.51968214127847e-42
ENSG00000131966	ACTR10	98.2334	-0.101905	0.159265	0.431157	0.748801039299637	-0.262006	0.183792	0.0862564	0.32495342626136	-0.0669382	0.152621	0.578	0.851274865006779	-0.0489957	0.155137	0.69006	0.898985656531698	-0.0848147	0.163627	0.527234	0.797052094979421	0.0329811	0.0846153	0.376663	0.80421986829094	-0.00742243	0.0658247	0.748052	0.968565224833767	-0.000684721	0.0201042	0.735595	0.999359281632389	233.183	-0.35097	0.154908	0.0127193066282422	0.0508819778415562
ENSG00000138107	ACTR1A	38.146	-0.10256	0.214411	0.464209	0.772073007083577	-0.382049	0.276216	0.0350497	0.186549652777808	-0.300132	0.244205	0.0289917	0.206994406692525	-0.0771473	0.203691	0.547671	0.831399650914539	-0.282924	0.247622	0.068778	0.292568379913715	0.0367437	0.109643	0.265082	NA	0.000286351	0.0815294	0.989608	0.999165004295384	0.000790857	0.0343262	0.835193	0.999359281632389	115.634	-0.283171	0.182644	0.0771980692451082	0.205942837828704
ENSG00000115073	ACTR1B	18.6014	0.0830367	0.223791	0.549277	0.826254856167102	-0.237151	0.280846	0.172228	0.471912205678894	0.203851	0.241372	0.109454	0.433949254299433	0.133054	0.224353	0.294238	0.660972206121318	-0.136503	0.238007	0.353666	0.673676441880844	-0.0706415	0.161937	0.0752721	NA	0.0178529	0.0957235	0.450796	NA	-0.00790085	0.0667655	0.245789	NA	55.158	-0.548561	0.265554	0.00727420221459475	0.0325258586706034
ENSG00000138071	ACTR2	371.517	-0.20378	0.12438	0.064618	0.294241562266265	-0.326336	0.140298	0.00978663	0.0788707958830988	0.0891365	0.121715	0.398668	0.748411027266087	-0.180251	0.122195	0.0910865	0.376566666947981	0.0178962	0.124721	0.872945	0.956712856441741	-0.0958989	0.0935264	0.037779	0.340098196263519	-0.0279021	0.0669169	0.288418	0.834717126773496	0.000295902	0.0133242	0.817482	0.999359281632389	940.835	-0.252406	0.115366	0.0212472685636065	0.0764136109001195
ENSG00000115091	ACTR3	158.705	-0.451272	0.139096	0.000143707	0.00297936217952429	-0.25229	0.142849	0.0491783	0.23106212731545	-0.143187	0.126058	0.185486	0.553528094737801	-0.386718	0.133646	0.00062906	0.0121222367748344	-0.238244	0.128759	0.0374124	0.20709192449352	-0.00372898	0.0725581	0.926039	0.985559153085712	0.0427089	0.0763233	0.148119	0.714041604729382	0.000562032	0.0140478	0.670687	0.999359281632389	335.491	0.0653092	0.127321	0.585493963736999	0.765480998371324
ENSG00000133627	ACTR3B	4.5542	0.0267769	0.300192	0.807344	0.940325947256234	0.26651	0.426434	0.0973053	0.348582340818164	0.0179264	0.271798	0.84468	0.958481668666447	-0.0679436	0.32174	0.460733	0.781503014350709	-0.109451	0.346115	0.358661	0.678626264429405	0.00605304	0.128723	0.77994	NA	0.00792081	0.12196	0.677606	NA	-0.00386738	0.0756263	0.551905	NA	10.6742	-0.219013	0.383347	0.305387266359039	0.521465798792577
ENSG00000106526	ACTR3C	0.214805	0.00805015	0.557901	0.882244	NA	0.0178907	0.586589	0.737163	NA	0.00820163	0.482282	0.83971	NA	-0.00903638	0.512692	0.844649	NA	0.0173672	0.552382	0.74219	NA	-0.000842569	0.161483	0.853527	NA	-0.000565437	0.143618	0.875554	NA	0.000255535	0.0898574	0.857432	NA	0	0	1.17813	NA	NA
ENSG00000101442	ACTR5	7.75991	0.00366913	0.282608	0.974633	0.99093562948015	-0.113245	0.345065	0.4349	0.729705068844088	0.0639214	0.264539	0.524127	0.822217751788877	0.00657562	0.262292	0.948633	0.987452176977489	-0.098758	0.309771	0.433618	0.735480832615925	0.00473032	0.122192	0.836938	NA	0.0103812	0.117792	0.611467	NA	0.00202754	0.0651273	0.748776	NA	19.6608	-0.533202	0.426486	0.0310625441197025	0.101852046839527
ENSG00000075089	ACTR6	49.6748	-0.0334622	0.196177	0.80981	0.941020217475119	0.00105612	0.22277	0.994929	0.997835244826499	0.028492	0.188437	0.820471	0.950880824767817	0.055264	0.188816	0.668656	0.891726828372912	-0.149627	0.205263	0.308096	0.635430322222527	-0.0166335	0.0926943	0.600838	0.901775698365615	0.0139833	0.0812619	0.547887	0.947797467846183	-0.000725605	0.0295276	0.821483	0.999359281632389	98.5042	0.218555	0.190193	0.185539599345625	0.381517582448597
ENSG00000113812	ACTR8	17.2989	-0.0364015	0.244112	0.782795	0.92907940536591	0.394254	0.357353	0.0350113	0.186549652777808	0.178523	0.261619	0.142301	0.490567244782271	-0.108212	0.238823	0.370928	0.724277545502948	0.0449183	0.25304	0.748667	0.905266609933729	-0.0551499	0.158724	0.111948	NA	-0.00712457	0.0975974	0.743867	NA	0.00288375	0.051545	0.601839	NA	28.4273	-0.176298	0.284819	0.389121979197717	0.603226717898931
ENSG00000184378	ACTRT3	4.32147	-0.247359	0.489956	0.0802647	0.334484336426958	-0.183866	0.380286	0.215505	0.524686659680936	0.015738	0.275322	0.861113	0.964538529240259	-0.0747595	0.293881	0.452788	0.778061803659606	-0.0974731	0.332125	0.415903	0.722120986816895	-0.0197878	0.139114	0.395958	NA	-0.00167401	0.116874	0.930777	NA	0.000500075	0.0662327	0.936282	NA				NA	NA
ENSG00000115170	ACVR1	20.9378	0.00691852	0.221352	0.959974	0.985522996998204	0.152784	0.261672	0.371071	0.683456313931027	-0.0534318	0.210847	0.660117	0.888784221254682	0.0502284	0.215398	0.687731	0.898191150983194	0.0942187	0.237638	0.517186	0.790040405713643	0.00935649	0.0980856	0.746983	NA	-0.0343913	0.119095	0.211136	NA	-0.00448806	0.0515448	0.402714	NA	39.5417	0.12748	0.263683	0.521172800305071	0.720067025992389
ENSG00000135503	ACVR1B	47.6862	-0.241571	0.213183	0.0945119	0.36544885857463	-0.433065	0.272962	0.0178893	0.118957712548853	-0.144537	0.199279	0.25541	0.628830772651631	-0.283513	0.223384	0.0397692	0.232847269166046	0.201351	0.220047	0.178518	0.485929706576909	-0.0406876	0.107928	0.234813	0.694112100648382	-0.495079	0.36868	0.000669985	0.042590817364134	-0.00500607	0.0486764	0.307003	0.999359281632389	81.5747	0.55763	0.228003	0.00279290899139076	0.0146327115405106
ENSG00000123612	ACVR1C	1.47039	0.395026	0.931134	0.025722	0.16556231648561	-0.0770416	0.45848	0.446953	0.736149001597382	-0.0495236	0.36325	0.504101	0.811128437470795	-0.1003	0.447811	0.24808	0.611449011440295	0.109958	0.436155	0.291458	0.618828813599147	0.026045	0.180525	0.08361	NA	0.0118678	0.144363	0.277392	NA	0.00769077	0.0985394	0.0974382	NA	1.74245	0.113736	0.576652	0.537958831854025	0.733369092444401
ENSG00000121989	ACVR2A	11.0974	0.00158384	0.265415	0.9897	0.995809855485921	0.129565	0.314581	0.414262	0.717344071234795	-0.0409476	0.243885	0.700018	0.905872154575063	0.0159661	0.251563	0.882061	0.967835654026939	0.0424449	0.269919	0.751579	0.905456383607422	0.0273867	0.131535	0.316711	NA	0.0193026	0.119155	0.398211	NA	-0.00191363	0.0587482	0.753101	NA	17.7679	0.304408	0.346576	0.164410376468161	0.351852662189756
ENSG00000114739	ACVR2B	17.0026	-0.0377832	0.23684	0.778693	0.928443710815671	0.231542	0.298167	0.178206	0.479633237521511	0.132992	0.228351	0.273349	0.642663112469195	0.118915	0.23372	0.335414	0.69722529478815	0.0897215	0.252343	0.528521	0.797679610523594	-0.00330558	0.102316	0.903578	NA	-0.0293541	0.119897	0.258429	NA	-0.00614714	0.0626751	0.340088	NA	20.2251	0.531647	0.39579	0.0279611502247251	0.0942215096779677
ENSG00000139567	ACVRL1	1.83167	-0.0060352	0.381575	0.945411	0.982036026410178	0.0721357	0.476418	0.453693	0.740428913181143	0.301659	0.729586	0.0296413	0.209784710941764	0.103725	0.411521	0.254627	0.618605103923019	0.0284282	0.369436	0.768301	0.913875368558762	-0.00479988	0.150389	0.738852	NA	0.00775157	0.137817	0.550583	NA	0.000136288	0.0833675	0.976624	NA	0.290833	0.0406577	0.811021	0.817063648301563	NA
ENSG00000132744	ACY3	1.93262	-0.180539	0.521501	0.13076	0.433870155732155	0.111403	0.456395	0.321355	0.636382968780018	0.00570204	0.310711	0.941786	0.983977648495583	-0.00570938	0.330961	0.94322	0.986215966602656	-0.0201116	0.348656	0.843272	0.945005382067792	-0.0154623	0.149704	0.413461	NA	-0.00620219	0.130958	0.696022	NA	-0.00766	0.0937115	0.216274	NA	1.49516	0.107185	0.57699	0.559464688751178	0.748211015755858
ENSG00000119640	ACYP1	32.1556	0.020433	0.221976	0.882132	0.96210002469647	0.154235	0.261078	0.366717	0.68045464613254	0.23794	0.240964	0.0698295	0.344766197089374	0.1448	0.219245	0.2602	0.624701956540607	0.0669752	0.231707	0.645318	0.862251792274017	-0.038561	0.120786	0.231798	NA	-0.0107919	0.0909055	0.631776	0.954612377940157	-0.00177147	0.0414131	0.696368	0.999359281632389	67.9116	-0.424652	0.238216	0.0263286661345042	0.0900522790272772
ENSG00000170634	ACYP2	9.43742	0.00841219	0.265715	0.945303	0.982036026410178	0.198929	0.339605	0.215829	0.524799028572478	0.062288	0.253997	0.549636	0.837537238620653	0.0201681	0.254136	0.849807	0.957821599608776	0.0515971	0.281776	0.691207	0.881858032904139	-0.0172187	0.123707	0.496065	NA	-0.0129184	0.114258	0.548753	NA	-0.00429563	0.0659497	0.514382	NA				NA	NA
ENSG00000196839	ADA	10.2372	-0.101054	0.274265	0.426769	0.746540081830855	0.105146	0.313005	0.502893	0.772753308985408	-0.183716	0.308346	0.120058	0.454671528747744	-0.194035	0.319727	0.116054	0.42695121962302	-0.0609616	0.281666	0.640941	0.860019127706166	0.00630474	0.112924	0.801821	NA	-0.0175304	0.116561	0.437203	NA	-0.000733107	0.0545918	0.899608	NA				NA	NA
ENSG00000168803	ADAL	19.9865	0.299232	0.265776	0.0485249	0.248730132372111	-0.0180605	0.261255	0.914582	0.969874355756982	0.0838716	0.22057	0.483216	0.798342694566722	0.0961611	0.215236	0.447817	0.775006143043252	0.0218931	0.232039	0.879813	0.960002265644515	-0.00769674	0.101274	0.78285	NA	0.0312918	0.116047	0.240581	NA	0.00784372	0.0667199	0.248985	NA	40.7115	-0.120116	0.273713	0.550797720944886	0.742068161317202
ENSG00000137845	ADAM10	269.719	-0.241843	0.133664	0.0373143	0.210914893126387	-0.0608349	0.146639	0.642376	0.852555703091921	-0.171081	0.129212	0.119586	0.453947902986829	-0.0937774	0.128582	0.39601	0.744340435439307	-0.00349985	0.132417	0.976142	0.992487218052709	0.034865	0.0770338	0.383954	0.809391408219761	-0.00885051	0.0589127	0.705276	0.961419394816323	8.46447e-06	0.0140499	0.995107	0.999359281632389	488.795	0.217398	0.132	0.0781732177088398	0.207834406267121
ENSG00000073670	ADAM11	0.807956	0.0199709	0.412603	0.811116	NA	0.0438576	0.467113	0.628008	NA	-0.00945475	0.377851	0.882379	NA	0.0582461	0.439264	0.428224	NA	0.0297948	0.434725	0.717265	NA	-0.00300276	0.154472	0.798584	NA	-0.00413724	0.140551	0.657413	NA	-0.00306045	0.0893613	0.385044	NA	2.72464	-0.147652	0.52411	0.443404093011312	0.652617644034734
ENSG00000148848	ADAM12	11.5076	0.014821	0.27928	0.899189	0.967431761175039	-0.100468	0.337495	0.492175	0.765944005821301	-0.0273534	0.25723	0.781541	0.939172552828909	-0.0259023	0.264815	0.799228	0.939644358338116	0.0969334	0.295769	0.455935	0.750185979287863	0.0111389	0.12454	0.636416	NA	0.0113121	0.118006	0.583549	NA	-0.000629002	0.0633184	0.919448	NA	18.1516	0.0977742	0.315746	0.637030802852001	0.800130756379532
ENSG00000143537	ADAM15	25.4574	0.0857607	0.238684	0.527565	0.810362836411375	0.260174	0.300958	0.135207	0.416423132028662	-0.109499	0.230149	0.355844	0.715412323725041	0.188324	0.247535	0.143417	0.472674987337832	0.0198428	0.242103	0.889454	0.962710700505446	0.01912	0.10978	0.497851	NA	0.0155155	0.101329	0.500541	NA	-0.00299896	0.0509109	0.582583	0.999359281632389	39.4703	0.458081	0.328619	0.0403764762037826	0.124989998682269
ENSG00000151694	ADAM17	181.697	0.011415	0.144633	0.925701	0.975137985795833	0.0576603	0.161103	0.681011	0.872319292822205	-0.0189189	0.14042	0.869816	0.967867790783984	0.0550069	0.139669	0.636365	0.880780607314691	-0.0606129	0.145332	0.627347	0.850724327775798	0.0354994	0.0815975	0.358301	0.78988329078414	0.0616385	0.102799	0.0732824	0.606247231264803	0.00360288	0.032762	0.226844	0.999359281632389	179.14	3.59842	0.240328	2.63958811869905e-51	4.55924986502389e-49
ENSG00000135074	ADAM19	5.85148	0.105153	0.312489	0.376169	0.709339813231189	-0.171984	0.360781	0.253661	0.56622208545764	-0.166367	0.375019	0.126685	0.46634512452677	-0.0830629	0.27593	0.432973	0.765581768817399	-0.261644	0.401022	0.0813562	0.320478289250843	0.0302183	0.150148	0.239952	NA	0.106255	0.267498	0.0111012	NA	0.0252682	0.141718	0.0454584	NA	16.9576	-0.0824765	0.31858	0.690305807433335	0.833143794861217
ENSG00000134007	ADAM20	1.03917	0.117538	0.550754	0.217741	NA	0.0378356	0.484872	0.657189	NA	0.203129	0.698638	0.0524428	NA	0.0553267	0.441811	0.444181	NA	0.0196633	0.407087	0.819959	0.933813196028209	0.00375108	0.156933	0.715147	NA	0.0168762	0.151665	0.0809443	NA	1.21258e-05	0.0874512	0.996988	NA	0	0	1.17813	NA	NA
ENSG00000008277	ADAM22	1.91395	-0.116884	0.434243	0.266911	0.607996728147891	-0.044153	0.409585	0.678148	0.871806114235699	-0.0025791	0.327559	0.972117	0.992352115398637	-0.0129532	0.351069	0.865667	0.963322283553419	-0.0327108	0.361958	0.7414	0.904052891231965	-0.0180558	0.15783	0.30742	NA	-0.00245432	0.132069	0.866847	NA	-0.00767737	0.0956432	0.17784	NA	6.53191	-0.159011	0.437206	0.432176652064229	0.643000417583032
ENSG00000114948	ADAM23	5.03379	0.060811	0.303432	0.590035	0.844897515817242	0.0383946	0.34815	0.773955	0.915415459187035	0.0569341	0.275787	0.550152	0.837752299011825	-0.106811	0.312503	0.301947	0.668105275245871	-0.043087	0.315321	0.70963	0.890215091215724	0.00792835	0.129017	0.717548	NA	0.00333088	0.119606	0.859564	NA	0.00706022	0.0828633	0.330266	NA	15.5005	-0.836102	0.592329	0.00636468600060153	0.0290287148127946
ENSG00000042980	ADAM28	4.86724	0.0315131	0.321347	0.761533	0.922708937981338	0.0659516	0.376644	0.59264	0.825336048881194	0.144847	0.385287	0.154163	0.50874632915914	0.0804785	0.325504	0.394829	0.744206114093166	0.0985992	0.369639	0.376991	0.694089030483604	-0.0163136	0.147479	0.413224	NA	-0.0195604	0.143654	0.261417	NA	-0.00233702	0.0774182	0.69577	NA	4.11786	3.01508	2.05004	0.00101294006592958	0.00610443171977484
ENSG00000134249	ADAM30	2.40353	0.221232	0.508919	0.0963088	0.368659726109634	0.196972	0.499937	0.140879	0.425112439970741	0.119391	0.388526	0.200028	0.572209056908949	0.334008	0.707218	0.0301796	0.195518757076295	0.0790108	0.375456	0.453061	0.749221038098923	-0.00124577	0.143424	0.940933	NA	0.00101948	0.132398	0.943376	NA	-0.00262597	0.0836547	0.608003	NA	0	0	1.17813	NA	NA
ENSG00000197140	ADAM32	3.50991	0.193411	0.449862	0.129572	0.431659035661382	0.223842	0.451377	0.127897	0.402445140000024	0.0348688	0.289982	0.688541	0.901532221631215	0.0542901	0.304022	0.558711	0.837507017692347	3.0118	2.09551	0.000189995	0.00427039128843989	0.0249678	0.160415	0.235502	NA	-0.0331012	0.173244	0.0246871	NA	0.00640827	0.08786	0.315922	NA	3.12748	0.165293	0.518353	0.399416016925273	0.613417987042207
ENSG00000196115	ADAM5	0.0944805	0.0137302	0.573736	0.78281	NA	0.0140799	0.596211	0.770033	NA	0.00647535	0.491631	0.860164	NA	0.00547903	0.523814	0.895641	NA	0.00668261	0.560282	0.888773	NA	-5.64309e-05	0.161736	0.988712	NA	3.22903e-05	0.143756	0.991824	NA	1.68872e-06	0.0899734	0.998908	NA	0	0	1.17813	NA	NA
ENSG00000151651	ADAM8	5.40413	0.195686	0.343869	0.145857	0.459145533347098	0.641607	0.692061	0.00761457	0.0660648798049489	0.107234	0.304053	0.284111	0.652728728382881	0.453769	0.699923	0.015471	0.128135364067391	0.128205	0.314261	0.32547	0.650810595866846	-0.0258211	0.145963	0.291977	NA	0.00182259	0.114572	0.92625	NA	-0.0247915	0.145594	0.0264368	NA	6.71865	-0.101149	0.405094	0.613634207654429	0.783803522157833
ENSG00000168615	ADAM9	182.233	-0.08468	0.17323	0.5292	0.811229736004444	-0.227245	0.200818	0.156229	0.447605414996061	-0.221883	0.174156	0.0811631	0.376381370569067	-0.0259508	0.167149	0.837314	0.955046286575325	0.386513	0.192753	0.00837896	0.0772293107635331	-0.00217821	0.0852529	0.948435	0.990314669410479	-0.0591081	0.121422	0.0844872	0.623317151015495	0.00041376	0.0233764	0.867303	0.999359281632389				NA	NA
ENSG00000154734	ADAMTS1	1.37117	0.0302202	0.363208	0.747484	0.918738425801121	0.138835	0.545674	0.204513	NA	0.234447	0.707232	0.043897	NA	0.0766775	0.414917	0.349591	NA	0.676346	1.29286	0.00806776	0.0753539909203698	-0.0383646	0.206849	0.0218202	NA	-0.0278027	0.165928	0.027798	NA	-0.00590896	0.0930515	0.206825	NA	0.447668	0.00403733	0.717691	0.981643134700185	NA
ENSG00000142303	ADAMTS10	4.77648	0.184317	0.40288	0.149502	0.465091179980246	-0.00581592	0.341394	0.965886	0.984745284541344	0.06897	0.292289	0.45871	0.786798814403191	-0.00412982	0.283928	0.964596	0.99197517612557	0.133798	0.349717	0.282158	0.610307199448481	0.0165848	0.142651	0.435858	NA	0.0129732	0.131247	0.476159	NA	0.00691289	0.0862344	0.317062	NA	9.73784	0.440083	0.481023	0.0701665322971837	0.19244870881293
ENSG00000151388	ADAMTS12	1.05758	-0.0506228	0.40963	0.571206	NA	0.117189	0.503761	0.272528	NA	-0.044042	0.367433	0.540709	NA	-0.14616	0.543635	0.131447	NA	-0.0393913	0.426304	0.645705	0.862251792274017	0.00263671	0.148807	0.857862	NA	-0.0110579	0.143259	0.321903	NA	-1.75791e-06	0.0835975	0.999694	NA	4.50082	-0.74302	0.990954	0.0270447024994854	0.0918559210488388
ENSG00000160323	ADAMTS13	0.132825	0.0064068	0.571159	0.897345	NA	0.0195921	0.598844	0.685707	NA	0.0119031	0.493935	0.746832	NA	0.00547926	0.523814	0.895637	NA	0.00668287	0.560282	0.888769	NA	-5.64057e-05	0.161736	0.988717	NA	0	0.143756	1	NA	0	0.0899734	1	NA	0.807421	-0.231279	0.859375	0.273438910684531	0.488124236459517
ENSG00000166106	ADAMTS15	0.877395	0.115901	0.476572	0.251196	NA	0.0440124	0.472761	0.622107	NA	0.0304031	0.357266	0.666807	NA	0.009396	0.37436	0.896657	NA	-0.0445736	0.421732	0.611066	0.842045773287299	0.00296865	0.152112	0.821159	NA	0.00352655	0.138555	0.745994	NA	-6.5433e-05	0.0855043	0.987004	NA	2.4706	-1.55677	1.81394	0.00758444214077083	0.0335417488238058
ENSG00000145536	ADAMTS16	1.23531	0.244807	0.710537	0.0657206	0.297653413118933	0.0241807	0.436845	0.798373	NA	-0.0158186	0.340832	0.825226	NA	-0.0257799	0.356636	0.737877	NA	0.12577	0.515122	0.213429	0.53402184971815	0.0220805	0.174073	0.117976	NA	0.000301033	0.139732	0.974317	NA	0.0068376	0.0964274	0.12064	NA	1.68092	0.0511456	0.546655	0.773945962342637	0.885030226078568
ENSG00000140470	ADAMTS17	0.263132	0.00886627	0.551496	0.87501	NA	0.0108731	0.577977	0.844235	NA	0.00151522	0.475946	0.971297	NA	0.0315127	0.524329	0.521984	NA	0.000312445	0.541074	0.995447	NA	0.000781559	0.161324	0.871647	NA	0.00138067	0.1436	0.720132	NA	2.51603e-06	0.0897811	0.99866	NA	0	0	1.17813	NA	NA
ENSG00000140873	ADAMTS18	0.18408	0.0137298	0.573735	0.782814	NA	0.00774173	0.594084	0.871998	NA	0.00174928	0.490492	0.962096	NA	-0.00507384	0.52356	0.903453	NA	0.00668231	0.560282	0.888778	NA	0.00104997	0.161789	0.793125	NA	3.22903e-05	0.143756	0.991824	NA	0.000314387	0.0899969	0.799404	NA	0.20625	-0.0349375	0.843871	0.840686045528934	NA
ENSG00000087116	ADAMTS2	0.135702	0.00640493	0.571159	0.897374	NA	-0.00969099	0.59378	0.841526	NA	-0.00944131	0.492064	0.799022	NA	0.00547769	0.523814	0.895666	NA	0.00668107	0.560282	0.888799	NA	0.00168553	0.161872	0.675781	NA	0	0.143756	1	NA	0	0.0899734	1	NA	0.454322	0.158835	0.883353	0.412126565164101	NA
ENSG00000173157	ADAMTS20	0.507228	0.00951241	0.571318	0.849027	NA	0.0140795	0.596211	0.770039	NA	0.00647535	0.491631	0.860164	NA	0.0285746	0.53892	0.506328	NA	-0.00682906	0.559998	0.886676	NA	-0.00106923	0.161794	0.789136	NA	0.000125533	0.143751	0.968415	NA	-0.00031162	0.0899964	0.801141	NA				NA	NA
ENSG00000158859	ADAMTS4	1.32617	0.0890692	0.582507	0.266962	0.607996728147891	0.10095	0.627776	0.221166	NA	0.0777449	0.523514	0.217496	NA	0.127185	0.648757	0.111603	NA	0.0799851	0.559753	0.300441	0.626772555386588	-0.000197383	0.159431	0.978587	NA	0.000114311	0.14253	0.984483	NA	5.96295e-06	0.0889573	0.997922	NA	0	0	1.17813	NA	NA
ENSG00000049192	ADAMTS6	9.72364	2.78712	1.0312	2.06695e-05	0.000570006324959872	0.581387	0.612789	0.00988727	0.079363738904017	1.5542	0.957649	0.000280987	0.00730243359796958	1.3909	0.95342	0.000526655	0.0105247393054255	1.49733	1.02659	0.000501049	0.00939664905715264	0.0302191	0.163347	0.195099	NA	0.0126476	0.132256	0.475962	NA	0.00975626	0.0961727	0.191306	NA	4.21426	0.280813	0.581068	0.196417721328477	0.395234381380432
ENSG00000136378	ADAMTS7	0.926638	0.169468	0.566917	0.134241	NA	0.0355214	0.427703	0.71981	NA	0.00588453	0.371811	0.927631	NA	0.143111	0.547025	0.134305	NA	0.0789152	0.471827	0.377767	0.69428923692904	-0.00597858	0.155967	0.610809	NA	-0.00875389	0.142883	0.366942	NA	-0.00169235	0.0872112	0.646237	NA	1.60181	0.0994654	0.54782	0.587863570086158	0.766604403711865
ENSG00000134917	ADAMTS8	0.771584	-0.0204958	0.412984	0.806238	NA	-0.00996988	0.43918	0.91434	NA	-0.0175439	0.367418	0.79234	NA	-0.0306854	0.405234	0.663529	NA	0.0699809	0.475861	0.415655	NA	0.00158735	0.152479	0.900828	NA	-0.0143195	0.148383	0.141159	NA	-0.00242917	0.0879058	0.517473	NA	2.96338	0.107684	0.48541	0.569986435047976	0.754312303567342
ENSG00000163638	ADAMTS9	20.6035	0.527376	0.386485	0.00519837	0.0535519312557807	0.231451	0.28984	0.180408	0.482858804725428	0.903648	0.557738	0.000481521	0.0112963116456245	0.525447	0.401904	0.00385701	0.0490697881385424	0.0657284	0.24135	0.647765	0.862767078888573	-0.0422244	0.136902	0.185829	NA	0.0293776	0.118595	0.259087	NA	0.000345519	0.0444593	0.944342	NA	23.9785	0.460744	0.352624	0.0442425747661272	0.134983969564232
ENSG00000197859	ADAMTSL2	0.141301	0.0263088	0.581585	0.603153	NA	0.0077439	0.594084	0.871963	NA	0.00647512	0.491631	0.860169	NA	0.00547877	0.523814	0.895646	NA	0.00668231	0.560282	0.888778	NA	-5.64514e-05	0.161736	0.988708	NA	3.22741e-05	0.143756	0.991828	NA	1.68236e-06	0.0899734	0.998913	NA				NA	NA
ENSG00000156218	ADAMTSL3	0.551462	-0.00314135	0.45712	0.966715	NA	-0.0306554	0.495971	0.706188	NA	0.0248984	0.414161	0.677155	NA	-0.0175902	0.420878	0.790195	NA	0.0470746	0.462769	0.5618	NA	-0.00029995	0.157781	0.973329	NA	0.00443484	0.142246	0.558601	NA	0.00175603	0.0887833	0.55165	NA	0.450025	0.0874979	0.781016	0.629969467448745	NA
ENSG00000143382	ADAMTSL4	0.246654	0.012052	0.527814	0.847842	NA	-0.00525264	0.554968	0.933257	NA	-0.0191418	0.462841	0.693746	NA	0.0206922	0.491991	0.701902	NA	-0.000620248	0.519644	0.991919	NA	0.00384196	0.161345	0.521979	NA	0.00108537	0.143232	0.815465	NA	0.000400096	0.0895373	0.825733	NA	0.482416	-0.00476379	0.708626	0.978335340515578	NA
ENSG00000185761	ADAMTSL5	1.44737	0.0113116	0.374447	0.899728	0.967462572323508	0.0181728	0.413927	0.857649	NA	0.074274	0.401594	0.331605	NA	-0.042582	0.347604	0.601864	NA	-0.0291816	0.37712	0.757677	0.908326445354545	-0.0109848	0.156449	0.432706	NA	0.00822348	0.137897	0.532009	NA	0.00518246	0.0893254	0.319803	NA				NA	NA
ENSG00000105963	ADAP1	4.14497	0.248133	0.500515	0.0790819	0.331818131840513	0.714006	1.14322	0.00779657	0.0670788870463105	-0.0192424	0.28625	0.823504	0.951864316300205	0.960406	1.15403	0.00292106	0.0401193843578623	0.34722	0.64417	0.0368767	0.205594230538667	0.0353244	0.177696	0.128506	NA	-0.00938251	0.135119	0.536217	NA	-0.00212355	0.0799028	0.705988	NA	1.33907	-0.0178361	0.564665	0.919049611263686	0.962042702772586
ENSG00000184060	ADAP2	2.73988	0.0784167	0.338674	0.467401	0.7742684300578	0.0316234	0.37243	0.792563	0.922919066832252	-0.0156717	0.291478	0.852453	0.961491076341733	0.0172939	0.303681	0.843237	0.956592054840187	-0.12708	0.431746	0.249007	0.573357306654112	0.00990794	0.138833	0.618984	NA	0.00157009	0.126792	0.925051	NA	-0.000935505	0.0760032	0.873803	NA				NA	NA
ENSG00000160710	ADAR	348.436	0.0572399	0.116301	0.585164	0.843210654532302	-0.253429	0.130103	0.0333251	0.181343106838607	0.0490336	0.114267	0.627296	0.874491875906786	0.00050648	0.113314	0.995999	0.998416040686503	-0.0339512	0.116353	0.748715	0.905266609933729	0.0297453	0.0721099	0.469936	0.843520364514538	0.0987757	0.108476	0.0215631	0.357663675335537	0.00752027	0.0440623	0.0730331	0.999359281632389	472.339	1.82769	0.141813	1.44606818592206e-39	1.64744087266376e-37
ENSG00000197381	ADARB1	2.42912	-0.0749861	0.372529	0.458302	0.767644694614775	0.0506167	0.37431	0.677582	0.871177430410709	0.0700092	0.328516	0.414098	0.758755856888072	0.00947717	0.301756	0.913749	0.97630306386521	-0.0373191	0.349767	0.71795	0.893398817949403	-0.0102487	0.143452	0.583462	NA	0.00120432	0.128172	0.940651	NA	0.00162387	0.0771099	0.782008	NA				NA	NA
ENSG00000065457	ADAT1	45.8744	-0.231642	0.206793	0.106183	0.389627431844323	-0.0983722	0.22587	0.556095	0.803686266312	-0.0809484	0.190105	0.520673	0.821303818486345	0.00811959	0.188691	0.949767	0.988089066797388	-0.347402	0.232789	0.0265521	0.166951285412912	-0.0268376	0.0958285	0.414717	0.822135304612489	-0.00336749	0.07563	0.879969	0.992553049403415	-0.00409012	0.0431879	0.344964	0.999359281632389	116.88	-0.361619	0.187967	0.0269795075924494	0.0917217608912827
ENSG00000189007	ADAT2	11.8654	0.0743285	0.247705	0.575068	0.837893686623582	0.114929	0.29794	0.480444	0.758330864281914	-0.0653482	0.239282	0.554984	0.840103830342352	0.0474664	0.238673	0.681435	0.896260021678334	-0.00579853	0.257139	0.9665	0.98887156001084	-0.00657375	0.107406	0.802877	NA	-0.00119366	0.0966789	0.955621	NA	-0.00511109	0.0619298	0.423725	NA	20.0793	0.184816	0.320639	0.379522504204236	0.594846470093029
ENSG00000063761	ADCK1	2.46962	0.0697602	0.366028	0.48943	0.785387798477602	-0.113598	0.44553	0.323628	0.639299837568497	-0.0279824	0.329068	0.712096	0.91028452579333	0.0661722	0.357532	0.440486	0.769415067936695	0.0570409	0.369528	0.574006	0.822555550779568	-0.00184917	0.143371	0.912718	NA	-0.00342698	0.133165	0.809912	NA	-0.00343606	0.084488	0.515931	NA	6.21145	-0.0129416	0.424167	0.946227949442565	0.973984406148029
ENSG00000133597	ADCK2	8.17769	-0.00438985	0.266654	0.971335	0.989844025013461	-0.428536	0.492313	0.0263321	0.154116202819038	-0.186623	0.348504	0.108223	0.431792528865941	0.00549099	0.252735	0.958983	0.991237769484769	0.0631495	0.282062	0.62912	0.851866501873514	-0.00407436	0.115421	0.867251	NA	-0.00925289	0.110777	0.661527	NA	-0.00212749	0.0596937	0.729041	NA	32.7084	-0.141839	0.271697	0.48055388427641	0.685468998001008
ENSG00000173137	ADCK5	2.26533	0.0429762	0.339198	0.670208	0.88673625184571	-0.141059	0.435962	0.260367	0.573749041654011	0.146722	0.411276	0.143196	0.492279759540275	0.118268	0.42124	0.213113	0.572223350757204	-0.0563732	0.40425	0.547538	0.807519393367909	-0.00990583	0.14498	0.583978	NA	-0.0160833	0.143024	0.289736	NA	-0.00796492	0.0963182	0.169715	NA	4.63356	0.238517	0.518304	0.25600959480985	0.468250512522405
ENSG00000164742	ADCY1	9.54389	0.0332696	0.256814	0.793512	0.934064361231996	-0.253395	0.333114	0.135811	0.417153153533185	-0.0607769	0.245449	0.571891	0.847958495801197	0.0665521	0.250315	0.553182	0.835190497938697	-0.372652	0.433957	0.0313305	0.185995734964898	0.0059752	0.110877	0.814844	NA	0.0192548	0.11427	0.407733	NA	-0.00483587	0.0643992	0.460709	NA	30.2484	0.0869659	0.273492	0.66523620097538	0.816321502338196
ENSG00000143199	ADCY10	1.36198	0.349733	0.899497	0.0318346	0.190515314157731	0.0522539	0.445458	0.592273	NA	0.363378	0.93396	0.0180218	NA	0.264428	0.762868	0.0425903	NA	0.145643	0.560711	0.163216	0.462718576905961	0.00470495	0.155759	0.679951	NA	0.00029608	0.139806	0.974543	NA	0.00165289	0.0874102	0.644914	NA	1.36352	0.147697	0.638105	0.436781470239528	0.646880755767533
ENSG00000161912	ADCY10P1	1.29324	0.0113122	0.385506	0.89728	0.966983775299052	0.0701905	0.42414	0.514263	NA	0.373537	0.915206	0.0178182	NA	0.116866	0.459524	0.202316	NA	0.0474739	0.412987	0.597653	0.835327875376372	-0.0121431	0.159234	0.360822	NA	-0.00388159	0.138281	0.728841	NA	-0.00154702	0.0854391	0.717641	NA	1.77663	0.0311433	0.542352	0.860292901086632	0.932862568085208
ENSG00000078295	ADCY2	0.182545	-0.00763973	0.571109	0.878095	NA	0.00774291	0.594084	0.871979	NA	0.0162245	0.496535	0.661762	NA	0.00547877	0.523814	0.895646	NA	0.0137281	0.562654	0.774496	NA	-0.00118984	0.161806	0.7664	NA	-0.000862411	0.143785	0.785161	NA	-0.000348896	0.0900013	0.778314	NA	0	0	1.17813	NA	NA
ENSG00000138031	ADCY3	19.4438	-0.11534	0.232823	0.404945	0.731395997543808	-0.350542	0.321363	0.0539585	0.244617715519828	-0.857293	0.563538	0.000680058	0.0145666133008437	-0.141025	0.227101	0.266535	0.629975934888945	0.0402935	0.240776	0.778669	0.919207634886556	0.031988	0.11275	0.305821	NA	-0.0433967	0.135158	0.147098	NA	0.000542846	0.0389206	0.900766	NA	41.1481	-0.0082419	0.255048	0.966386535966884	0.984472414095521
ENSG00000129467	ADCY4	0.216883	0.014339	0.571648	0.777308	NA	0.0080996	0.592203	0.868652	NA	0.0207369	0.498225	0.586347	NA	0.0121611	0.524267	0.77561	NA	0.00698305	0.558266	0.885902	NA	-5.93411e-05	0.161687	0.988424	NA	3.39819e-05	0.143731	0.991611	NA	1.78106e-06	0.0899525	0.998877	NA	0	0	1.17813	NA	NA
ENSG00000173175	ADCY5	0.60886	0.0175271	0.575079	0.726941	NA	0.0335467	0.609349	0.496206	NA	0.00108433	0.490684	0.976436	NA	0.0169739	0.52894	0.687174	NA	0.00668349	0.560283	0.888759	NA	-5.64495e-05	0.161736	0.988708	NA	-0.000429838	0.143764	0.891502	NA	-0.000179334	0.0899816	0.884491	NA	1.02658	0.00614066	0.597923	0.971958613363608	0.986450465191937
ENSG00000174233	ADCY6	9.15856	-0.0160789	0.274359	0.892592	0.96462818557661	0.0620691	0.320978	0.678895	0.87197412819813	0.111172	0.27539	0.296785	0.665617693181071	-0.0686197	0.268415	0.516304	0.814703619492703	0.0554693	0.287637	0.664446	0.87158360730689	-0.0134708	0.12409	0.577967	NA	-0.00601831	0.111893	0.768867	NA	0.000286037	0.0601249	0.962672	NA	11.1345	0.929225	0.694422	0.00559017479062383	0.0261077984443047
ENSG00000121281	ADCY7	25.448	0.0449832	0.233952	0.739814	0.916087776656959	0.147877	0.278448	0.38188	0.690889519030285	0.0420138	0.218387	0.722727	0.914020884180211	0.0628534	0.22029	0.611736	0.869818405429413	-0.0311367	0.240077	0.828069	0.937332654893141	0.00952776	0.10349	0.730019	NA	0.0166181	0.100725	0.475445	NA	0.00434457	0.0541271	0.44417	0.999359281632389	19.7874	3.68265	0.61989	3.7033745861762e-10	7.73088468681499e-09
ENSG00000162104	ADCY9	5.95937	-0.0872158	0.314266	0.447525	0.760189975933235	-0.172303	0.37311	0.242932	0.553440883563374	-0.163402	0.360297	0.134347	0.478406779114613	-0.00442046	0.269405	0.964314	0.99197517612557	0.121831	0.320069	0.340472	0.663825833636196	0.0159483	0.131422	0.497104	NA	-0.00273108	0.116802	0.887748	NA	0.000983295	0.0661136	0.875436	NA	15.4326	0.0921892	0.349931	0.65551858940416	0.811256678637143
ENSG00000087274	ADD1	68.6757	-0.233438	0.187352	0.094559	0.36544885857463	-0.173204	0.2056	0.284574	0.601698889702991	-0.265823	0.185257	0.0411527	0.256985176914589	-0.22729	0.181281	0.0828723	0.35879416016277	-0.156444	0.183568	0.270205	0.597052649543333	0.0272719	0.0895358	0.432511	0.830257250135274	0.0222224	0.080777	0.371572	0.889162306080109	0.00113686	0.0257435	0.669281	0.999359281632389	148.051	0.23076	0.171336	0.131022878584267	0.301994206488324
ENSG00000075340	ADD2	19.4547	0.0721331	0.236247	0.595143	0.847951714167885	-0.0922505	0.277016	0.580985	0.818594587573044	-0.228497	0.27565	0.0758534	0.361735749792733	0.0130541	0.222619	0.914552	0.976686670541186	-0.75395	0.51661	0.00168276	0.0248239130245754	0.0182279	0.107845	0.520252	NA	0.0585603	0.160896	0.0871418	NA	0.00130053	0.0444528	0.791292	NA	53.8376	-0.130299	0.257827	0.508202423897048	0.709099642672767
ENSG00000148700	ADD3	62.0056	-0.0225723	0.21045	0.871183	0.959961730504086	0.057825	0.247826	0.732581	0.897198335905997	0.0971577	0.204144	0.435789	0.774340515133779	0.0468413	0.203417	0.713932	0.90791969662001	0.361151	0.25941	0.0252834	0.161884318025562	-0.063402	0.141703	0.098058	0.514656649794135	-0.157958	0.259441	0.0131545	0.285379324572528	-0.00519878	0.0525815	0.334374	0.999359281632389	119.632	-0.243256	0.198372	0.152405197525156	0.333423342246556
ENSG00000020181	ADGRA2	0.635763	0.000634005	0.439293	0.993522	NA	-0.0463955	0.48859	0.591804	NA	0.0744613	0.449177	0.29534	NA	0.0228987	0.417827	0.733853	NA	0.0358941	0.438048	0.664689	NA	-0.000204092	0.156312	0.983979	NA	0.00263993	0.140877	0.756252	NA	-0.0022605	0.0889839	0.471664	NA	0.454322	0.158835	0.883353	0.412126565164101	NA
ENSG00000152990	ADGRA3	11.5692	-0.104482	0.257736	0.428844	0.747467733717108	0.163396	0.311026	0.316829	0.63292414249204	-0.03636	0.240962	0.734931	0.919195072289469	0.0197699	0.241958	0.860706	0.961515973484598	0.272708	0.32959	0.0782365	0.314479870596736	-0.0480456	0.151697	0.141515	NA	-0.117401	0.259219	0.0174452	NA	-0.0184393	0.111647	0.0995648	NA	22.1661	0.0208824	0.306469	0.919101586708967	0.962042702772586
ENSG00000121753	ADGRB2	1.01924	0.0154076	0.386261	0.86064	NA	0.0248844	0.406204	0.812298	NA	-0.0218132	0.343773	0.761163	NA	-0.0101149	0.354752	0.893715	NA	0.0919653	0.465226	0.331324	0.655915526776045	0.00881329	0.151971	0.557614	NA	-0.00865866	0.141605	0.421678	NA	0.00132807	0.0842237	0.771635	NA	2.27442	0.0299129	0.503741	0.867889619145318	0.936823901968271
ENSG00000111452	ADGRD1	1.08651	0.0183009	0.399327	0.830808	NA	-0.012907	0.443356	0.888054	NA	0.0510001	0.374162	0.483779	NA	0.0654038	0.428292	0.395624	NA	0.376536	0.920717	0.0263977	0.166597110437653	-0.000166332	0.151747	0.989844	NA	-0.00703268	0.141314	0.482648	NA	-0.00282503	0.0882223	0.464243	NA	1.29802	-0.109875	0.600765	0.549671495595931	0.741177542978698
ENSG00000174837	ADGRE1	35.345	0.0622183	0.202634	0.655852	0.878320726592283	-0.329973	0.253289	0.0606709	0.261603651887168	-0.963792	0.405374	3.97738e-05	0.00134933044888404	-0.29276	0.212804	0.0331936	0.209419007412994	-0.309618	0.220167	0.0430094	0.224981137990412	0.601743	0.350783	0.000225642	NA	0.39813	0.336874	0.00132125	0.067507184005713	0.169508	0.294916	0.0039441	0.218923716732091	42.3636	1.57612	0.37118	1.5570619785744e-07	2.2640344711121e-06
ENSG00000127507	ADGRE2	2.50712	-0.0271025	0.330528	0.788332	0.932124750420693	-0.175855	0.532077	0.155322	0.446348240236734	0.061884	0.31794	0.469692	0.791925288496954	0.0990378	0.382303	0.283709	0.65163119307544	0.0919855	0.373967	0.398678	0.710473546729934	-0.0120465	0.144005	0.529518	NA	-0.0170622	0.141492	0.304547	NA	-0.0110477	0.105108	0.0984836	NA	2.01024	0.237992	0.662781	0.253838948625066	0.465233835499885
ENSG00000123146	ADGRE5	39.222	0.0242769	0.208715	0.861645	0.957314579779296	0.280668	0.259018	0.108925	0.369531079406532	-0.162556	0.208626	0.200904	0.573252883978862	-0.0585392	0.20302	0.647516	0.884694684581797	0.150307	0.220948	0.310519	0.637457179712366	0.018067	0.0974922	0.555123	NA	-0.018485	0.0920016	0.438793	0.912456174150507	-0.000590447	0.0337693	0.874873	0.999359281632389	45.5121	2.03451	0.411169	9.57205660491193e-09	1.67222111226757e-07
ENSG00000153292	ADGRF1	0.123937	-0.0128358	0.572546	0.797681	NA	0.00774193	0.594084	0.871995	NA	0.0119027	0.493934	0.746841	NA	0.00547877	0.523814	0.895646	NA	0.00668231	0.560282	0.888778	NA	-0.00161251	0.161862	0.688629	NA	-0.00119547	0.143812	0.70683	NA	-0.000479487	0.0900251	0.700184	NA	0	0	1.17813	NA	NA
ENSG00000173567	ADGRF3	4.16469	0.240207	0.515235	0.0828382	0.341409686155064	0.421169	0.611476	0.0270999	0.157471357723206	2.31136	1.60443	0.000217484	0.0058395961925628	0.456419	0.695223	0.0152072	0.126824135610951	0.431355	0.70627	0.0225089	0.151033366469636	-0.00661543	0.146157	0.691214	NA	0.00103799	0.131816	0.943458	NA	0.00455684	0.0841721	0.440451	NA	2.41892	1.08056	1.5858	0.0177681053683092	0.0663994644637651
ENSG00000153294	ADGRF4	22.05	0.468571	0.390109	0.0100589	0.0869152311327784	0.512002	0.410386	0.0120305	0.090396027996547	0.58587	0.478525	0.003043	0.0448960920247216	0.163914	0.241668	0.195302	0.550215121076858	0.254632	0.294884	0.0967969	0.352187445595606	-0.00902366	0.108527	0.732538	NA	-0.0128174	0.104038	0.566488	NA	0.0120719	0.0875711	0.170808	NA	28.7368	-0.217584	0.297633	0.29604737716578	0.511597766995051
ENSG00000173698	ADGRG2	6.50088	-0.216634	0.352966	0.117937	0.411061997781495	-0.125114	0.330632	0.411676	0.715509188737059	-0.198942	0.367084	0.0928585	0.40220924285897	-0.0425723	0.257496	0.689559	0.898813994954931	0.016667	0.284052	0.895596	0.964026210675486	-0.0104668	0.117008	0.674537	NA	-0.0250253	0.129774	0.290907	NA	-0.00338637	0.0620058	0.592445	NA				NA	NA
ENSG00000112414	ADGRG6	176.814	-0.343276	0.139722	0.0041013	0.0449208845173037	-0.459216	0.158475	0.000872519	0.0130947228438355	-0.319312	0.139375	0.00559763	0.0703959793095606	-0.451264	0.145457	0.000147472	0.00359355810946441	-0.212957	0.138969	0.0785044	0.314787125100869	-0.016451	0.0754272	0.675682	0.927117822896086	-0.0190924	0.0638579	0.439371	0.912456174150507	0.000909106	0.0168715	0.563625	0.999359281632389	386.115	0.0813923	0.137021	0.523512331819668	0.721864215781241
ENSG00000072071	ADGRL1	5.64392	-0.0812359	0.297577	0.490434	0.785752440015726	-0.00584686	0.329689	0.967328	0.985505592849433	0.019747	0.265092	0.834417	0.956570151601249	0.0935504	0.291765	0.369195	0.722879680134583	-0.355111	0.580819	0.0361241	0.203250691785747	-0.0220425	0.136978	0.369578	NA	-0.00299324	0.113473	0.880658	NA	-0.0114187	0.0967802	0.179769	NA	17.2025	-0.225744	0.341733	0.290965575670603	0.506854196064211
ENSG00000117114	ADGRL2	12.6421	-0.193009	0.300663	0.159962	0.479639513003006	-0.151956	0.316876	0.343339	0.658604221547372	-0.0210114	0.24143	0.843286	0.958481668666447	-0.0919265	0.257212	0.416292	0.757169628849486	-0.0776514	0.274176	0.564946	0.817851118942693	-0.0258685	0.12667	0.347207	NA	-0.0127611	0.108366	0.563008	NA	-0.00531557	0.0656355	0.425065	NA	29.8544	-0.00710877	0.275172	0.971788981792464	0.986450465191937
ENSG00000150471	ADGRL3	0.888648	-0.00641959	0.426962	0.936196	NA	-0.0908802	0.509445	0.347752	NA	-0.0689187	0.430233	0.333517	NA	-0.0461409	0.405005	0.533638	NA	0.101212	0.51062	0.274181	0.601546257508431	0.00660968	0.156389	0.573884	NA	-0.00368378	0.140996	0.672226	NA	0.00371519	0.0898777	0.330961	NA	2.68153	0.108188	0.515045	0.562578882452046	0.749988454149005
ENSG00000164199	ADGRV1	2.55242	0.0841958	0.390839	0.403314	0.730518057081272	0.114964	0.448832	0.316927	0.63292414249204	0.0769453	0.343821	0.366159	0.723217217911447	0.0832022	0.358913	0.357235	0.713273513826074	0.0967537	0.402238	0.357493	0.677924745556482	0.0117457	0.150619	0.486155	NA	0.000437269	0.13428	0.973845	NA	0.00287899	0.0836496	0.581269	NA	3.1358	0.0506345	0.473325	0.784167104621831	0.88976960408934
ENSG00000197894	ADH5	126.759	-0.346815	0.173951	0.0108549	0.091922310054488	-0.435388	0.198459	0.00643335	0.0588347862173133	-0.234407	0.164061	0.0604069	0.317200305621152	-0.432344	0.187142	0.00142375	0.0233330907666559	-0.302403	0.175409	0.0302871	0.182059577480527	-0.0172511	0.0832408	0.629277	0.909931689704054	-0.0196705	0.0737524	0.423051	0.907393296445751	-0.000883146	0.0217525	0.687651	0.999359281632389	288.479	0.0946208	0.151286	0.494807508686235	0.697741761434522
ENSG00000172955	ADH6	0.812317	0.159718	0.667177	0.120729	NA	0.0289397	0.48162	0.731048	NA	0.112362	0.555267	0.140765	NA	-0.0232082	0.428576	0.724493	NA	0.0845291	0.52782	0.314572	NA	-0.000299721	0.157785	0.973339	NA	0.000174956	0.141622	0.980681	NA	0.00193376	0.0890819	0.50147	NA	2.18006	-0.138677	0.577998	0.462637690747635	0.669288112142343
ENSG00000147576	ADHFE1	0.647854	0.0919972	0.563592	0.273134	NA	0.076795	0.561746	0.354988	NA	0.00356203	0.416654	0.949738	NA	-0.00206249	0.437469	0.973602	NA	-0.0416375	0.48317	0.584766	NA	0.00232269	0.158903	0.777121	NA	0.00859824	0.145065	0.222934	NA	0.000809415	0.0887581	0.751834	NA	0.325581	0.0425191	0.79633	0.809467243471916	NA
ENSG00000182551	ADI1	100.303	-0.325236	0.184127	0.0198788	0.140579620267536	0.0952046	0.195186	0.545972	0.799802560662898	-0.0871989	0.167464	0.483459	0.798342694566722	-0.119101	0.168476	0.348656	0.705846456984267	-0.200586	0.17851	0.153131	0.449026298743033	-0.0446719	0.0951571	0.227548	0.688978028551261	-0.00304248	0.0685375	0.893255	0.992553049403415	-0.00283352	0.0328239	0.37211	0.999359281632389	215.518	-0.105014	0.150504	0.446693836815324	0.655653001433019
ENSG00000159346	ADIPOR1	36.5276	-0.0583193	0.197676	0.675469	0.888432691696584	0.0568048	0.228066	0.734211	0.898174031802514	-0.147625	0.192491	0.246862	0.620069914407239	-0.123813	0.187818	0.340912	0.700373532232799	0.173012	0.210183	0.242053	0.566854114385684	0.0314539	0.0973018	0.349489	NA	-0.0381387	0.108594	0.181989	0.757180727814371	0.0125598	0.0759445	0.110376	0.999359281632389	78.7506	-0.239803	0.218672	0.185423394171269	0.381351858686407
ENSG00000006831	ADIPOR2	88.0081	-0.0736055	0.165183	0.576469	0.838150540250589	-0.106366	0.185879	0.488629	0.763887047767617	-0.3197	0.174813	0.0130534	0.125878783470089	-0.189848	0.161577	0.130564	0.452699075177174	-0.344547	0.183236	0.0158654	0.120965288231396	0.0461531	0.0915989	0.223925	0.686603217376649	0.0151987	0.0709658	0.524085	0.939709046786982	0.00925066	0.0584286	0.11048	0.999359281632389	193.434	-0.0806298	0.162335	0.582575608283875	0.764194400694003
ENSG00000148671	ADIRF	0.153154	0.00640622	0.571159	0.897354	NA	0.00774107	0.594083	0.872009	NA	0.00647512	0.491631	0.860169	NA	0.00547877	0.523814	0.895646	NA	-0.0188284	0.564379	0.697809	NA	0	0.161735	1	NA	0.00172401	0.143877	0.589038	NA	0	0.0899734	1	NA	0	0	1.17813	NA	NA
ENSG00000156110	ADK	47.7533	-0.428561	0.261543	0.0075202	0.0705246230800452	-0.148638	0.2336	0.37899	0.688414894144894	-0.157883	0.20314	0.215086	0.591155075165835	-0.342054	0.23979	0.01692	0.135587620445502	-0.316372	0.234864	0.0422215	0.222406372091612	-0.0590098	0.125454	0.118666	0.547304774612858	-0.013367	0.0827886	0.563232	0.947797467846183	-0.0017828	0.0340216	0.622213	0.999359281632389	123.311	-0.0494023	0.178842	0.754532848016895	0.873418688605509
ENSG00000148926	ADM	136.701	1.85753	0.476489	1.65134e-06	6.09107302338125e-05	0.94002	0.564134	0.000618557	0.01008603701221	0.113766	0.231389	0.337679	0.699260015157242	0.678293	0.50507	0.00183868	0.0287367032284061	0.585374	0.428191	0.00431291	0.0492249875181285	1.14186	0.577439	2.84983e-05	0.00187873074291885	0.32474	0.418392	0.00167633	0.0796914322683664	0.267844	0.430805	0.000976235	0.0789123209308622	130.827	0.847563	0.508378	0.00359503262844862	0.0181002371500029
ENSG00000128165	ADM2	1.65738	0.0116322	0.369167	0.898129	0.967022567950879	0.00648083	0.394583	0.952244	0.98161216169797	-0.0188327	0.338507	0.794957	0.943506379727519	0.0903211	0.384326	0.312741	0.675628116384858	0.113727	0.427517	0.285868	0.613865720999436	0.00333957	0.146825	0.83141	NA	-0.00111092	0.135248	0.93083	NA	0.000297803	0.0824883	0.951205	NA	2.80892	0.352832	0.674405	0.131833560836022	0.303027603132209
ENSG00000101126	ADNP	151.839	-0.17755	0.124821	0.108379	0.393330436527781	-0.0458597	0.137403	0.712788	0.886272966166892	-0.199073	0.125654	0.0650838	0.331295821724148	-0.19333	0.125044	0.0745287	0.336968782909338	0.0916087	0.126176	0.417063	0.722914201794178	-0.00854768	0.0717187	0.833005	0.972602084454318	-0.03674	0.0717241	0.191961	0.766245409136699	-0.00075011	0.0145735	0.576437	0.999359281632389	309.573	0.164447	0.134079	0.188903659817731	0.385254102644844
ENSG00000101544	ADNP2	76.4144	0.193234	0.187214	0.164807	0.483882580668475	0.290412	0.215741	0.0802588	0.311656122219725	0.179707	0.180257	0.158819	0.514822127781192	-0.00445295	0.177979	0.97231	0.99351977952105	0.0586742	0.190389	0.682126	0.87910058156066	0.00367037	0.0876451	0.910116	0.983386152667711	-0.00688409	0.0742932	0.760743	0.969008485453699	0.00124242	0.028198	0.674953	0.999359281632389	149.441	-0.103605	0.184811	0.521998688689098	0.720662806642
ENSG00000181915	ADO	55.2676	-0.14801	0.1775	0.277027	0.617329952591406	0.0217082	0.208098	0.893591	0.962932490795925	0.164721	0.173433	0.192067	0.563226887842719	-0.165983	0.177604	0.19973	0.555507155236912	0.142705	0.186586	0.317318	0.64375299740771	-0.0717869	0.116388	0.082998	0.471441815489867	-0.1537	0.20923	0.0123112	0.276685936136764	-0.00328013	0.0354517	0.338652	0.999359281632389	99.1014	-0.133467	0.19919	0.433717567686479	0.644199921269695
ENSG00000163485	ADORA1	0.285164	-0.0305554	0.516046	0.65658	NA	0.0187251	0.542573	0.782811	NA	0.00405674	0.441667	0.937088	NA	0.000154698	0.465955	0.997844	NA	0.0158006	0.505483	0.810897	NA	-0.00146532	0.159932	0.83218	NA	-0.00357028	0.143342	0.513764	NA	-0.000399788	0.0891734	0.852478	NA	2.90993	-0.231617	0.603606	0.262950868366324	0.476308711798298
ENSG00000170425	ADORA2B	6.65505	0.086812	0.304955	0.457739	0.767385714736628	-0.16455	0.361686	0.269198	0.584421952333746	0.0202614	0.263123	0.831767	0.955910954418172	-0.0356255	0.269948	0.723173	0.910676982401871	-0.0878744	0.317543	0.471016	0.759167289532594	0.0169821	0.133944	0.46653	NA	0.0150785	0.126055	0.459012	NA	0.00854567	0.086851	0.266499	NA	24.3175	-0.200816	0.310058	0.338295916456071	0.554615598727425
ENSG00000159322	ADPGK	62.6405	0.230807	0.170534	0.0857696	0.347321641334684	-0.169261	0.191942	0.279224	0.594706311169539	-0.0866502	0.16406	0.483613	0.798342694566722	0.0996698	0.166058	0.430255	0.763558211480836	0.286855	0.183375	0.0442922	0.229570189652398	0.0415144	0.0910902	0.263466	0.719706678868443	-0.0432611	0.0997279	0.146812	0.71302633664833	-0.00114876	0.0240734	0.637491	0.999359281632389	104.752	0.292217	0.212574	0.100575336927927	0.249823546404767
ENSG00000144843	ADPRH	2.7015	0.133562	0.399376	0.24079	0.583711927806286	0.115277	0.397387	0.364519	0.678827263458024	0.0398409	0.300327	0.638726	0.879781232755577	0.0300062	0.299474	0.738731	0.916350179680579	-0.212024	0.568955	0.0958214	0.35048326633533	0.0148013	0.147862	0.439615	NA	0.0151816	0.138682	0.361393	NA	0.00702006	0.0901925	0.273391	NA	5.61367	-0.40226	0.619409	0.0975997678554365	0.244261723291393
ENSG00000153531	ADPRHL1	3.74285	0.0720488	0.31717	0.517095	0.804214005061797	-0.0110414	0.344784	0.934385	0.977339198195011	-0.157739	0.418008	0.126832	0.466431536667621	-0.0658771	0.314382	0.478999	0.796135235494166	-0.172921	0.400986	0.175256	0.482429521379635	0.01445	0.136906	0.508172	NA	0.0210034	0.138032	0.299025	NA	0.000580162	0.0714139	0.925043	NA	12.8423	-0.0306143	0.361454	0.880480555086331	0.943850476918871
ENSG00000170222	ADPRM	13.3314	0.145562	0.272772	0.275805	0.616879889087124	0.144458	0.303827	0.376675	0.687073734040649	0.170225	0.271617	0.152603	0.507464465012877	0.614769	0.538799	0.00374526	0.0481697668540684	0.312881	0.346761	0.0521624	0.251504980120279	-0.00352241	0.111549	0.888662	NA	-0.00864594	0.106148	0.687176	NA	-0.00209685	0.056095	0.723282	NA				NA	NA
ENSG00000116863	ADPRS	20.4152	0.253673	0.304	0.084199	0.344913550039709	0.0465565	0.292602	0.773054	0.914977846597504	0.068483	0.232921	0.54706	0.835805533471876	0.101814	0.237635	0.398744	0.746466009652799	-0.155523	0.264675	0.282709	0.611165289261582	0.0353333	0.134452	0.235435	NA	0.290001	0.401578	0.0021929	NA	0.019454	0.114503	0.0923563	NA	27.7884	-0.0114752	0.297517	0.955304951693613	0.979732055084189
ENSG00000170214	ADRA1B	4.42063	-0.12889	0.342342	0.279727	0.619069024004286	0.0648317	0.345429	0.638169	0.849517676943502	-0.0114008	0.278753	0.89737	0.976620584580936	-0.274018	0.52964	0.0480564	0.261039033007216	-0.0702871	0.307522	0.565172	0.817851118942693	-0.0257505	0.146655	0.290252	NA	0.00928019	0.118746	0.642863	NA	0.00129446	0.0658468	0.836894	NA	19.4933	-2.18263	0.675335	9.35389662028393e-06	9.4975056670808e-05
ENSG00000171873	ADRA1D	2.41535	0.0565491	0.335712	0.586756	0.843934636184893	0.30144	0.636539	0.0554615	0.247123311386107	0.0405932	0.334617	0.598481	0.860581944493462	0.0106591	0.315151	0.899035	0.972543622550555	0.22113	0.540877	0.0932327	0.346263875209978	-0.0293742	0.175033	0.140536	NA	-0.0254173	0.156977	0.11076	NA	-0.00366203	0.0816611	0.533413	NA	3.86995	-0.0164674	0.455236	0.929475907670423	0.966687521975449
ENSG00000150594	ADRA2A	0.133281	0.00640653	0.571159	0.897349	NA	0.0140802	0.596211	0.770027	NA	0.00647535	0.491631	0.860164	NA	0.0116372	0.52602	0.781152	NA	0.0137284	0.562654	0.774491	NA	0	0.161735	1	NA	3.23102e-05	0.143756	0.991819	NA	1.69651e-06	0.0899734	0.998903	NA	0.323633	-0.0741264	0.807414	0.679498470163892	NA
ENSG00000184160	ADRA2C	3.78023	0.136018	0.385049	0.241145	0.583928336358573	-0.00585623	0.355513	0.963466	0.983781873260909	0.148599	0.372076	0.152608	0.507464465012877	-0.43888	0.917758	0.0168782	0.135444023975176	0.11177	0.360932	0.338461	0.662476549549052	0.00949588	0.140417	0.62378	NA	0.00651175	0.129605	0.692754	NA	0.0108125	0.101152	0.146969	NA				NA	NA
ENSG00000043591	ADRB1	5.09176	0.279504	0.474086	0.0631625	0.290077638029024	0.300495	0.465077	0.0697235	0.285624242598023	0.0128288	0.268219	0.889917	0.974552903484797	0.237347	0.441501	0.0677523	0.319609092461007	0.0514382	0.312529	0.66231	0.869574548026906	0.0387901	0.173774	0.135556	NA	0.0178126	0.13487	0.358861	NA	-7.34377e-06	0.0727252	0.999038	NA	8.44824	-0.0687345	0.387727	0.732280840621929	0.860056538958131
ENSG00000169252	ADRB2	5.22922	0.495552	0.819049	0.0169757	0.126015174024437	0.329621	0.598593	0.0483127	0.228487372937776	0.119462	0.334269	0.227987	0.604304734177354	0.141399	0.371098	0.183283	0.533258319632724	1.61757	1.46919	0.000888108	0.0149632163698651	0.0488195	0.212188	0.0458895	NA	0.000662142	0.133049	0.962303	NA	0.00859008	0.0964436	0.179664	NA	3.30523	0.619788	1.00682	0.0459107502878468	0.138729747413248
ENSG00000188778	ADRB3	0.0688766	0.00640653	0.571159	0.897349	NA	0.014079	0.596211	0.770047	NA	0.00108366	0.490684	0.97645	NA	0.00547903	0.523814	0.895641	NA	0.00668261	0.560282	0.888773	NA	0.00052853	0.161751	0.894587	NA	0	0.143756	1	NA	0	0.0899734	1	NA				NA	NA
ENSG00000130706	ADRM1	38.4348	0.0812679	0.203283	0.561157	0.830543054179432	-0.16494	0.239919	0.33216	0.647352493594074	0.0649318	0.191307	0.605449	0.863697356544962	-0.0253756	0.196645	0.843464	0.956592054840187	0.300539	0.227961	0.0511004	0.248601986846758	0.0246297	0.0977281	0.440856	NA	-0.017871	0.0885	0.452969	0.915665664860419	-9.45652e-05	0.0309616	0.978009	0.999359281632389	83.8874	-0.0951112	0.214702	0.594978878052373	0.770795564396624
ENSG00000185100	ADSS1	4.16474	0.0217385	0.294473	0.845345	0.951149587695087	0.125	0.378232	0.355743	0.670703651823484	0.0652562	0.291675	0.480024	0.796316518533163	0.187079	0.416495	0.108945	0.413274486056814	0.0555426	0.319364	0.631776	0.853809270011838	-0.0254843	0.149922	0.280618	NA	-0.0178169	0.133104	0.370495	NA	-0.0198138	0.130111	0.0461013	NA				NA	NA
ENSG00000035687	ADSS2	187.397	-0.317161	0.153856	0.0126879	0.103114705448973	-0.223343	0.166373	0.119194	0.387432314527525	-0.0586622	0.143297	0.615248	0.868588832251765	-0.213958	0.145432	0.0728247	0.333269980217077	-0.321774	0.152623	0.0124017	0.101693847635806	-0.0204579	0.0796998	0.587244	0.896853976331854	0.0848029	0.12348	0.0368931	0.491542396994462	0.00205337	0.0250095	0.37289	0.999359281632389	347.254	0.71278	0.137096	1.73349887294818e-08	2.92808192908549e-07
ENSG00000111863	ADTRP	0.647211	-0.0151172	0.442154	0.846996	NA	-0.0719013	0.510856	0.424376	NA	-0.0196081	0.392783	0.753603	NA	0.0220369	0.405239	0.749495	NA	0.0275629	0.455599	0.723925	NA	0.00230586	0.156021	0.82767	NA	-0.00727124	0.143311	0.370286	NA	0.000228258	0.0873465	0.944356	NA	2.32117	0.344047	0.782256	0.144278991031394	0.321691383500977
ENSG00000139154	AEBP2	65.9634	0.13236	0.165752	0.316498	0.655316426705494	0.654764	0.214664	9.11667e-05	0.00207848987110251	0.143892	0.159453	0.24127	0.614205401299033	0.231734	0.163129	0.06665	0.316517699584992	0.236182	0.174684	0.0895275	0.337996041275808	0.0257032	0.0847991	0.476977	0.849750979847149	-0.0172207	0.07308	0.475251	0.926171173926686	0.00028295	0.0203714	0.893592	0.999359281632389	95.1361	0.219625	0.194238	0.189905299799796	0.386854832709913
ENSG00000181026	AEN	107.653	0.92517	0.251374	3.21645e-07	1.33845715933125e-05	0.740304	0.24	3.51636e-05	0.000922311074187123	0.285163	0.171796	0.025362	0.191329515914496	0.859957	0.260507	1.01348e-06	4.66818886263154e-05	0.249351	0.177183	0.0751678	0.307128722577452	0.0394434	0.0928493	0.27763	0.733435975385537	0.0236571	0.0805675	0.347534	0.875619046616349	2.51346e-05	0.0224107	0.991563	0.999359281632389				NA	NA
ENSG00000196526	AFAP1	56.3356	1.30645	0.361816	1.67721e-06	6.14271353223399e-05	1.80434	0.370263	7.28606e-09	5.39596893988085e-07	1.18086	0.364072	3.45142e-06	0.000154682284565414	1.34082	0.341046	6.62345e-07	3.19362855133202e-05	1.61141	0.318166	9.519e-09	6.50465124401626e-07	0.0654945	0.142947	0.0921461	0.498666293491625	0.0101568	0.0869393	0.652196	0.960594595780755	0.00567764	0.0548063	0.310462	0.999359281632389				NA	NA
ENSG00000157510	AFAP1L1	6.46976	-0.0520751	0.288442	0.654492	0.877848062472715	-0.224477	0.377281	0.155104	0.446283543772551	-0.0904653	0.293149	0.355839	0.715412323725041	-0.010801	0.263837	0.915218	0.977060478848792	-0.058783	0.303796	0.629835	0.852500630813795	-0.00687198	0.122715	0.766503	NA	-0.0057518	0.114774	0.773968	NA	-0.000147529	0.0628824	0.981023	NA	15.3345	0.232695	0.375636	0.279268254647592	0.494409611344199
ENSG00000169129	AFAP1L2	3.04525	-0.0510959	0.328563	0.625615	0.864506110209743	-0.157647	0.413024	0.241841	0.553054139393709	-0.0264288	0.29196	0.756422	0.927437448410366	-0.0428765	0.298316	0.641892	0.883214560337985	0.0289388	0.348073	0.778259	0.918918040271632	0.000798866	0.132614	0.968445	NA	-0.0226926	0.147333	0.212301	NA	0.00258048	0.0747933	0.679051	NA				NA	NA
ENSG00000130396	AFDN	65.8096	0.177112	0.177761	0.194236	0.527998918826794	0.440132	0.215808	0.00844318	0.0709199727933034	0.378602	0.193672	0.00489395	0.0643309642353928	0.204506	0.170847	0.111237	0.41722218429917	0.251411	0.183627	0.0776773	0.313283676223033	-0.0177007	0.0871229	0.603274	0.904155843298473	0.00587852	0.0707104	0.795764	0.976806995196428	0.00347666	0.0366053	0.326296	0.999359281632389	105.484	-0.062158	0.19125	0.707759429029848	0.844312768795882
ENSG00000198221	AFDN-DT	0.94566	0.29893	0.838871	0.0424486	NA	0.199987	0.674949	0.0990702	NA	-0.00620895	0.356052	0.927035	NA	0.0275743	0.40068	0.696039	NA	0.0750968	0.473362	0.393459	0.70593407954745	0.0208314	0.173631	0.110642	NA	0.000272383	0.140162	0.975645	NA	0.00152204	0.0875954	0.659288	NA				NA	NA
ENSG00000172493	AFF1	54.8218	0.19966	0.214086	0.162954	0.481943010915365	0.0795791	0.239009	0.637561	0.849435969763826	-0.0432724	0.194427	0.729372	0.916686901278442	-0.0171914	0.19697	0.893517	0.971486875899982	0.175147	0.218133	0.238999	0.563606147043004	0.0606081	0.132042	0.110178	0.536273191008064	-0.00274124	0.0811104	0.901077	0.992553049403415	0.00545722	0.0522467	0.303241	0.999359281632389	76.3193	0.315966	0.21876	0.0812820222966619	0.214396348959348
ENSG00000072364	AFF4	206.279	0.487895	0.154552	0.000119972	0.00255774355195709	0.504863	0.166945	0.000411963	0.00727803738005945	0.523581	0.160556	2.3543e-05	0.000866122818402373	0.209373	0.138698	0.0710717	0.328728608867053	0.312672	0.14551	0.0121761	0.100467619975212	0.0244044	0.0793031	0.523139	0.872248519573198	0.0468207	0.0889775	0.125972	0.683352650554393	0.0120132	0.0634021	0.0657877	0.999359281632389	324.437	0.211786	0.142301	0.107546939352432	0.26175458489209
ENSG00000135537	AFG1L	3.607	0.0268051	0.306907	0.80331	0.938584395971071	0.126879	0.372312	0.356805	0.67192338749233	0.130736	0.344394	0.196361	0.568164058446267	-0.0365262	0.285904	0.70037	0.902113445988637	-0.0234572	0.328364	0.829466	0.938376524144507	-0.0136096	0.138769	0.519202	NA	-0.0053792	0.123984	0.765396	NA	0.00447309	0.0768085	0.499034	NA	6.89307	0.0924998	0.3968	0.645304027112832	0.805614458656018
ENSG00000141385	AFG3L2	68.2305	-0.363459	0.206819	0.0131947	0.105867750982355	-0.493981	0.242071	0.00519827	0.0500863610472994	0.0876659	0.177211	0.486124	0.800284672782941	-0.367361	0.213834	0.00905803	0.089482626703487	-0.592302	0.264593	0.000621323	0.0111090663219114	-0.0747811	0.126478	0.0739395	0.452158580304324	-0.0106119	0.0745229	0.644724	0.957712672799817	-0.003853	0.0397899	0.323624	0.999359281632389	125.219	1.1594	0.21497	4.79450570923191e-10	9.85496384648071e-09
ENSG00000079557	AFM	0.3071	0.0389064	0.551773	0.542589	NA	0.0143782	0.561279	0.815747	NA	0.011952	0.463393	0.798951	NA	0.0388057	0.514388	0.48008	NA	0.0382011	0.543555	0.539419	NA	-0.000116541	0.160748	0.983679	NA	6.70395e-05	0.143237	0.988175	NA	3.50648e-06	0.0895439	0.998417	NA	0	0	1.17813	NA	NA
ENSG00000183077	AFMID	17.3557	-0.0391005	0.24532	0.766556	0.924646148824488	0.09289	0.282855	0.575505	0.81525289739864	0.130385	0.236414	0.273917	0.642989780424497	0.119092	0.237476	0.330822	0.693405121744947	0.137739	0.260351	0.33865	0.662662758275705	0.000666977	0.105131	0.979922	NA	-0.0061648	0.0971068	0.77661	NA	-0.00041831	0.0467205	0.93549	NA	46.0898	-0.525399	0.279403	0.0122304500349621	0.0494062200771063
ENSG00000081051	AFP	0.198083	0.016523	0.564357	0.758119	NA	0.0170689	0.588597	0.744025	NA	0.00130964	0.482894	0.973695	NA	-0.0107424	0.515685	0.812981	NA	-0.000391111	0.550076	0.993946	NA	0.00065778	0.161532	0.882324	NA	0.000616045	0.143654	0.860862	NA	0.000535747	0.0899399	0.699556	NA	1.0002	-0.145116	0.685772	0.444872733782854	0.653786483611991
ENSG00000119844	AFTPH	108.052	0.0576109	0.141858	0.633752	0.86846498233307	0.16004	0.157101	0.245385	0.556135850416178	-0.0641037	0.14086	0.579402	0.851548284788036	0.1454	0.139293	0.210946	0.569372693214232	0.233266	0.150217	0.0673789	0.289773165497283	0.0122275	0.0771835	0.749716	0.955528714096775	-0.0572927	0.0979824	0.0849431	0.623317151015495	-0.000163597	0.0156927	0.916629	0.999359281632389	186.983	0.280785	0.161125	0.053727769362514	0.157549474836572
ENSG00000038002	AGA	44.1266	0.107517	0.182043	0.43296	0.749770789175709	0.263639	0.209391	0.107209	0.367242458623316	-0.158423	0.183434	0.213841	0.590000266168345	-0.0586769	0.177553	0.647668	0.884694684581797	-0.131503	0.193312	0.362324	0.681111218690285	0.0159353	0.0874509	0.636155	NA	0.0050074	0.0717789	0.824575	0.982142602746656	0.00106761	0.0261553	0.695803	0.999359281632389	79.3319	0.131845	0.202015	0.443623289672484	0.652756500288902
ENSG00000157985	AGAP1	15.7299	-0.361644	0.39423	0.029888	0.183403725088157	-0.0299471	0.291904	0.852728	0.948385830425529	0.064296	0.234527	0.56825	0.845718608084212	-0.253585	0.326728	0.0609153	0.300100409147428	-0.103658	0.273076	0.451684	0.747983818071244	-0.0138847	0.112273	0.600736	NA	-0.0214885	0.11577	0.366632	NA	-0.000960613	0.0499257	0.860066	NA	50.814	-0.610548	0.282363	0.00402128783940038	0.0198634554760787
ENSG00000135439	AGAP2	0.270302	-0.000874724	0.570452	0.985935	NA	0.0195922	0.598844	0.685707	NA	0.00647555	0.491631	0.86016	NA	0.00547926	0.523814	0.895637	NA	0.0260353	0.569883	0.592715	NA	-0.000641393	0.161758	0.872257	NA	-0.000429787	0.143764	0.891514	NA	-0.000179332	0.0899816	0.884493	NA	0.586913	-0.143582	0.824349	0.452564226392856	NA
ENSG00000133612	AGAP3	23.179	0.0840365	0.219382	0.54622	0.824609669958285	0.0150094	0.245448	0.929211	0.975891088936947	-0.0435215	0.203675	0.724143	0.914838270883157	0.00394158	0.206854	0.975184	0.993791551663461	-0.0299751	0.228586	0.836596	0.94231923374513	0.0479949	0.123196	0.168402	NA	0.00224476	0.0841395	0.918494	NA	0.00288592	0.0428713	0.525833	0.999359281632389	47.8604	0.119721	0.244628	0.533473588209026	0.72985793939597
ENSG00000188234	AGAP4	1.15297	0.231027	0.648796	0.0769431	0.327579695741489	-0.0138437	0.436473	0.882573	NA	0.0818392	0.380054	0.316133	NA	0.0362588	0.38016	0.629624	NA	0.156617	0.567907	0.14697	0.442388784790788	0.0104858	0.156321	0.446797	NA	-0.00875102	0.142507	0.384054	NA	0.000279392	0.0857159	0.943618	NA				NA	NA
ENSG00000172650	AGAP5	0.162862	-0.000876375	0.570452	0.985908	NA	-0.00464347	0.592577	0.923648	NA	-0.00367017	0.490734	0.920602	NA	0.00547786	0.523814	0.895663	NA	0.00668128	0.560282	0.888795	NA	0.00046064	0.16174	0.908383	NA	-0.000429813	0.143764	0.891508	NA	-0.000179332	0.0899816	0.884493	NA	0.52035	0.191698	0.904025	0.341221766108579	NA
ENSG00000165923	AGBL2	9.29293	0.707125	0.688775	0.00498015	0.0517632428899529	0.281653	0.371848	0.0968984	0.347666123524249	0.116432	0.273215	0.281571	0.651384139346696	0.088195	0.269642	0.417045	0.757452043440441	0.00104856	0.274306	0.993619	0.99814994905167	0.0396226	0.161902	0.159874	NA	0.142338	0.310071	0.00590468	NA	0.00925916	0.0878716	0.244839	NA	11.5169	0.47208	0.471987	0.0554049484238727	0.16110007946545
ENSG00000146856	AGBL3	5.53931	0.0120329	0.302712	0.911358	0.970360900230081	0.894863	1.02475	0.00369474	0.0392362479208415	-0.0281031	0.292412	0.741748	0.922259695826219	0.0828009	0.302537	0.405057	0.749750021868309	0.278572	0.446239	0.0676953	0.290432173544962	-0.0123282	0.136073	0.563644	NA	-0.000618651	0.121222	0.973007	NA	-0.00144094	0.0714962	0.816971	NA	8.31129	-0.164822	0.413014	0.423283576945444	0.635756497266306
ENSG00000084693	AGBL5	10.1492	0.0241745	0.254589	0.849839	0.953297861831507	0.0995357	0.303001	0.534391	0.792045426288048	-0.0252357	0.24451	0.809815	0.947512410702104	0.123961	0.250745	0.29994	0.665742878773437	-0.119182	0.275574	0.390143	0.703809160959052	-0.0172053	0.11735	0.514536	NA	0.0173089	0.110773	0.451185	NA	0.000318139	0.0512493	0.954405	NA	28.5013	-0.553641	0.354959	0.0181148969536217	0.0674287214029666
ENSG00000173744	AGFG1	164.255	-0.0832673	0.15525	0.514225	0.802979779847286	-0.164381	0.178088	0.272481	0.588389795796175	0.141872	0.152086	0.2385	0.611828139421122	-0.151828	0.154194	0.216258	0.575799511130345	-0.213901	0.161499	0.10859	0.376406667101047	-0.0420189	0.0877612	0.268322	0.724940423970171	0.00567253	0.0649867	0.805315	0.97858567521305	-0.000689184	0.019963	0.731566	0.999359281632389	360.919	-0.307212	0.137113	0.0158539899444009	0.0608187277744751
ENSG00000106351	AGFG2	10.5793	-0.304759	0.348949	0.0496706	0.25226399972968	-0.173782	0.311418	0.289916	0.608114749511161	-0.238023	0.329209	0.0646658	0.330206284044481	-0.654916	0.717617	0.0052974	0.0612497867318659	-0.138773	0.272843	0.326722	0.651290760694943	-0.0137729	0.109877	0.60959	NA	-0.00502409	0.096851	0.81638	NA	-0.0101364	0.0813606	0.213414	NA	25.6437	0.0946171	0.287434	0.642699944622719	0.80384134682492
ENSG00000164252	AGGF1	40.4535	-0.100244	0.191095	0.470373	0.775605059739953	-0.313383	0.235253	0.0682206	0.281431462300513	-0.103147	0.185673	0.41485	0.759220208653726	-0.230399	0.194411	0.0834534	0.360340840121505	-0.200409	0.199101	0.171064	0.476110911076293	-0.00432966	0.0876349	0.894159	NA	0.0246431	0.0863397	0.330007	0.863943020588043	0.00184722	0.0305484	0.555697	0.999359281632389	90.0263	-0.0205443	0.2045	0.905729966319975	0.954201889751168
ENSG00000006530	AGK	26.3155	-0.102914	0.240983	0.449804	0.761564700981649	0.0877958	0.27971	0.597826	0.828315232738566	-0.231121	0.272143	0.073776	0.355574447024597	-0.0578309	0.22507	0.635274	0.880780607314691	-0.139793	0.252734	0.336513	0.661453215500125	0.00483468	0.102909	0.859098	NA	0.00467212	0.0926015	0.830204	NA	0.000134017	0.0434324	0.977944	0.999359281632389	50.8756	-0.334231	0.250835	0.0883767570391652	0.227397090613268
ENSG00000162688	AGL	29.567	0.142846	0.242964	0.302592	0.640535190507402	0.0522137	0.273951	0.754201	0.906699245906055	0.335941	0.314438	0.0208586	0.170402579144402	0.081556	0.2264	0.506338	0.809571745492974	0.135986	0.249575	0.350638	0.671215467700604	-0.0235322	0.113975	0.411653	NA	-0.00183784	0.0927314	0.932319	NA	-0.000531863	0.0443477	0.914167	0.999359281632389	53.7947	-0.325181	0.272282	0.110800962188116	0.267124606950143
ENSG00000116771	AGMAT	15.1295	-0.0485859	0.234218	0.719865	0.908833258910063	0.0272278	0.276502	0.869601	0.955266987712054	-0.267653	0.318773	0.0468188	0.27487267795532	-0.313324	0.341372	0.0319752	0.204579816812861	-0.0552155	0.263342	0.68733	0.880890103991739	-0.0268003	0.114489	0.3638	NA	-0.185821	0.3136	0.00772534	NA	-0.00494411	0.0568638	0.403544	NA	34.6276	0.0264647	0.260488	0.893277401104489	0.950281383595595
ENSG00000187546	AGMO	3.09405	0.147716	0.424443	0.201801	0.536902291998431	-0.0762136	0.355209	0.571451	0.812434873685546	-0.0990504	0.331635	0.289578	0.658215177965358	-0.124251	0.387161	0.212833	0.572017340288331	-0.290123	0.623496	0.0530642	0.253582363814438	0.070089	0.254258	0.0191854	NA	0.054391	0.203911	0.0182233	NA	0.0140766	0.113929	0.0689352	NA				NA	NA
ENSG00000092847	AGO1	12.6941	-0.0525988	0.253048	0.684617	0.891713656909506	-0.118675	0.298348	0.466606	0.747929910913649	-0.137806	0.26667	0.225454	0.601574382867076	0.0679167	0.236168	0.56542	0.840851049017943	-0.0591308	0.262251	0.667778	0.872322489840624	-0.00595955	0.108446	0.818972	NA	0.00338728	0.0982281	0.874536	NA	0.000984273	0.0495199	0.855722	NA	41.9589	-0.84062	0.352379	0.000624525057092217	0.00401628966372737
ENSG00000123908	AGO2	144.82	0.5474	0.189362	0.000119189	0.00254840220618392	0.684497	0.20871	3.20809e-05	0.000859057394962404	0.503178	0.187361	0.000176861	0.00494819032928851	0.562079	0.196017	5.47557e-05	0.00153651921569671	0.517831	0.188177	0.000361373	0.00712558910619368	0.0229566	0.0840642	0.524289	0.872299782706786	-0.0205125	0.0746828	0.406039	0.899074116703124	0.000790733	0.0213887	0.715508	0.999359281632389	178.432	0.517748	0.202309	0.00261842362672702	0.0138815339696137
ENSG00000126070	AGO3	29.6544	0.18552	0.245557	0.190334	0.521912065142362	0.20772	0.279216	0.227528	0.538230505760169	0.0672756	0.219081	0.572495	0.848187737725712	0.316528	0.285849	0.0282546	0.188880630468257	0.157247	0.248235	0.285576	0.613852967879362	0.0054856	0.102293	0.841565	NA	-0.0010592	0.0911803	0.961035	NA	-0.000742773	0.0432611	0.877452	0.999359281632389	45.886	0.090396	0.251821	0.642482841861355	0.803762212074644
ENSG00000134698	AGO4	10.6206	0.324934	0.37022	0.0413393	0.22490607464822	0.316425	0.363433	0.0724455	0.293066797715711	-0.0385866	0.237528	0.724014	0.914838270883157	0.000445944	0.239331	0.996871	0.998584826404378	-0.0296587	0.260002	0.829094	0.938046556004963	0.0736475	0.19791	0.0575753	NA	0.102309	0.241885	0.0230124	NA	0.017201	0.109667	0.109041	NA	9.55335	0.207893	0.384597	0.328087963125181	0.544812218500165
ENSG00000169692	AGPAT2	23.8827	-0.0557969	0.2287	0.683828	0.891713656909506	0.106283	0.267164	0.529587	0.789468434439118	-0.10342	0.218444	0.394862	0.744598594317281	0.0993379	0.219524	0.429707	0.763406686672099	-0.0854439	0.240885	0.554642	0.811653885551846	0.0186018	0.104139	0.523692	NA	-0.00651374	0.0895952	0.767584	NA	-0.00207881	0.0435706	0.66182	0.999359281632389	46.076	-0.136873	0.242182	0.474507353642919	0.680254250356362
ENSG00000160216	AGPAT3	53.7563	-0.227715	0.202777	0.110534	0.396691521374693	-0.151036	0.216464	0.360567	0.675973330816144	0.0094337	0.182702	0.940153	0.983977648495583	-0.497491	0.264969	0.00149062	0.0241289337062363	-0.285601	0.210629	0.0576392	0.266174747340543	-0.00794315	0.0890625	0.804602	0.970857929389175	0.0225662	0.0861676	0.363615	0.886681645670464	0.0106839	0.0687838	0.127149	0.999359281632389	127.45	0.0622908	0.186344	0.701991201110473	0.840521441490615
ENSG00000026652	AGPAT4	4.92865	-0.0683054	0.307963	0.544976	0.823948036141119	0.171617	0.374721	0.243043	0.553440883563374	-0.0826111	0.30582	0.376417	0.731021706847463	-0.120249	0.333615	0.247813	0.611092466244371	0.308908	0.498699	0.0516131	0.25002862407625	-0.00705397	0.127511	0.749668	NA	-0.0411631	0.172556	0.0817128	NA	-0.000215799	0.0669981	0.972457	NA	13.2218	-0.0316639	0.352541	0.877055348078859	0.94221054552329
ENSG00000155189	AGPAT5	75.0028	-0.318168	0.161158	0.0149334	0.115702512896239	-0.362866	0.180121	0.0161285	0.11082601443303	-0.103461	0.154368	0.39258	0.742873787141182	-0.0179334	0.151412	0.882621	0.968055202976473	0.130424	0.162205	0.328788	0.653726640532001	-0.0863408	0.106922	0.0530617	0.39600611018913	-0.325451	0.237129	0.00119066	0.063788708916931	-0.0169264	0.0783519	0.0493582	0.904661414554466	219.916	-0.485535	0.161817	0.000848104072171881	0.00524384902360778
ENSG00000018510	AGPS	40.9554	-0.47044	0.266253	0.00399671	0.0440261503823492	-0.350038	0.238777	0.0434882	0.214190477415695	-0.188496	0.198326	0.143559	0.492687992387004	-0.199036	0.199685	0.132955	0.456795228797777	-0.296161	0.230994	0.0550222	0.258348874886862	-0.0171142	0.0916039	0.595606	NA	-0.040568	0.109997	0.165086	0.737857501943126	-0.00204716	0.0332753	0.553839	0.999359281632389	128.66	-0.252045	0.177075	0.107610694726094	0.26185024535827
ENSG00000106541	AGR2	1029.53	0.300488	0.163067	0.0223566	0.151878126880303	0.244781	0.181942	0.10684	0.366628995861734	0.269419	0.157581	0.0284454	0.205165748064898	0.335372	0.162658	0.0081524	0.0827939865756441	0.34174	0.16644	0.0117562	0.0985766766888273	0.0572465	0.097384	0.146226	0.593449323260554	0.0480474	0.0998786	0.121393	0.679475624944353	0.0034849	0.0346142	0.284533	0.999359281632389	1073.82	0.902097	0.125546	1.46054004781761e-14	4.84239113686651e-13
ENSG00000173467	AGR3	0.669549	0.156035	0.682572	0.118535	NA	0.0327932	0.505299	0.680776	NA	0.0421968	0.44365	0.480359	NA	0.00335441	0.425577	0.958356	NA	0.0225239	0.474241	0.759809	NA	-0.00025882	0.15844	0.975325	NA	0.000150566	0.141987	0.982125	NA	0.0024396	0.0898691	0.374458	NA	0.629842	-0.0565427	0.714637	0.750736446911511	NA
ENSG00000188157	AGRN	23.4791	0.912067	0.475366	0.000295207	0.00547501357245057	0.558341	0.346422	0.00563843	0.0531523196417641	0.148965	0.21926	0.232248	0.608040978678669	1.11917	0.475804	5.47837e-05	0.00153651921569671	0.517995	0.345531	0.00532366	0.0569026533976546	0.0787559	0.175683	0.0592682	NA	0.0168894	0.100951	0.469243	NA	0.00274835	0.0480732	0.595809	0.999359281632389				NA	NA
ENSG00000135744	AGT	0.347294	0.0223384	0.578584	0.657022	NA	0.00774209	0.594084	0.871992	NA	0.00524628	0.490354	0.887622	NA	0.00547877	0.523814	0.895646	NA	-0.00682937	0.559998	0.886671	NA	0.00142815	0.161832	0.722481	NA	0.000927724	0.143791	0.76936	NA	1.68432e-06	0.0899734	0.998911	NA	0.80854	-0.232052	0.854487	0.272089042886273	0.48652420339103
ENSG00000135049	AGTPBP1	25.3307	-0.205269	0.236937	0.152948	0.470043718923975	0.193647	0.259795	0.260556	0.573770035824587	0.0161104	0.213138	0.893151	0.975543852741897	-0.085763	0.213861	0.498028	0.806261575036366	-0.33976	0.274743	0.0355175	0.201192600812901	-0.0827538	0.170899	0.0550572	NA	0.0140506	0.0897899	0.542502	NA	-0.00215318	0.0405405	0.623285	0.999359281632389	62.0217	-0.378991	0.235748	0.0458512079906057	0.138628059393393
ENSG00000144891	AGTR1	9.32325	0.216644	0.334535	0.120297	0.415050217414636	-0.0491996	0.324367	0.738459	0.899148872706034	-0.0112178	0.252518	0.910722	0.977632772517948	0.187954	0.32135	0.123481	0.439754682105359	0.323554	0.431257	0.0473209	0.238367727958965	0.00605087	0.119173	0.799179	NA	-0.0349817	0.152513	0.158116	NA	-0.00327975	0.0659309	0.612404	NA	9.42914	0.22324	0.421738	0.293298754529638	0.509072398101149
ENSG00000177674	AGTRAP	10.6211	0.0176654	0.269655	0.884046	0.962650503980135	-0.151883	0.335807	0.325398	0.640897864107665	0.00069988	0.251072	0.99445	0.998284242128265	-0.0112594	0.259408	0.913427	0.976265909205355	-0.257732	0.386418	0.0855058	0.329230392443444	-0.00980116	0.120216	0.684992	NA	0.00284072	0.108977	0.889963	NA	-0.00681772	0.0765709	0.350604	NA	33.6768	-0.266487	0.279712	0.19396459073148	0.39140131941651
ENSG00000153207	AHCTF1	99.5392	-0.139303	0.161362	0.285421	0.625706453375666	0.138623	0.18189	0.360839	0.676036851736026	0.0145506	0.155872	0.904526	0.97723282286853	-0.212267	0.161559	0.0912866	0.376566666947981	-0.0239536	0.163319	0.858103	0.949808490931349	-0.0313993	0.0852159	0.394315	0.812557364824403	-0.00894523	0.0667652	0.699895	0.961419394816323	-0.000198168	0.0191862	0.92014	0.999359281632389	189.801	0.125021	0.157422	0.382361593716455	0.597331919344933
ENSG00000101444	AHCY	114.563	-0.379467	0.175904	0.00560621	0.0565389085019723	-0.437965	0.196175	0.00579444	0.0543067311285232	-0.48944	0.199116	0.00038386	0.00951753801499885	-0.335795	0.170757	0.00957803	0.0930063881972357	-0.413335	0.18261	0.00378963	0.0449239726145394	0.0176635	0.0825377	0.624714	0.908781026946112	-0.000211213	0.0652615	0.992611	0.999165004295384	-0.000487952	0.0199709	0.81128	0.999359281632389	294.653	-0.7551	0.162649	2.17293303561338e-07	3.05781075931454e-06
ENSG00000168710	AHCYL1	260.074	-0.362074	0.128055	0.00127764	0.0180894605552947	-0.476034	0.144871	0.000222679	0.00429843012602801	-0.219886	0.12503	0.0409129	0.256374906651121	-0.126535	0.123103	0.238069	0.600125364825453	-0.339897	0.129273	0.00299487	0.0375144987088245	-0.0601899	0.0789714	0.15473	0.604615244782545	-0.00105806	0.0548155	0.963174	0.99707473210285	-0.0110114	0.0561276	0.0541415	0.92259994594462	795.16	-0.675318	0.122258	3.76419591737959e-09	6.90252980808529e-08
ENSG00000158467	AHCYL2	27.4978	0.283011	0.231674	0.056064	0.270709687476755	0.818652	0.411972	0.000452839	0.00783377150205939	0.0239984	0.200605	0.846281	0.958481668666447	0.130372	0.210749	0.312534	0.675438164274436	0.183141	0.216657	0.218515	0.541103292624299	0.0208165	0.0993494	0.498068	NA	0.0454271	0.125951	0.13817	NA	-0.00253786	0.0409574	0.561408	0.999359281632389	22.2428	0.253606	0.31453	0.232189474845794	0.440414595731945
ENSG00000126705	AHDC1	12.6063	0.205356	0.308225	0.139288	0.448579421032575	0.15088	0.326565	0.337282	0.653338433221238	0.240792	0.339282	0.0623642	0.324150628770307	0.0259508	0.252915	0.809092	0.944746582396253	0.608807	0.566906	0.00645868	0.065635670157902	-0.019504	0.125699	0.446688	NA	-0.0339874	0.145471	0.182592	NA	-0.003911	0.0644391	0.546445	NA	21.8154	-0.512479	0.387746	0.0320490450595432	0.104614747386607
ENSG00000135541	AHI1	104.446	0.434092	0.180559	0.00177305	0.0231552999185275	0.274486	0.187243	0.0754846	0.300682767330812	0.402041	0.178732	0.00211186	0.0342884260305752	0.172678	0.161006	0.168109	0.510545469419034	0.551386	0.19796	0.000223443	0.00489269700674012	-0.00100021	0.082871	0.977171	0.997199910322131	-0.0127626	0.0707742	0.586887	0.95054461584241	0.00134873	0.0243806	0.578365	0.999359281632389	177.96	0.0496016	0.158731	0.730722037468042	0.859088120412639
ENSG00000124942	AHNAK	77.3143	0.171285	0.213745	0.228148	0.57117230719908	0.447055	0.275846	0.0150959	0.105800906816833	-0.0864071	0.196529	0.491316	0.80338587756042	0.0754464	0.198442	0.558418	0.837405151517542	0.10755	0.212537	0.464093	0.754979535309086	0.120752	0.202679	0.0241863	0.275483301738382	0.0380409	0.115996	0.182944	0.757491733723843	0.00765761	0.0621157	0.223606	0.999359281632389	138.075	-0.118484	0.198896	0.486650946002596	0.69081985428709
ENSG00000185567	AHNAK2	213.127	-0.0452196	0.158563	0.726107	0.911405628717532	0.130392	0.182437	0.39088	0.698810574028535	0.0325164	0.155349	0.788416	0.940991480633525	-0.100744	0.155294	0.412867	0.754813746582757	-0.00739588	0.16228	0.955822	0.985878396889096	-0.073359	0.108466	0.0809505	0.467749890826235	-0.0205858	0.0742322	0.404911	0.898045259577547	0.000846602	0.0214642	0.696103	0.999359281632389				NA	NA
ENSG00000106546	AHR	85.894	0.917758	0.329701	1.37909e-05	0.000396318890911478	0.463873	0.251384	0.00953011	0.0771326397491995	0.265254	0.198373	0.0444617	0.267288749320495	0.40187	0.228952	0.0055499	0.0631990281426752	1.30537	0.317609	1.62992e-07	8.42596422277954e-06	0.0478931	0.111749	0.180477	0.630859386145994	-0.0974688	0.185457	0.0344851	0.479720284528524	0.00308418	0.0391379	0.441505	0.999359281632389	80.1298	0.935178	0.255392	5.0580121122856e-06	5.42748013130927e-05
ENSG00000063438	AHRR	0.21278	0.00803167	0.558045	0.882411	NA	0.00980065	0.583367	0.853438	NA	-0.0123232	0.483243	0.763667	NA	0.00689373	0.512711	0.88046	NA	0.0173264	0.552492	0.742541	NA	0.00147117	0.161533	0.750087	NA	-0.000563875	0.143619	0.875726	NA	-0.000235117	0.0898631	0.867706	NA	0.923459	0.0369021	0.618411	0.833641609616168	0.91903108887992
ENSG00000100591	AHSA1	222.196	-0.136467	0.116857	0.194611	0.528521511989277	-0.00576738	0.129563	0.961294	0.983702551173839	-0.155787	0.11676	0.128723	0.468837892323787	0.0183374	0.113909	0.856504	0.959572158881726	-0.0199858	0.118694	0.852755	0.948568881642776	-0.000365723	0.0701188	0.992883	0.998774609923653	-0.0166311	0.0572552	0.490635	0.932522055933157	-0.000376716	0.0122755	0.745082	0.999359281632389	494.802	-0.226415	0.119345	0.0450556001961245	0.136801934363566
ENSG00000173209	AHSA2P	48.5757	0.692197	0.274646	8.08241e-05	0.00183285499782617	0.899892	0.278103	5.49429e-06	0.000189591919873117	0.315577	0.19441	0.0177593	0.154317643457346	0.574996	0.255383	0.000272694	0.00602318945110725	0.225606	0.188602	0.116992	0.393059266020391	0.0357921	0.0972626	0.301463	0.752082392807636	0.114141	0.186041	0.024009	0.37826248183094	0.00161833	0.0303164	0.60864	0.999359281632389	69.8669	-0.0695243	0.214825	0.697636584331472	0.837687601080291
ENSG00000145192	AHSG	0.909796	0.0555187	0.471524	0.499306	NA	-0.0954992	0.549298	0.302268	NA	-0.0732483	0.458739	0.292468	NA	-0.0275909	0.424556	0.681555	NA	-0.031716	0.451999	0.689787	0.881858032904139	0.0126317	0.164091	0.237288	NA	0.00388921	0.141543	0.634439	NA	0.000176988	0.0877837	0.953637	NA	2.03321	0.0408997	0.52731	0.818713923287927	0.91118654309121
ENSG00000111732	AICDA	1.26992	0.0864775	0.488186	0.336656	0.675495482863058	0.0667467	0.500331	0.459185	NA	0.0273205	0.407472	0.656699	NA	0.0559145	0.440007	0.441842	NA	0.177622	0.672704	0.10071	0.36040964351647	-0.0127506	0.164592	0.221835	NA	-0.00963178	0.144892	0.247799	NA	-0.00131236	0.0878198	0.687871	NA	2.38701	-0.305607	0.733399	0.174807364702129	0.365984764143714
ENSG00000186063	AIDA	33.5926	-0.0491396	0.220038	0.722669	0.910262402647862	0.207052	0.251691	0.229046	0.53995961973956	0.0651754	0.200627	0.600388	0.860920945068939	0.0221105	0.20238	0.862536	0.962042951096414	0.222173	0.230934	0.141785	0.434938288531756	0.0557861	0.132241	0.126844	NA	0.0122286	0.0885536	0.591675	0.951492065168811	0.0129653	0.0830436	0.131527	0.999359281632389	59.3789	-0.277042	0.24119	0.148455228024701	0.327795265343613
ENSG00000126878	AIF1L	0.570056	-0.00318986	0.455354	0.966328	NA	-0.0436787	0.496606	0.603785	NA	-0.00760711	0.397436	0.899543	NA	-0.0238914	0.427148	0.718072	NA	0.0994077	0.541042	0.260363	NA	0.00506787	0.158551	0.594152	NA	0.000179075	0.141561	0.980444	NA	0.000945107	0.0882879	0.744037	NA	2.43436	-0.0358142	0.510677	0.841830362789798	0.924537109539118
ENSG00000156709	AIFM1	48.8263	-0.250483	0.205249	0.0812116	0.33726758459574	-0.398018	0.237593	0.0221036	0.137840244519282	-0.14771	0.189158	0.24657	0.619793399610339	-0.183316	0.190812	0.163189	0.50192595938811	-0.301462	0.213555	0.0465112	0.235942767096449	-0.00120078	0.0883439	0.970175	0.996765274873124	0.0173109	0.081196	0.46825	0.921962986745381	0.00123903	0.028925	0.685441	0.999359281632389	132.796	-0.226348	0.187311	0.165687984379563	0.353712748654482
ENSG00000042286	AIFM2	47.8831	-0.0503764	0.194338	0.716909	0.90674117005986	-0.167585	0.221767	0.314795	0.632435557103478	-0.361011	0.230757	0.0102586	0.106937006698883	0.0888673	0.185318	0.492122	0.80383955638402	0.168573	0.201904	0.249973	0.574555485655525	0.0560749	0.114468	0.136715	0.574750805117237	-0.0118382	0.0792155	0.606731	0.951492065168811	0.000671015	0.0282543	0.826538	0.999359281632389	115.478	-0.0639423	0.183752	0.691545453215723	0.833982011090898
ENSG00000183773	AIFM3	0.259222	0.0206274	0.556394	0.717592	NA	0.0108715	0.577988	0.844245	NA	0.00151491	0.475957	0.9713	NA	0.0162319	0.511302	0.734832	NA	0.01919	0.54752	0.726867	NA	-8.34295e-05	0.161291	0.986236	NA	-0.000636864	0.143541	0.867922	NA	-0.000265451	0.0897993	0.859411	NA				NA	NA
ENSG00000146416	AIG1	17.3687	-0.0253741	0.257742	0.840935	0.949969319743326	-0.165878	0.314936	0.30723	0.624658282112045	0.123228	0.253707	0.27915	0.647897932512437	-0.0681537	0.246988	0.549097	0.832238803158803	-0.0794617	0.272849	0.557693	0.81311651029564	-0.0045881	0.112103	0.855083	NA	0.00250302	0.102657	0.90565	NA	0.0023331	0.0561283	0.693809	NA	42.1389	-0.141801	0.262766	0.475137155328359	0.680738396414503
ENSG00000163568	AIM2	0.322979	0.00640622	0.571159	0.897354	NA	0.00774306	0.594084	0.871976	NA	0.0198765	0.499221	0.594688	NA	-0.01102	0.525052	0.793656	NA	0.0211242	0.566484	0.661968	NA	-5.63881e-05	0.161736	0.98872	NA	3.23203e-05	0.143756	0.991816	NA	0.000492326	0.0900281	0.692645	NA	0	0	1.17813	NA	NA
ENSG00000164022	AIMP1	125.385	0.109791	0.144799	0.370177	0.704238493717818	0.0820861	0.165794	0.566059	0.809093090215781	0.134973	0.143267	0.247919	0.620263834128299	0.204566	0.147492	0.0887239	0.371469792501664	0.0180443	0.14963	0.88722	0.9625726415817	-0.0217116	0.0794731	0.566728	0.894390222061634	-0.0106634	0.0636209	0.650319	0.960594595780755	-0.0245314	0.0953466	0.0319331	0.777563072436399	259.816	-0.379957	0.143991	0.00415183191275667	0.0203860467463142
ENSG00000106305	AIMP2	69.7968	-0.421385	0.193628	0.00333086	0.0384063437481416	-0.513242	0.216523	0.00221459	0.0266103216743448	-0.448638	0.208346	0.00131881	0.0244173109732045	-0.620564	0.251232	9.1456e-05	0.00236595516526392	-0.475918	0.216715	0.00223042	0.0300838946840029	0.000704882	0.0825445	0.983993	0.997199910322131	-0.0522407	0.107243	0.10466	0.651912194782538	-0.0003844	0.020775	0.858473	0.999359281632389	90.5356	5.35157	0.405591	1.8780030263176e-40	2.3116706217052e-38
ENSG00000110711	AIP	19.8357	0.0399015	0.233481	0.768327	0.925244652200723	-0.00425968	0.274923	0.979539	0.99099577348197	-0.0145583	0.220647	0.900793	0.97723282286853	-0.0078607	0.225067	0.948028	0.987319115158412	-0.0843796	0.243248	0.558257	0.813539630852127	-0.00285298	0.101967	0.916937	NA	0.0179278	0.101667	0.446366	NA	-0.00276854	0.0486278	0.59718	NA	29.8216	0.0324792	0.284333	0.872819591899823	0.938975971215195
ENSG00000129221	AIPL1	0.295481	0.00943	0.547156	0.870086	NA	0.0361845	0.590147	0.534652	NA	0.026863	0.487568	0.544606	NA	-0.0103645	0.503472	0.832772	NA	0.0099268	0.539232	0.859274	NA	-9.00253e-05	0.161182	0.985697	NA	0	0.143466	1	NA	0.000596942	0.089815	0.703608	NA	0	0	1.17813	NA	NA
ENSG00000196581	AJAP1	0.073798	-0.000875303	0.570452	0.985925	NA	0.00774136	0.594084	0.872004	NA	0.00647512	0.491631	0.860169	NA	-0.00698102	0.523843	0.867772	NA	0.00668231	0.560282	0.888778	NA	-0.000641393	0.161758	0.872257	NA	-0.000429813	0.143764	0.891508	NA	0.000188894	0.0899787	0.87894	NA				NA	NA
ENSG00000129474	AJUBA	89.4148	0.168308	0.201585	0.233313	0.577683623378003	0.109996	0.226296	0.510817	0.779128618422331	-0.0435249	0.186148	0.729267	0.916686901278442	-0.020135	0.188521	0.875882	0.967170897471741	0.0471129	0.202555	0.745907	0.904890428241923	0.100191	0.168668	0.0368935	0.335823452284876	0.00883834	0.0799999	0.695416	0.961419394816323	0.0103466	0.0701729	0.148014	0.999359281632389	148.586	0.43183	0.170035	0.00435603841002349	0.0212233008794093
ENSG00000106992	AK1	9.53281	0.178365	0.328665	0.17676	0.501126112450419	0.21529	0.357237	0.177848	0.47935119052895	0.0278621	0.255738	0.779217	0.938788275884434	-0.0140323	0.263911	0.890091	0.970696980919506	0.0842953	0.291229	0.515911	0.789063081874678	0.0155201	0.127911	0.518506	NA	0.020223	0.128243	0.357432	NA	0.00161225	0.0642351	0.797486	NA	15.7707	0.00715239	0.343553	0.972206474914484	0.9864846636213
ENSG00000004455	AK2	77.8589	-0.0129693	0.174784	0.923411	0.974069366672493	-0.129278	0.197434	0.415133	0.717681118035073	0.0683775	0.164204	0.580262	0.852008938421515	-0.0580538	0.168355	0.646922	0.884694684581797	-0.229481	0.182103	0.105675	0.370969382096219	0.0664775	0.110374	0.100227	0.51834072677981	0.0688914	0.129144	0.0624628	0.578786997693523	0.00283469	0.0331678	0.379246	0.999359281632389	188.129	-0.246381	0.156727	0.0836725326184798	0.218827654800463
ENSG00000147853	AK3	157.351	0.396099	0.151279	0.00163577	0.0217787332825645	0.170773	0.163171	0.227407	0.538230505760169	0.270935	0.142463	0.0202791	0.167114227416368	0.0503903	0.140274	0.665721	0.890345994300754	0.28503	0.149195	0.0246834	0.160084743288844	0.0566234	0.0879328	0.161853	0.614395777945267	0.00986512	0.0632978	0.67394	0.960594595780755	0.00445831	0.0367422	0.185595	0.999359281632389	307.324	-0.271517	0.135233	0.0310780691650708	0.101871760847488
ENSG00000162433	AK4	8.71233	-0.323687	0.427451	0.0437764	0.232819206220529	-0.0162962	0.309302	0.915578	0.970184591082958	0.0164255	0.242906	0.876056	0.96972098925251	-0.0230405	0.239245	0.840032	0.955663261121812	0.0954092	0.28223	0.476666	0.762767972469562	-0.0167993	0.11818	0.520555	NA	-0.0295806	0.13324	0.238957	NA	0.00487436	0.0629264	0.450522	NA	20.3456	-0.656525	0.447312	0.0120407020794708	0.0488238843502662
ENSG00000154027	AK5	2.29953	-0.108455	0.442533	0.286643	0.626346962241619	0.0883244	0.41854	0.438314	0.731879118377829	0.0419162	0.340141	0.582742	0.853238131750987	-0.09998	0.419808	0.261767	0.626415489550278	-0.067162	0.375747	0.51151	0.787144365711493	-0.0160914	0.156553	0.342822	NA	0.00839535	0.134982	0.570991	NA	0.00048456	0.0802901	0.927236	NA	6.28675	-0.455797	0.603246	0.070894124837183	0.193724210992956
ENSG00000085231	AK6	65.4393	-0.0632515	0.192934	0.648706	0.874735397366193	-0.287799	0.232351	0.0918615	0.336794503153417	0.0401175	0.183881	0.749749	0.925612301161881	-0.159621	0.192214	0.222928	0.58370578783028	0.175658	0.204191	0.232245	0.556172168667177	-0.00896931	0.0902246	0.777212	0.961874849485202	-0.0587404	0.134251	0.0880603	0.625298719611777	-0.000446501	0.0282617	0.88488	0.999359281632389	173.672	-0.441294	0.189192	0.00716675934857534	0.0321663142765689
ENSG00000140057	AK7	6.83501	-0.026938	0.282193	0.81697	0.943169842811583	0.058168	0.329427	0.689112	0.877007586649275	0.0861033	0.284128	0.384464	0.738215756110723	0.0135538	0.262641	0.894403	0.971760037440336	0.0217137	0.291611	0.860794	0.951369896637031	-0.0368032	0.15988	0.175983	NA	-0.00354828	0.113259	0.859279	NA	-0.000804728	0.0629345	0.896979	NA	16.931	0.0681946	0.335538	0.741409498329495	0.866029295933341
ENSG00000165695	AK8	0.110332	-0.000875978	0.570452	0.985914	NA	-0.00132852	0.59312	0.977934	NA	0.0119022	0.493934	0.746851	NA	0.0054782	0.523814	0.895657	NA	-0.000325042	0.559544	0.994568	NA	-0.00064138	0.161758	0.87226	NA	3.23003e-05	0.143756	0.991821	NA	-0.000179332	0.0899816	0.884493	NA	0.276575	0.0398333	0.817659	0.820399945824098	NA
ENSG00000155085	AK9	9.09475	0.166051	0.327384	0.199943	0.534871781450927	0.269389	0.396913	0.101597	0.356419409969263	-0.024363	0.263235	0.79893	0.944145889205983	0.119802	0.293738	0.274703	0.639955244894313	0.407804	0.491769	0.0246615	0.160084743288844	0.00608026	0.123387	0.790466	NA	-0.00219599	0.115055	0.910917	NA	-0.000244482	0.0645709	0.968728	NA	19.1254	-0.23793	0.3385	0.266781542399941	0.480011134156999
ENSG00000121057	AKAP1	78.8414	-0.0521879	0.187402	0.705181	0.900048165872438	-0.0844456	0.219586	0.610206	0.835601158511613	-0.0280634	0.182243	0.823336	0.951856938495442	-0.042372	0.184144	0.74238	0.916865880558334	-0.193208	0.201405	0.188122	0.498944171046335	-0.0515773	0.110642	0.161257	0.614089119696826	-0.0244986	0.0887522	0.331615	0.863943020588043	-0.0101211	0.0673536	0.138478	0.999359281632389	156.881	0.0917862	0.162703	0.532238574692375	0.728960595521249
ENSG00000108599	AKAP10	73.95	0.12923	0.163517	0.324847	0.663407688467227	0.254054	0.186603	0.0992147	0.351752088423173	0.107875	0.158569	0.377933	0.732152454010041	0.133705	0.162081	0.286369	0.653487036787726	0.196889	0.168337	0.148827	0.443941229282314	0.00982886	0.0823323	0.782253	0.961874849485202	-0.000171955	0.0661306	0.993971	0.999165004295384	-0.00202097	0.0274438	0.44585	0.999359281632389	107.418	0.480999	0.191886	0.00370384430834196	0.0185521369027287
ENSG00000023516	AKAP11	78.5059	-0.126014	0.190175	0.364497	0.70013309058688	-0.131142	0.215606	0.426282	0.726190570168944	-0.0316153	0.183286	0.801455	0.945015477169047	-0.147309	0.187079	0.258541	0.623559993948042	-0.131204	0.198218	0.366821	0.685971535051991	-0.0650621	0.123172	0.0997401	0.516930216709252	-0.027703	0.0922421	0.28567	0.833089404156668	-0.00205146	0.0325903	0.541837	0.999359281632389	168.965	0.242882	0.176706	0.120468536152025	0.284265927263461
ENSG00000131016	AKAP12	467.437	0.0339887	0.142974	0.779712	0.928505042556631	0.269369	0.164622	0.0582971	0.255166841531021	-0.105074	0.139812	0.361809	0.719929398020524	-0.138501	0.141495	0.237694	0.599833172776799	0.00995879	0.14488	0.936295	0.978999490165474	0.0456109	0.0849017	0.244944	0.703001118353144	0.0109732	0.0639901	0.6412	0.957712672799817	0.000816571	0.0187249	0.654761	0.999359281632389	736.384	0.598923	0.122497	1.85857669271529e-07	2.66089542811338e-06
ENSG00000170776	AKAP13	355.956	0.398774	0.142839	0.000999276	0.0150279772476868	0.612373	0.168782	1.96443e-05	0.00056351774446086	0.319628	0.137547	0.00518256	0.0665800689037857	0.293963	0.137358	0.0108117	0.100663075889643	0.314161	0.140643	0.00991747	0.0875569404532481	0.0382782	0.0803162	0.331243	0.769097479276365	0.0261088	0.0705612	0.313859	0.857946622647741	0.000646489	0.01684	0.691933	0.999359281632389	415.147	0.71931	0.154273	2.54288231818489e-07	3.53200087489519e-06
ENSG00000197976	AKAP17A	105.327	0.928831	0.329645	1.20661e-05	0.00035187605087395	0.643404	0.277292	0.000733614	0.0114973466492848	0.227257	0.192606	0.080548	0.375208730319125	0.394579	0.227636	0.00626735	0.0686138084262156	0.67936	0.286586	0.000210349	0.00465745713424217	0.068907	0.132185	0.0865607	0.481416244012788	0.0101693	0.0797725	0.654834	0.960594595780755	0.00197426	0.0341817	0.583205	0.999359281632389	144.645	0.233958	0.165167	0.115207389771743	0.275638055644683
ENSG00000111254	AKAP3	1.12458	-0.00436279	0.419324	0.957245	0.984839509487781	0.118105	0.507889	0.267713	NA	0.00907204	0.342487	0.897924	NA	0.0412857	0.374492	0.592267	NA	-0.0445161	0.422962	0.610544	0.841959284343472	0.0186512	0.16921	0.16006	NA	0.0103093	0.143718	0.310169	NA	0.00373838	0.0897271	0.338531	NA	1.5339	-0.146915	0.628999	0.438814407738109	0.648890291696688
ENSG00000179841	AKAP5	5.31742	0.0410765	0.32448	0.693437	0.894683405936125	-0.0756674	0.355849	0.573117	0.813884822336442	0.0757574	0.306179	0.408031	0.755232202243398	0.0990671	0.306608	0.334021	0.696630590565357	-0.0342384	0.316574	0.764498	0.912089301355729	0.00632968	0.136025	0.749736	NA	0.0326743	0.160161	0.12221	NA	0.0132761	0.108318	0.109835	NA				NA	NA
ENSG00000151320	AKAP6	2.83875	0.0787949	0.342215	0.462786	0.770645496287019	-0.0953287	0.391902	0.441317	0.733668527833874	-0.0255138	0.295829	0.761105	0.930069930960359	0.0207076	0.298542	0.816427	0.948098225089096	-0.0916917	0.355437	0.416625	0.722444569077659	0.0125448	0.141454	0.53167	NA	0.0208279	0.14274	0.26375	NA	0.00207952	0.0768019	0.72808	NA	5.96705	0.0797742	0.414736	0.68549705185374	0.83080442828222
ENSG00000118507	AKAP7	18.9578	-0.195525	0.266976	0.164837	0.483882580668475	0.0558853	0.275897	0.737019	0.898801914001615	0.124096	0.227152	0.304469	0.670540953880776	-0.0306122	0.223466	0.801259	0.940933165364474	-0.00957196	0.242192	0.946505	0.982706017023407	-0.00213638	0.102317	0.937478	NA	0.00815657	0.0937602	0.711832	NA	0.001588	0.0448283	0.747633	NA	32.0771	0.129329	0.281687	0.524649201857375	0.722339046306774
ENSG00000105127	AKAP8	39.8779	0.116723	0.208157	0.406275	0.732455006258282	0.30248	0.248374	0.0826803	0.317181049917891	0.0250908	0.19153	0.841252	0.958267766581968	0.00272279	0.195777	0.983097	0.995438582526825	0.133518	0.214047	0.36525	0.684340347933921	0.0677333	0.137277	0.0881943	NA	0.0050453	0.0807255	0.82016	0.982142602746656	0.00482574	0.0488578	0.330551	0.999359281632389	70.6591	0.265813	0.23813	0.162566446699905	0.349092455927268
ENSG00000011243	AKAP8L	12.108	0.246653	0.301659	0.090916	0.358193713127231	0.108247	0.294389	0.508007	0.777133786531655	0.22544	0.303195	0.0760871	0.361844819529455	0.337298	0.355677	0.0251555	0.176057131496487	0.0718367	0.258134	0.607313	0.839839323182371	-0.0180083	0.118565	0.49516	NA	0.0289111	0.126638	0.256057	NA	-0.000199086	0.0516885	0.971636	NA	10.9479	2.42227	0.948976	7.48836295949225e-05	0.000623099292410276
ENSG00000127914	AKAP9	354.389	0.0980053	0.129582	0.388643	0.720229366817186	0.435218	0.150973	0.00108833	0.0155117193298658	0.158781	0.129106	0.148339	0.499948354778036	-0.159456	0.130065	0.152081	0.485552674288372	0.0544697	0.131634	0.640156	0.859662785548602	-0.0679769	0.0862821	0.10937	0.536273191008064	-0.00209051	0.0577206	0.927696	0.994762026829098	-0.00070146	0.0159944	0.644085	0.999359281632389	632.453	0.0755399	0.11812	0.500270663185469	0.702978419112084
ENSG00000166452	AKIP1	41.897	-0.0265813	0.1951	0.848249	0.952872559164525	-0.122073	0.224001	0.46448	0.746440679198956	-0.0534464	0.184292	0.671117	0.893509152927057	-0.267212	0.206461	0.0488696	0.262996455868507	-0.00943436	0.199735	0.948089	0.983146313391482	0.0379902	0.100844	0.271364	NA	0.00506774	0.0758882	0.820912	0.982142602746656	0.00514507	0.0474403	0.273996	0.999359281632389	85.1089	0.256674	0.201913	0.135686510976201	0.308456685131245
ENSG00000174574	AKIRIN1	61.7373	0.156572	0.179791	0.252647	0.597410697137062	0.422684	0.21334	0.0109155	0.0845829581588236	0.0776548	0.171677	0.53481	0.8284258597555	0.143185	0.170525	0.26235	0.626832848158034	0.163681	0.183046	0.248251	0.57285902116368	0.0165949	0.0870896	0.624722	0.908781026946112	0.0103058	0.0730045	0.654735	0.960594595780755	0.00549724	0.0463044	0.220378	0.999359281632389	129.879	-0.0521903	0.201209	0.761081245630874	0.877615921122109
ENSG00000135334	AKIRIN2	23.8155	-0.155702	0.236918	0.267079	0.607996728147891	0.32782	0.294307	0.0679594	0.28103212238009	-0.0505728	0.212435	0.675722	0.895229960616415	-0.16844	0.221951	0.194609	0.549131825674818	0.143962	0.247192	0.325886	0.6508212280189	0.00494619	0.0982893	0.862222	NA	-0.0849559	0.194351	0.0439773	NA	0.0147068	0.0905063	0.118729	0.999359281632389	47.3912	-0.391046	0.27125	0.0559573292048724	0.162097456565753
ENSG00000106948	AKNA	7.80318	0.0305325	0.270412	0.801374	0.937448870969781	0.0798086	0.322312	0.596517	0.827321051552942	0.160398	0.295489	0.16011	0.515839879465365	0.00281886	0.256527	0.978546	0.994559526832615	-0.210322	0.349149	0.138747	0.429946566123366	-0.0147565	0.123401	0.549821	NA	0.0145995	0.11586	0.503081	NA	-0.0019379	0.0607901	0.754091	NA	14.4062	-0.339485	0.39813	0.132881849465931	0.304913590300119
ENSG00000162641	AKNAD1	0.339465	0.0136968	0.516489	0.834281	NA	0.0449512	0.570085	0.508707	NA	0.00238033	0.44856	0.961829	NA	0.00206375	0.473418	0.970471	NA	0.0436395	0.534644	0.511861	NA	-0.000145723	0.160271	0.981696	NA	-0.00111854	0.143038	0.824935	NA	0.000355903	0.0893532	0.85774	NA	1.39333	-0.256626	0.761308	0.23219542510996	0.440414595731945
ENSG00000117448	AKR1A1	50.8215	-0.267332	0.234267	0.0698762	0.309760300342394	-0.230602	0.249061	0.181309	0.484329057089714	-0.0427837	0.197938	0.731169	0.917614463651474	-0.307341	0.242284	0.0291411	0.191863825193492	-0.133455	0.217987	0.366158	0.685555767395962	0.00835037	0.0947477	0.780256	0.961874849485202	0.0134663	0.0865651	0.558981	0.947797467846183	0.00157727	0.0360189	0.686852	0.999359281632389	142.015	-0.343159	0.177066	0.0282862308471656	0.0951211576124567
ENSG00000085662	AKR1B1	1072.11	-0.105833	0.151158	0.400006	0.728459442437051	-0.470642	0.183469	0.00200781	0.0247631850455047	-0.221137	0.149718	0.0648154	0.330523316031498	-0.187366	0.149335	0.121315	0.4354190268481	-0.222783	0.154972	0.086741	0.331837291565694	0.0319395	0.0842181	0.391563	0.811280314434609	0.0429253	0.0913304	0.147917	0.714041604729382	0.00465381	0.039157	0.202618	0.999359281632389	2320.86	-0.120147	0.10264	0.223234171423916	0.428963707478685
ENSG00000198074	AKR1B10	1839.15	-0.327585	0.156671	0.0108694	0.0919781318355168	-0.608933	0.191763	9.73006e-05	0.00217887990913128	-0.091798	0.145858	0.435941	0.774340515133779	-0.112912	0.14721	0.346179	0.704986971526005	-0.15256	0.152886	0.236885	0.561301110807061	-0.0333639	0.0844504	0.372589	0.801643102305267	-0.0115502	0.0665841	0.623324	0.954205986626075	-0.00169558	0.024372	0.465616	0.999359281632389				NA	NA
ENSG00000187134	AKR1C1	219.879	0.00788162	0.192533	0.95465	0.984311108728208	-0.234299	0.229214	0.166163	0.461581507899464	0.0891992	0.184874	0.47996	0.796316518533163	0.132983	0.188251	0.307054	0.671668938009183	0.0888624	0.197185	0.539491	0.803908701756155	-0.0064162	0.0909489	0.836969	0.973082361923868	0.0101668	0.0794706	0.655058	0.960594595780755	3.96838e-05	0.0290619	0.990102	0.999359281632389	490.201	-0.266701	0.123359	0.0218045878762089	0.0780171505400339
ENSG00000151632	AKR1C2	1442.66	-0.267339	0.165074	0.0433534	0.231423804273972	-0.550094	0.203214	0.000683501	0.0108927556226372	-0.0854627	0.154722	0.480267	0.796316518533163	-0.154434	0.157386	0.212834	0.572017340288331	-0.186637	0.163989	0.165059	0.46660742356965	-0.00908402	0.0830886	0.795891	0.967789132061034	0.0141527	0.0708886	0.550292	0.947797467846183	0.000441996	0.0209239	0.83843	0.999359281632389	3553.92	-0.134315	0.12128	0.241567404617733	0.450831790140509
ENSG00000196139	AKR1C3	565	-0.281435	0.151441	0.0255609	0.164779389688759	-0.58853	0.184977	0.00011663	0.00251850586729168	-0.0448134	0.142978	0.700658	0.906192558536702	-0.134361	0.144913	0.258392	0.623559993948042	-0.165245	0.150272	0.195275	0.508612458420959	-0.0449644	0.0864189	0.246264	0.704930276164113	-0.0121504	0.0656506	0.607141	0.951492065168811	-0.00176008	0.0240931	0.437372	0.999359281632389	1429.9	-0.164923	0.13556	0.19179969597516	0.389564114139215
ENSG00000198610	AKR1C4	1.88258	-0.0161277	0.343122	0.867805	0.958950688387594	0.0793428	0.417846	0.477726	0.756934040898432	0.00928678	0.317952	0.903209	0.97723282286853	0.0893377	0.352277	0.336799	0.698043283333087	0.1434	0.435398	0.212277	0.532873844536163	-0.00915647	0.144993	0.607654	NA	-0.0122547	0.13867	0.410766	NA	-0.00132111	0.0792263	0.812307	NA				NA	NA
ENSG00000122787	AKR1D1	0.244439	0.00859856	0.553583	0.877367	NA	0.010529	0.579698	0.847152	NA	0.00878313	0.479222	0.833113	NA	0.0257486	0.52035	0.592345	NA	0.00902945	0.544891	0.867151	NA	-8.03292e-05	0.161342	0.986501	NA	-0.000613232	0.143567	0.870398	NA	-0.000255622	0.0898199	0.862047	NA	0.559517	-0.146469	0.802147	0.444926817792606	NA
ENSG00000165568	AKR1E2	3.24484	0.0432802	0.333626	0.672127	0.887421029123022	0.174858	0.439758	0.194222	0.50062213113546	0.0703806	0.30148	0.440484	0.778039995827556	0.171387	0.409317	0.127568	0.446771673928386	-0.0329724	0.33114	0.761896	0.910560990983366	0.0185061	0.148725	0.369396	NA	0.0170991	0.138517	0.337816	NA	0.00023368	0.076576	0.967823	NA	5.62627	-0.685734	0.83976	0.0280555964231329	0.0945100289699057
ENSG00000053371	AKR7A2	17.7604	-0.230261	0.29445	0.109044	0.394567758874021	-0.177147	0.295191	0.291815	0.610179097813546	-0.138391	0.241345	0.244952	0.618025208643835	-0.0355802	0.22965	0.765217	0.926849586685553	-0.314627	0.317745	0.0507314	0.247399611826238	0.0280837	0.118921	0.337404	NA	0.0355413	0.130187	0.196612	NA	0.00123091	0.046914	0.811663	NA	59.3035	-0.421747	0.25208	0.032630273074353	0.106018687607174
ENSG00000162482	AKR7A3	0.125734	0.00640622	0.571159	0.897354	NA	0.00774052	0.594083	0.872018	NA	-0.00408005	0.490767	0.911818	NA	-0.010838	0.524981	0.796948	NA	0.00668231	0.560282	0.888778	NA	0.00109546	0.161793	0.78451	NA	0	0.143756	1	NA	0.000486913	0.0900268	0.695811	NA	0	0	1.17813	NA	NA
ENSG00000142208	AKT1	35.5664	0.0150059	0.20569	0.914241	0.97114926714279	-0.0916453	0.249045	0.589001	0.823236037708635	-0.0355213	0.19964	0.774721	0.936757873721803	0.0211101	0.205102	0.868161	0.96410607230384	0.0372521	0.21402	0.798806	0.926725365365714	-0.0240318	0.0998692	0.443072	NA	-0.0128737	0.0854148	0.575268	0.947797467846183	-0.0364161	0.144033	0.0361737	0.814602166492559	52.4734	0.438199	0.249706	0.0257379224413052	0.0885692196092344
ENSG00000105221	AKT2	184.991	-0.0477763	0.169006	0.719656	0.90883325253421	-0.802239	0.252451	1.45674e-05	0.000437660018114233	-0.211905	0.17078	0.0935185	0.403525725410908	-0.262988	0.173282	0.0425858	0.24234989648969	-0.54122	0.209705	0.000438948	0.00845882140193697	-0.0235282	0.0873346	0.499597	0.860785778375737	0.0677763	0.127281	0.0643316	0.586452533627326	0.000922123	0.0239205	0.708778	0.999359281632389	489.753	-0.0354841	0.138663	0.783108415716195	0.889167832250562
ENSG00000117020	AKT3	75.1911	-0.144933	0.180737	0.290241	0.629261424256653	0.0650666	0.201353	0.684302	0.874163444695598	0.140556	0.175545	0.265717	0.637023409462431	-0.0153164	0.173867	0.904541	0.974103167198612	-0.16386	0.186997	0.251731	0.57593382979707	-0.0720678	0.120698	0.0812995	0.468629953063677	-0.00532691	0.0711677	0.814031	0.981651801292539	-0.00341939	0.0370047	0.344136	0.999359281632389	154.166	0.114919	0.163052	0.434931157821476	0.645197086730875
ENSG00000166971	AKTIP	9.07842	0.00877492	0.261948	0.943699	0.981685753858596	0.00508754	0.306169	0.973834	0.988489947486085	0.0448009	0.248242	0.668198	0.891691621246394	-0.180282	0.292847	0.141575	0.469897557675484	0.0681179	0.285908	0.599668	0.835613631505018	-0.0156123	0.119923	0.540888	NA	-0.0298531	0.136745	0.22909	NA	0.0107543	0.0868188	0.205298	NA	12.6808	0.105636	0.349555	0.610252634097243	0.781655976015428
ENSG00000183239	AL109615.1	0.116662	0.00640622	0.571159	0.897354	NA	0.00774369	0.594084	0.871966	NA	0.0119027	0.493934	0.746841	NA	0.00547877	0.523814	0.895646	NA	0.0137281	0.562654	0.774496	NA	-5.64057e-05	0.161736	0.988717	NA	3.23102e-05	0.143756	0.991819	NA	0	0.0899734	1	NA	0	0	1.17813	NA	NA
ENSG00000201036	AL132709.2	0.949824	-0.0573991	0.459272	0.495835	NA	0.0720394	0.483401	0.447946	NA	0.013328	0.377365	0.835897	NA	0.0987758	0.500993	0.228281	NA	0.0600839	0.454474	0.485254	0.769905572977206	-3.41172e-05	0.154619	0.997602	NA	-0.00186221	0.140267	0.835668	NA	-0.00211613	0.088345	0.531283	NA				NA	NA
ENSG00000200385	AL136296.1	0.41817	0.0364623	0.512134	0.607246	NA	0.0566948	0.563604	0.445629	NA	0.0202161	0.43699	0.711202	NA	0.0568503	0.505907	0.377083	NA	-0.000866933	0.490374	0.989883	NA	0.00365312	0.160171	0.618975	NA	0.00169221	0.142715	0.769852	NA	5.76395e-06	0.0890049	0.997958	NA				NA	NA
ENSG00000178107	AL161668.1	0.140769	0.0137298	0.573735	0.782814	NA	0.00774259	0.594084	0.871984	NA	-0.00447376	0.490809	0.903398	NA	0.011637	0.52602	0.781156	NA	0.00668231	0.560282	0.888778	NA	0.00113902	0.161798	0.776289	NA	3.22903e-05	0.143756	0.991824	NA	1.69262e-06	0.0899734	0.998906	NA	0	0	1.17813	NA	NA
ENSG00000177788	AL162595.1	6.39366	-0.127843	0.335272	0.286599	0.626346962241619	0.172665	0.376165	0.239787	0.551110285937445	0.13084	0.309873	0.214142	0.590107260749288	0.0331024	0.27884	0.73266	0.913120256367501	0.0980877	0.319173	0.426536	0.729609276018991	-0.0145564	0.132054	0.525484	NA	-0.0176998	0.130255	0.388481	NA	-0.00746548	0.0841113	0.310222	NA	10.0607	0.0444037	0.365493	0.827165090569066	0.915121278949328
ENSG00000165121	AL353743.1	11.3083	0.0991436	0.272705	0.436205	0.751637983162916	0.0936378	0.301097	0.55959	0.805699790967344	0.262439	0.317621	0.0496576	0.28460827455768	0.0841356	0.246202	0.467611	0.787997978440021	0.0470676	0.265525	0.729264	0.89905984778012	0.0280387	0.131052	0.310492	NA	0.0348962	0.141181	0.187273	NA	0.00933409	0.0819864	0.244282	NA	16.6433	0.148724	0.326726	0.477333356714225	0.682751825437777
ENSG00000167046	AL357033.1	0.0861821	0.00640622	0.571159	0.897354	NA	0.00774369	0.594084	0.871966	NA	0.00647512	0.491631	0.860169	NA	0.011637	0.52602	0.781156	NA	0.0137281	0.562654	0.774496	NA	0	0.161735	1	NA	3.23102e-05	0.143756	0.991819	NA	1.69651e-06	0.0899734	0.998903	NA	0	0	1.17813	NA	NA
ENSG00000176868	AL358781.1	0.228905	0.0180456	0.559452	0.745188	NA	0.0102765	0.580969	0.84931	NA	0.0237004	0.490571	0.573352	NA	0.00721691	0.510225	0.877104	NA	0.00881743	0.546247	0.869038	NA	-7.80651e-05	0.161379	0.986696	NA	4.47712e-05	0.143569	0.99036	NA	0.000253127	0.0898356	0.861462	NA				NA	NA
ENSG00000124593	AL365205.1	2.29811	-0.0232902	0.348665	0.808697	0.940641764659314	0.0736286	0.397598	0.528187	0.788101932367882	0.134901	0.467875	0.143091	0.49206839405546	0.1853	0.475561	0.102524	0.401416404383687	0.25258	0.5914	0.0700398	0.295509283459066	-0.0264759	0.176592	0.122085	NA	-0.016227	0.144749	0.258071	NA	-0.00281142	0.0821408	0.608042	NA	2.57888	2.8284	2.21277	0.00158061071965755	0.00898983491461488
ENSG00000178715	AL450998.1	1.77822	-0.0272322	0.35967	0.772563	0.926979750649343	0.0237063	0.383295	0.835667	0.939906641104609	-0.00993323	0.312001	0.898577	0.9769130197246	-0.0435176	0.331211	0.607847	0.867408415010217	0.0486291	0.40552	0.595787	0.83438310296828	0.00639588	0.143484	0.715697	NA	-0.0153683	0.145506	0.242491	NA	0.00358301	0.0828814	0.526647	NA	2.47782	0.0439802	0.500379	0.808033512749934	0.904548822621128
ENSG00000170161	AL512625.1	2.93646	0.20069	0.56634	0.105184	0.387184980021152	0.0642138	0.389424	0.585394	0.821436101953805	0.151517	0.416804	0.135047	0.479091322059055	0.105047	0.363951	0.274823	0.639955244894313	0.169765	0.519019	0.14396	0.437660068140749	0.0237535	0.171707	0.154892	NA	0.000298808	0.137671	0.978548	NA	0.00913883	0.101299	0.0979875	NA	5.83308	-0.0796136	0.424496	0.683479648302138	0.829283814007299
ENSG00000169253	AL669983.1	0.656108	0.0634713	0.466522	0.455846	NA	0.0984993	0.566698	0.280356	NA	0.00133035	0.384258	0.982987	NA	-0.00258532	0.413861	0.968759	NA	-0.0507446	0.465344	0.534591	NA	0.00218204	0.155988	0.836818	NA	0.000817236	0.140601	0.923282	NA	-0.00166081	0.0883819	0.594971	NA	1.09613	-0.0530179	0.60061	0.764359117349679	0.87987980089194
ENSG00000148218	ALAD	18.0139	0.110181	0.248684	0.413983	0.738755810184449	-0.168077	0.300574	0.311929	0.629401549439663	0.0949942	0.231121	0.416266	0.759807813337423	-0.134116	0.246296	0.271699	0.63686749291802	0.116087	0.258879	0.415351	0.722035703284321	0.00723262	0.1067	0.78544	NA	-0.00475593	0.0971592	0.825732	NA	0.00439288	0.0574584	0.464854	NA	41.4839	-0.443513	0.285082	0.0349731877014474	0.112201278338766
ENSG00000023330	ALAS1	27.62	-0.143952	0.222839	0.307156	0.645211782516238	-0.0224738	0.252804	0.89419	0.962932490795925	-0.0957849	0.212671	0.434939	0.773915315200836	0.0227456	0.211449	0.856329	0.959572158881726	0.33172	0.259358	0.0376518	0.2081634186388	-0.0311516	0.108388	0.324393	NA	-0.0619115	0.154913	0.0809432	NA	-0.0199771	0.106016	0.0804581	0.999359281632389	48.2336	0.11346	0.243247	0.55395542962945	0.744449996900759
ENSG00000163631	ALB	0.587731	-0.0129878	0.572604	0.795369	NA	0.0308396	0.606832	0.530183	NA	0.00108424	0.490684	0.976438	NA	0.0190325	0.529873	0.653963	NA	0.00668337	0.560283	0.888761	NA	-0.00102928	0.161778	0.798071	NA	-0.00120523	0.143813	0.704578	NA	-0.000299028	0.0899893	0.810187	NA	0	0	1.17813	NA	NA
ENSG00000170017	ALCAM	367.264	0.0688178	0.139351	0.564762	0.831881223564428	0.01886	0.156534	0.890864	0.962573993594101	0.392237	0.14672	0.000943005	0.0189118479862755	0.0735334	0.136181	0.52113	0.817176681324602	0.163159	0.141929	0.184183	0.492799142913662	-0.069832	0.0931026	0.0978265	0.514652538628674	-0.00131572	0.0605553	0.954403	0.996268942163175	0.00135175	0.0206825	0.484339	0.999359281632389	751.393	0.0270375	0.1216	0.814143262454556	0.908761746677699
ENSG00000161618	ALDH16A1	17.9313	-0.0673847	0.243845	0.613435	0.858445549635394	0.356189	0.332628	0.0509485	0.235535629424283	-0.0830807	0.231688	0.472039	0.792514390123654	0.186259	0.249725	0.146261	0.477149252663806	0.189134	0.264268	0.201348	0.517964842076602	0.00259416	0.103849	0.923078	NA	-0.0102285	0.0981804	0.644884	NA	-0.00260278	0.0500958	0.629989	NA	29.0104	-0.195481	0.2967	0.34610202496427	0.562599663834604
ENSG00000059573	ALDH18A1	25.3139	-0.404919	0.292334	0.0132333	0.106030731244637	-0.357468	0.26832	0.045985	0.221725940882024	-0.272102	0.25064	0.0436798	0.264106378777173	0.00199658	0.20598	0.987448	0.996006255099493	-0.394088	0.287175	0.0184236	0.133734121620182	-0.0135107	0.0956526	0.655964	NA	-0.000895565	0.0804672	0.967571	NA	-0.00899249	0.0675771	0.190393	0.999359281632389	66.8025	-0.0718794	0.233566	0.70173627124188	0.840420343684346
ENSG00000165092	ALDH1A1	4042.08	-0.430432	0.145513	0.000441628	0.00767559982938314	-0.606953	0.169226	2.41617e-05	0.000675991927012096	-0.231762	0.135554	0.0408138	0.256069000634336	-0.304577	0.138342	0.00856182	0.0857365411439556	-0.207628	0.13906	0.0864331	0.331189256987629	-0.00492989	0.0772895	0.896888	0.982701890844579	0.00165308	0.0601415	0.942763	0.996168832866392	0.00148968	0.0212538	0.448953	0.999359281632389	9227.08	0.17384	0.117782	0.11967809422186	0.283046093423565
ENSG00000128918	ALDH1A2	0.633777	-0.114351	0.545859	0.226631	NA	0.0461151	0.49484	0.588166	NA	-0.0442836	0.407162	0.502378	NA	-0.00268524	0.409854	0.967847	NA	0.0609889	0.47608	0.462787	NA	-0.000336782	0.154209	0.976883	NA	-0.00990165	0.144742	0.258727	NA	-0.00394327	0.09117	0.248188	NA	0.502571	0.192603	0.882724	0.340100964228838	NA
ENSG00000184254	ALDH1A3	38.8385	0.000529713	0.253925	0.996688	0.999045664574287	-0.00619091	0.299915	0.968725	0.986042396699971	-0.320471	0.377753	0.0275941	0.201633480643727	-0.0898007	0.247956	0.438388	0.768421991987895	0.0418397	0.263973	0.758934	0.909283399915542	0.0265218	0.127567	0.336749	NA	-0.00435807	0.103179	0.837094	0.985783800926868	0.00247585	0.0565044	0.677534	0.999359281632389				NA	NA
ENSG00000137124	ALDH1B1	25.2201	-0.456055	0.315051	0.00764689	0.071424314438458	-0.495796	0.311974	0.00996589	0.0798610610065134	-0.171338	0.224775	0.172992	0.535126703935613	-0.0325948	0.210423	0.795929	0.939253256058622	-0.938259	0.462698	0.000209533	0.00464803331967151	-0.0572953	0.132154	0.121367	NA	0.0113704	0.0847686	0.617412	NA	-0.0308229	0.132788	0.0455488	0.895211934104544	94.271	-0.455057	0.215688	0.0113474214287141	0.0466753493248584
ENSG00000144908	ALDH1L1	0.459726	0.0180708	0.489492	0.799345	NA	0.0429002	0.540913	0.564612	NA	0.0515325	0.471092	0.38122	NA	0.0701608	0.519319	0.303602	NA	0.0952714	0.578594	0.241799	NA	-0.000212205	0.15919	0.977765	NA	0.000123084	0.142399	0.983881	NA	6.41828e-06	0.0888485	0.997841	NA	0	0	1.17813	NA	NA
ENSG00000136010	ALDH1L2	11.4364	0.129104	0.253344	0.340634	0.679242616599195	0.499404	0.42737	0.0140157	0.100450350190866	0.197999	0.280615	0.108063	0.431792528865941	0.181226	0.26107	0.150908	0.483977575961199	0.140303	0.290013	0.308985	0.63614728091994	-0.0498263	0.15425	0.132433	NA	-0.101214	0.239577	0.0239605	NA	-0.00333521	0.05511	0.567655	NA	13.6541	0.133052	0.343477	0.523917165806961	0.722077932609493
ENSG00000111275	ALDH2	186.801	0.166895	0.155696	0.192194	0.52428780814488	0.0915048	0.177353	0.540189	0.796470791514319	0.192875	0.15088	0.108306	0.431815033397467	0.26386	0.154512	0.0323997	0.206479921049128	0.123883	0.15558	0.341938	0.665516515671283	0.0432105	0.0879665	0.257079	0.71639112165498	0.0528279	0.101585	0.101248	0.646100297148251	0.000885356	0.0207688	0.668805	0.999359281632389	266.166	0.25488	0.137701	0.0463187802210125	0.139686797349148
ENSG00000108602	ALDH3A1	719.294	0.148698	0.165922	0.260872	0.603754211080478	-0.0476749	0.188395	0.757966	0.907780599602972	0.147434	0.160458	0.231073	0.607634988401923	0.115164	0.160923	0.356766	0.712883890689348	0.204061	0.169882	0.136502	0.427444710511042	0.00621415	0.0840016	0.856971	0.974770976265193	-0.00482261	0.0685607	0.832209	0.984419709964272	0.000842047	0.0231162	0.723589	0.999359281632389	1375.16	0.399915	0.12533	0.000675706966859071	0.00429955193588461
ENSG00000072210	ALDH3A2	252.767	-0.559726	0.164646	1.98912e-05	0.000551161462180049	-0.700889	0.183554	3.77138e-06	0.000138899350898669	-0.131931	0.140154	0.252999	0.626197865689926	-0.685994	0.189512	6.49061e-07	3.14295418170548e-05	-0.355779	0.150672	0.00526312	0.0564787971367583	-0.145336	0.142501	0.00993384	0.168179510596932	-0.0288124	0.0734596	0.276051	0.829719805401999	-0.000844959	0.018037	0.625937	0.999359281632389	682.669	-0.0855453	0.115871	0.437384607756678	0.647399751199709
ENSG00000006534	ALDH3B1	189.69	-0.329773	0.191299	0.0201531	0.141976603008179	-0.138936	0.203837	0.388462	0.697238218105687	-0.266065	0.180533	0.039615	0.25090955917229	-0.129071	0.173154	0.314012	0.676543215181603	-0.287017	0.189549	0.047387	0.238367727958965	0.0154349	0.0874642	0.6461	0.917431770426377	0.00244544	0.0710104	0.913473	0.992553049403415	-0.00130788	0.0270831	0.640454	0.999359281632389	445.758	-0.268874	0.117659	0.0158851405622694	0.0608854582252481
ENSG00000159423	ALDH4A1	11.1166	-0.0823114	0.268651	0.515317	0.803804909133904	-0.037626	0.310844	0.806413	0.927576902677022	-0.0766149	0.258133	0.464485	0.788743109084438	-0.24659	0.357608	0.0648629	0.311029032267685	-0.0256864	0.275133	0.844803	0.945294772980016	-0.0233084	0.126772	0.382079	NA	-0.0163526	0.115123	0.464683	NA	0.000164122	0.0543476	0.9774	NA	33.5593	-0.37082	0.305839	0.0840736776740662	0.219542797905773
ENSG00000112294	ALDH5A1	21.1402	-0.355551	0.307083	0.0264446	0.168323128734027	-0.193473	0.270482	0.260517	0.573770035824587	-0.0812096	0.21932	0.498147	0.807049496636198	-0.106041	0.220842	0.399419	0.746466009652799	-0.146951	0.237536	0.319775	0.646179743152427	-0.0257774	0.107751	0.394396	NA	0.0117753	0.089948	0.603816	NA	-0.00141783	0.0396842	0.74601	NA	64.9366	-0.461988	0.237482	0.0155660515211434	0.0599628941510521
ENSG00000119711	ALDH6A1	23.1295	0.123692	0.222607	0.377568	0.710118290986926	-0.095956	0.259448	0.571297	0.812384982908247	-0.0467299	0.212903	0.698464	0.905018639133368	-0.00261944	0.216396	0.983139	0.995438582526825	-0.0330564	0.236775	0.818535	0.933330452259525	-0.0134189	0.100067	0.644403	NA	-0.0331099	0.116974	0.222967	NA	-0.00830266	0.0678086	0.229442	0.999359281632389	49.0396	-0.110934	0.251243	0.56867418578308	0.753730770895007
ENSG00000164904	ALDH7A1	65.4667	-0.0340595	0.168427	0.797728	0.936544422558297	0.141787	0.192943	0.36589	0.679878406743666	-0.0246919	0.165881	0.842015	0.958408713095019	-0.0550087	0.164147	0.661635	0.889466883943487	-0.186605	0.174465	0.178958	0.486338065525538	-0.0235613	0.0856106	0.507045	0.866027976331976	0.0328541	0.0860186	0.227458	0.796611998150284	0.000299658	0.020904	0.890645	0.999359281632389	144.906	-0.426311	0.174579	0.00581865117479713	0.026903200159269
ENSG00000118514	ALDH8A1	0.466361	-0.0152292	0.573575	0.761563	NA	-0.0110939	0.594139	0.819201	NA	0.00647409	0.491631	0.860191	NA	0.0222523	0.532753	0.600911	NA	0.0271218	0.570751	0.577973	NA	-0.00180563	0.161895	0.654163	NA	-0.00134765	0.143827	0.672048	NA	-0.000539156	0.0900393	0.665518	NA	1.2174	0.098048	0.61144	0.589789567421688	0.767909602129952
ENSG00000143149	ALDH9A1	64.2113	-0.260133	0.198717	0.0682548	0.30518789465053	-0.280717	0.222056	0.0945439	0.343357816777328	-0.100855	0.182439	0.424854	0.766197108720706	-0.0778818	0.182054	0.54608	0.83090764122812	-0.106827	0.197158	0.461156	0.753559718131055	-0.0243746	0.0920954	0.465581	0.841795375153905	-0.0431589	0.109413	0.148868	0.714727360750403	-0.00209924	0.032139	0.52315	0.999359281632389	136.875	0.183454	0.177478	0.242635520712839	0.451814256879463
ENSG00000149925	ALDOA	0.861004	0.0523234	0.423324	0.551143	NA	0.0382104	0.484061	0.654994	NA	0.0312181	0.398053	0.625184	NA	-0.0114023	0.377583	0.874104	NA	0.0692319	0.473211	0.421396	0.725791636776379	-0.012198	0.162333	0.2892	NA	-0.00912924	0.143627	0.324362	NA	0.000804286	0.0860139	0.836773	NA	0.826232	0.306722	1.00119	0.186570656589327	0.382835280864764
ENSG00000136872	ALDOB	0.255005	0.0222164	0.571823	0.673108	NA	-0.00320551	0.587491	0.949562	NA	0.0073217	0.486994	0.849963	NA	0.0131413	0.521038	0.765447	NA	0.0235907	0.562151	0.643055	NA	-6.49782e-05	0.161595	0.987876	NA	3.72162e-05	0.143682	0.991216	NA	1.94642e-06	0.0899128	0.998827	NA	0.234765	-0.0410318	0.845474	0.813793249944057	NA
ENSG00000109107	ALDOC	0.502818	-0.00358716	0.441611	0.963205	NA	0.0197809	0.486165	0.808781	NA	0.0718404	0.475708	0.283135	NA	8.01591e-05	0.418723	0.99902	NA	0.0255072	0.462757	0.738321	NA	-0.0112775	0.163574	0.250828	NA	-0.00851862	0.144412	0.277312	NA	-0.00127075	0.088179	0.678496	NA	0.464283	0.0885994	0.777857	0.625995572611844	NA
ENSG00000033011	ALG1	18.3851	-0.0478111	0.225187	0.728173	0.912371617008213	-0.130638	0.274897	0.439195	0.73245591262331	-0.241166	0.261333	0.0657744	0.333313893247928	-0.297678	0.286041	0.0359543	0.219621538364403	-0.162548	0.255605	0.267965	0.595081875460503	0.00452481	0.0979824	0.874133	NA	-0.0251015	0.106767	0.318438	NA	0.000542138	0.0381035	0.898754	NA	27.7265	1.22876	0.480434	0.000105767524033938	0.000844012231653829
ENSG00000139133	ALG10	5.24212	0.0239924	0.299526	0.82707	0.94590531317281	0.0359345	0.336258	0.797566	0.924429217298317	-0.0214244	0.271815	0.815405	0.948708516051467	-0.288087	0.486318	0.0437058	0.245771688477663	0.608192	0.766346	0.00927664	0.0836868137815049	0.0134305	0.132637	0.549918	NA	-0.0255841	0.147903	0.202541	NA	0.0246779	0.141322	0.0430093	NA	13.1464	-0.08551	0.342275	0.679345244912067	0.826173872325513
ENSG00000175548	ALG10B	27.3525	-0.121483	0.229967	0.38293	0.715361581190222	0.145665	0.263865	0.392906	0.700663473771792	0.131184	0.218435	0.288165	0.656719678016842	0.144651	0.220923	0.259638	0.624302672614626	0.0670784	0.234773	0.643836	0.861975585017585	-0.0315853	0.11351	0.308605	NA	-0.0281727	0.110926	0.276603	NA	-0.00438673	0.0516599	0.415868	0.999359281632389	47.3722	0.139582	0.245044	0.468402951392802	0.674664049289243
ENSG00000182858	ALG12	8.76661	0.0506526	0.280474	0.67039	0.886876967431453	0.116136	0.328801	0.444648	0.735626785265497	-0.0951683	0.280478	0.350389	0.71176997560955	0.00143123	0.258605	0.988997	0.996649752393256	0.00471024	0.28765	0.969979	0.990055472019227	0.0123438	0.123987	0.60635	NA	0.00421531	0.112506	0.834584	NA	0.0023968	0.0642086	0.705407	NA				NA	NA
ENSG00000101901	ALG13	47.1697	0.267502	0.198202	0.0608626	0.284352071101874	0.095687	0.217664	0.562486	0.807620630179819	-0.0433086	0.183208	0.73063	0.91721343009299	0.0368473	0.180962	0.774576	0.929539934772302	-0.0485571	0.198691	0.737457	0.90296424885145	0.0213256	0.0918577	0.51683	0.870862617770667	0.0023178	0.0745	0.917268	0.992553049403415	0.0047648	0.0452071	0.286074	0.999359281632389	92.1346	-0.253706	0.204059	0.143089240434634	0.320038152843463
ENSG00000172339	ALG14	7.4107	0.0960701	0.301601	0.421074	0.742881954341731	0.064665	0.335256	0.651151	0.857100116008451	0.0189598	0.270362	0.837014	0.956936819366963	-0.0405112	0.271744	0.686688	0.898067817303282	0.0692762	0.315141	0.561964	0.815443897241813	-0.0186867	0.136616	0.424364	NA	-0.0239973	0.139737	0.262785	NA	0.00297453	0.0688853	0.645924	NA				NA	NA
ENSG00000119523	ALG2	87.5332	0.228055	0.169053	0.0882163	0.352828520692351	-0.0454589	0.190276	0.770092	0.914837404304394	0.0725972	0.161737	0.555265	0.840126969071453	-0.0131053	0.161048	0.916335	0.977060478848792	0.33318	0.179286	0.0183364	0.133264118625736	0.0066217	0.0833356	0.849317	0.974598970334374	-0.014245	0.0720986	0.547037	0.947797467846183	0.00279887	0.0318758	0.358592	0.999359281632389	149.453	0.214906	0.172611	0.162065682370111	0.348366397531416
ENSG00000120697	ALG5	73.1364	-0.0686735	0.163616	0.600599	0.851030815643886	-0.0275211	0.185136	0.857441	0.950372856700525	-0.0447679	0.160462	0.715124	0.912058015609114	-0.170613	0.163785	0.176214	0.523113510331802	-0.163544	0.1732	0.236936	0.561301110807061	-0.0175507	0.083068	0.624426	0.908781026946112	-0.0105376	0.0682266	0.651276	0.960594595780755	1.88004e-05	0.0195871	0.992615	0.999359281632389	146.056	0.0759381	0.166752	0.612248214615252	0.783055553356753
ENSG00000088035	ALG6	10.4117	-0.279837	0.334837	0.0637154	0.291759418402326	-0.322857	0.361392	0.0685483	0.282341175370324	-0.144859	0.262934	0.210455	0.585873768550323	-0.0533594	0.238424	0.645897	0.88432387378725	-0.151965	0.293822	0.273732	0.601074905177436	-0.0105469	0.108019	0.693379	NA	-0.0357809	0.135543	0.190042	NA	-0.00303594	0.0531297	0.592276	NA	28.6281	-0.267449	0.30211	0.203979039161391	0.405406837352211
ENSG00000159063	ALG8	66.7477	-0.215671	0.185867	0.12086	0.416251890199176	0.0698897	0.203001	0.663493	0.863303883016091	-0.0558806	0.17631	0.656216	0.88772523882456	0.088593	0.174887	0.489489	0.801844952443414	0.105327	0.183399	0.45692	0.75028833069636	-0.0527348	0.104369	0.161602	0.614089119696826	-0.017972	0.0781274	0.455493	0.916711788986113	-0.00624041	0.0499689	0.200672	0.999359281632389	159.678	-0.535794	0.184073	0.00085095611153441	0.00525513553032066
ENSG00000086848	ALG9	6.3633	0.0964469	0.281204	0.438989	0.753053339333785	-0.0586527	0.323989	0.692271	0.87820423252078	0.0154789	0.253789	0.876451	0.96972098925251	-0.0656912	0.272528	0.527081	0.820603830421586	-0.0873583	0.307343	0.484372	0.769122183926486	-0.00517629	0.118299	0.82831	NA	-0.00816335	0.112792	0.693276	NA	-0.00160747	0.0610799	0.79491	NA	11.6199	0.329598	0.399119	0.142875638383641	0.319760754744078
ENSG00000196711	ALKAL1	0.676143	0.0211831	0.458781	0.781745	NA	-0.0548431	0.514079	0.513022	NA	0.144893	0.630716	0.0857168	NA	0.00268135	0.423525	0.966861	NA	-0.0584532	0.487356	0.467838	NA	-0.00641462	0.15988	0.480898	NA	0.00315769	0.141708	0.68173	NA	-0.000143121	0.0881132	0.960058	NA				NA	NA
ENSG00000100601	ALKBH1	8.67044	0.0780854	0.268836	0.535431	0.815945567955998	-0.171909	0.32628	0.282981	0.600281291929049	0.0290064	0.245568	0.781414	0.939172552828909	-0.0721897	0.251917	0.520185	0.816939810715439	-0.214471	0.348023	0.133769	0.422672756161293	0.00163295	0.113762	0.94706	NA	0.00979709	0.10873	0.647716	NA	0.00843105	0.0787227	0.274747	NA	19.5304	0.0125803	0.31259	0.951287449180208	0.977202618059554
ENSG00000189046	ALKBH2	20.9647	-0.106466	0.231929	0.441106	0.754899726032542	-0.137862	0.275418	0.414917	0.717681118035073	0.0322265	0.219196	0.784382	0.940312090005487	-0.112258	0.234704	0.359649	0.715380294562787	-0.0326907	0.242121	0.819078	0.933330452259525	-0.071742	0.166193	0.0720808	NA	-0.0474748	0.142278	0.126522	NA	-0.0317207	0.141505	0.0463239	NA				NA	NA
ENSG00000166199	ALKBH3	10.769	-0.0450967	0.27126	0.711636	0.903553541534641	-0.0185495	0.316701	0.901619	0.965911540118645	-0.0178589	0.253623	0.857923	0.963250762010078	0.00320518	0.255723	0.975701	0.993883598342274	-0.0514714	0.288462	0.685691	0.88048940323928	-0.0271382	0.136791	0.305987	NA	-0.0199508	0.124317	0.37441	NA	-0.00640343	0.0743316	0.372298	NA	24.7913	-0.221127	0.306954	0.292207700710353	0.508077978065785
ENSG00000160993	ALKBH4	7.44307	0.0291805	0.277694	0.805196	0.939572109739348	-0.0351333	0.324652	0.810357	0.929834310804757	-0.0192549	0.25673	0.844709	0.958481668666447	0.0178349	0.262886	0.861457	0.961934406267338	-0.0407531	0.292662	0.743508	0.904370896932767	0.00370287	0.119751	0.874379	NA	0.00113909	0.11151	0.954882	NA	-0.00226415	0.0644701	0.72084	NA	18.0383	0.00458344	0.318919	0.98225772417829	0.991594865366625
ENSG00000091542	ALKBH5	41.9454	-0.11335	0.19768	0.41772	0.741149921153199	-0.106787	0.22149	0.520574	0.784079230765961	-0.13645	0.184926	0.282991	0.652336398691562	-0.135579	0.189454	0.298126	0.664842983199654	-0.0131088	0.198892	0.927858	0.976217305828582	0.0807966	0.136953	0.0611827	NA	0.00273501	0.074868	0.902429	0.992553049403415	0.00293311	0.0368094	0.430243	0.999359281632389	111.581	-0.43201	0.19914	0.011164430599969	0.0460731742948239
ENSG00000125652	ALKBH7	6.0592	0.0723204	0.304941	0.527017	0.809776114902583	-0.192885	0.369674	0.206776	0.514586401993693	0.0329262	0.264519	0.731379	0.91764541750516	-0.0502915	0.274423	0.617756	0.87310937100973	-0.096306	0.304656	0.44902	0.746626290967909	0.021131	0.139232	0.37477	NA	0.0675472	0.210774	0.0338462	NA	0.0105483	0.0942492	0.199373	NA	14.6989	0.111992	0.334243	0.590343404705838	0.768070407118798
ENSG00000137760	ALKBH8	23.3646	-0.209067	0.256766	0.143775	0.455847808257755	-0.0678501	0.270843	0.685658	0.875007556125078	0.102689	0.222454	0.393442	0.743910639217428	-0.0253839	0.219386	0.836603	0.954768722085312	-0.111289	0.246881	0.441807	0.741123996406018	-0.03243	0.11832	0.290274	NA	-0.0104112	0.0935459	0.641902	NA	-0.00094843	0.0417789	0.838376	0.999359281632389	51.2204	0.134627	0.241853	0.481471439499195	0.686227646304395
ENSG00000151360	ALLC	0.186636	0.00640622	0.571159	0.897354	NA	0.00774426	0.594084	0.871957	NA	0.0162245	0.496535	0.661762	NA	0.00547877	0.523814	0.895646	NA	0.020394	0.566055	0.672612	NA	-5.6396e-05	0.161736	0.988719	NA	3.23193e-05	0.143756	0.991817	NA	0	0.0899734	1	NA	0	0	1.17813	NA	NA
ENSG00000116127	ALMS1	28.2781	0.160378	0.219375	0.257932	0.601203129692973	0.491111	0.291745	0.00928383	0.0758776182589306	0.281508	0.231088	0.037335	0.241993519012008	0.289293	0.231756	0.0371657	0.224241108293814	0.254523	0.239316	0.0968231	0.352187445595606	0.00482175	0.0954076	0.869743	NA	-0.0106205	0.0872172	0.638276	NA	0.00064914	0.0352335	0.868503	0.999359281632389	43.8192	-0.117641	0.250329	0.544942709352171	0.738053809846009
ENSG00000163016	ALMS1P1	1.16923	0.0142742	0.407092	0.864994	0.958606995517401	0.118986	0.574014	0.227609	NA	0.0162468	0.373751	0.803588	NA	0.0492614	0.401496	0.51346	NA	0.079354	0.447884	0.393061	0.70564582245656	-0.00380904	0.154318	0.751897	NA	-0.00010926	0.138939	0.991348	NA	-0.000803031	0.0862773	0.832833	NA	0.103125	-0.00460822	0.839673	0.978718958876443	NA
ENSG00000179477	ALOX12B	0.83477	-0.00283416	0.395382	0.973552	NA	-0.0174588	0.445671	0.848577	NA	-0.0261127	0.357051	0.708564	NA	-0.0559074	0.405103	0.466441	NA	-0.094968	0.473476	0.315732	0.642377906210926	0.00648748	0.152302	0.642504	NA	0.000455819	0.137632	0.967382	NA	0.000936463	0.0848789	0.827886	NA	2.74028	-0.372732	0.799639	0.124964556075472	0.292065785904022
ENSG00000161905	ALOX15	0.188659	0.0128927	0.573025	0.796143	NA	0.0077429	0.594084	0.871979	NA	0.00108343	0.490684	0.976455	NA	0.00547877	0.523814	0.895646	NA	0.0137281	0.562654	0.774496	NA	-5.64419e-05	0.161736	0.98871	NA	-0.000429822	0.143764	0.891506	NA	-0.000179339	0.0899816	0.884488	NA	0	0	1.17813	NA	NA
ENSG00000179593	ALOX15B	0.147291	0.00640653	0.571159	0.897349	NA	0.0140803	0.596211	0.770026	NA	0.00647535	0.491631	0.860164	NA	0.0189159	0.530191	0.654721	NA	0.00668261	0.560282	0.888773	NA	0	0.161735	1	NA	0	0.143756	1	NA	1.70094e-06	0.0899734	0.998901	NA				NA	NA
ENSG00000012779	ALOX5	0.253298	0.00875874	0.552336	0.875953	NA	0.0195611	0.58261	0.723561	NA	0.00895319	0.478337	0.831205	NA	0.0262561	0.519708	0.58803	NA	-0.000446324	0.542443	0.99344	NA	-0.000934265	0.161359	0.845734	NA	4.7135e-05	0.143534	0.990106	NA	-0.000261508	0.0898075	0.860464	NA	0.275411	0.0789573	0.872393	0.656176604216409	NA
ENSG00000132965	ALOX5AP	0.207996	0.00645471	0.570754	0.896901	NA	-0.00287456	0.592775	0.952492	NA	0.00652606	0.491347	0.859548	NA	0.0183645	0.529472	0.664837	NA	0.00673401	0.55993	0.888286	NA	0.000533323	0.161743	0.894106	NA	0	0.143751	1	NA	1.71588e-06	0.0899698	0.998896	NA	1.56558	-0.321845	0.823681	0.165148312506285	0.352938191704213
ENSG00000179148	ALOXE3	1.42944	0.0704505	0.389083	0.469301	0.77528805228315	0.104127	0.509704	0.304487	NA	-0.0415849	0.369602	0.558134	NA	0.0847424	0.408817	0.319731	NA	0.0109411	0.381844	0.90493	0.968257675825983	-0.00657798	0.149927	0.663364	NA	-0.00392794	0.136209	0.755962	NA	-0.00378382	0.0876824	0.417989	NA	2.82533	0.101166	0.524033	0.584820300022208	0.764880385068127
ENSG00000163286	ALPG	0.144865	-0.0118742	0.572196	0.812368	NA	0.00774145	0.594084	0.872003	NA	0.00108343	0.490684	0.976455	NA	0.011637	0.52602	0.781156	NA	0.00668231	0.560282	0.888778	NA	-0.000940027	0.161769	0.815101	NA	-0.00113407	0.143806	0.72105	NA	-0.00045541	0.09002	0.714364	NA	0	0	1.17813	NA	NA
ENSG00000073331	ALPK1	19.3436	0.00610288	0.234521	0.963868	0.98690415461861	0.0407134	0.268668	0.808021	0.928345488660338	0.0399648	0.221537	0.732695	0.918397533511499	-0.100937	0.227014	0.415	0.756615597824412	-0.197262	0.266942	0.184188	0.492799142913662	-0.00788131	0.103218	0.774091	NA	0.0116251	0.0957355	0.60546	NA	0.00533979	0.0579518	0.373795	NA	37.6278	0.26054	0.279101	0.203480089018685	0.404974568339782
ENSG00000198796	ALPK2	67.6183	0.0206399	0.172689	0.87784	0.960939668573156	0.487498	0.21447	0.00347024	0.0377001939824426	-0.121775	0.16905	0.329956	0.692614440819133	0.156306	0.170892	0.221842	0.582275026786063	0.182496	0.188258	0.203359	0.520306664603776	0.031222	0.0892088	0.380248	0.806641664578878	-0.191074	0.234074	0.00764182	0.20805412617672	-0.00247715	0.0314438	0.421419	0.999359281632389	102.485	0.437876	0.215699	0.0148396048299389	0.0577671130948076
ENSG00000136383	ALPK3	1.23687	-0.0894944	0.44676	0.347979	0.685749623582659	-0.0914052	0.477382	0.371047	NA	0.0326331	0.337497	0.662904	NA	-0.0300044	0.361724	0.696213	NA	0.160242	0.504258	0.160083	0.457655019015536	-0.00130792	0.147176	0.931954	NA	-0.00748944	0.138708	0.542204	NA	-0.000319517	0.0827145	0.947104	NA	1.81055	-0.033534	0.519297	0.851064091606223	0.928368522988507
ENSG00000003393	ALS2	22.9781	-0.0584613	0.227958	0.670115	0.886715018875755	0.00639388	0.262383	0.969681	0.986352499639768	-0.146645	0.228791	0.231964	0.6079998217733	0.0377931	0.218954	0.759564	0.92314033182706	0.00919022	0.238357	0.948952	0.983528272840937	0.000814257	0.0989618	0.976905	NA	-0.0247751	0.107914	0.322645	NA	-0.00623747	0.060494	0.315369	NA	51.7732	0.0964413	0.232753	0.606785523675015	0.779331515115823
ENSG00000178038	ALS2CL	1.41004	0.0067032	0.360961	0.94215	0.981685753858596	0.0563375	0.411159	0.602847	NA	0.0956418	0.389207	0.261431	NA	-0.0257584	0.371717	0.729728	NA	-0.0275108	0.403112	0.755226	0.906806362922827	-0.00669532	0.148638	0.669751	NA	-0.00995014	0.140039	0.434745	NA	-0.0039717	0.087482	0.413167	NA				NA	NA
ENSG00000180318	ALX1	8.0096	0.03104	0.274274	0.795582	0.935333715770362	-0.187088	0.358297	0.225177	0.536588697973032	-0.15057	0.30585	0.173906	0.536197003570556	-0.102683	0.275928	0.349325	0.706266689564607	-0.149579	0.316906	0.264108	0.590542943395618	0.0246168	0.133188	0.346185	NA	0.0161562	0.119473	0.458979	NA	0.00565781	0.0716351	0.417064	NA				NA	NA
ENSG00000052850	ALX4	1.20183	-0.105559	0.466237	0.283982	0.624462963130304	0.342085	0.898658	0.0339663	NA	0.00315947	0.345397	0.963925	NA	-0.060252	0.397228	0.445348	NA	0.0478858	0.38092	0.620937	0.847564191146971	-0.00925903	0.151882	0.543954	NA	-0.00142629	0.134953	0.912637	NA	-0.00164199	0.0835164	0.734039	NA	4.06618	-1.51262	1.68805	0.00720575526397668	0.0323142517260998
ENSG00000183684	ALYREF	59.9811	-0.160122	0.191498	0.25137	0.59697134874057	-0.13005	0.215786	0.430268	0.728242874618857	-0.462952	0.252301	0.00201249	0.0331209908659277	-0.287348	0.199267	0.0339884	0.212429504553514	-0.172493	0.199666	0.237919	0.562733195417158	0.0396716	0.0989286	0.260484	0.717863684728698	-0.0127054	0.0774678	0.583792	0.950339586418037	0.0016887	0.0300893	0.587471	0.999359281632389				NA	NA
ENSG00000106927	AMBP	2.50253	0.0160701	0.321997	0.875233	0.960348947152674	0.156614	0.483043	0.202211	0.510074785538684	-0.0254945	0.305757	0.75329	0.926415076409424	-0.0197006	0.299356	0.824573	0.951256336154613	-0.127159	0.408782	0.2615	0.588029992993214	-0.00389404	0.136586	0.840107	NA	0.00586334	0.127541	0.730906	NA	0.00206503	0.0761324	0.732334	NA	4.7032	-0.0694183	0.461802	0.712175401708582	0.846187326849795
ENSG00000110497	AMBRA1	17.8672	0.205816	0.238118	0.151862	0.468540105524134	0.114283	0.264874	0.500191	0.771320348673422	0.0320491	0.219238	0.785499	0.940615975883082	-0.0405493	0.217458	0.743789	0.917302253101676	0.102271	0.236695	0.483301	0.768344800775607	-0.0251778	0.1096	0.398235	NA	-0.00043929	0.0874019	0.983922	NA	0.00132554	0.0404334	0.766955	NA	32.5777	0.27427	0.289818	0.187245504624551	0.383405756983616
ENSG00000123505	AMD1	267.396	0.118748	0.125868	0.286027	0.626346962241619	0.238807	0.143187	0.0631356	0.268331454090664	0.335261	0.129696	0.00233171	0.0367975344652788	0.22744	0.126454	0.0373436	0.224716216870328	0.378564	0.132608	0.00115729	0.0183713622433301	-0.104495	0.10105	0.0279421	0.297980815723367	-0.0516213	0.0855438	0.103421	0.650056483427993	-0.00394672	0.0320712	0.16705	0.999359281632389	547.705	-0.434494	0.116069	7.65498945620107e-05	0.000634990566122829
ENSG00000139344	AMDHD1	5.39775	0.0910603	0.317105	0.428397	0.747023141802521	0.670818	0.796673	0.00740889	0.0651287068777977	-0.161921	0.367214	0.134529	0.478602552055872	-0.0762544	0.300924	0.437847	0.768388354437588	0.000566103	0.32398	0.99588	0.998267428459234	0.0379872	0.168372	0.15126	NA	-0.0125054	0.128919	0.503683	NA	0.00442537	0.0758033	0.50567	NA	8.35457	-0.295677	0.449065	0.182175585883118	0.376407167513469
ENSG00000162066	AMDHD2	8.25428	-0.15462	0.298076	0.237535	0.580245545705487	0.0444661	0.306248	0.77549	0.916272496633854	0.01164	0.249063	0.909019	0.977632772517948	0.145502	0.279094	0.215603	0.574687517254052	0.0889557	0.29339	0.492629	0.774270239243014	-0.0346594	0.141926	0.226701	NA	-0.0645422	0.195	0.0539173	NA	-0.0106483	0.0881115	0.209125	NA	13.4832	1.17833	0.740122	0.00179375355396614	0.0100467085823344
ENSG00000184675	AMER1	8.02084	0.0572501	0.271896	0.64108	0.871343922218594	0.074279	0.314483	0.629228	0.84546175335712	-0.0533741	0.249566	0.6107	0.866420599421061	-0.0683064	0.26518	0.522428	0.817986762383003	0.0516112	0.278194	0.694339	0.88345455797836	0.0302073	0.13682	0.274587	NA	0.00826039	0.109914	0.694806	NA	0.00112546	0.0583969	0.852291	NA	13.2312	0.310477	0.383223	0.162508783656501	0.349038620974221
ENSG00000165566	AMER2	0.885418	0.0803627	0.534671	0.331389	NA	0.0527772	0.529874	0.509726	NA	0.0851833	0.508944	0.2153	NA	0.214094	0.800379	0.0476611	NA	0.0497249	0.492224	0.518187	0.790917130919288	-0.000274518	0.158188	0.97455	NA	0.000159943	0.141847	0.981557	NA	8.31849e-06	0.0883886	0.99753	NA	0.117383	-0.00460822	0.839673	0.978718958876443	NA
ENSG00000159461	AMFR	37.8021	-0.0634801	0.222494	0.646374	0.873620870457168	-0.0993428	0.259984	0.557875	0.804790698562387	-0.00124221	0.210177	0.991805	0.997643136641706	-0.178642	0.225645	0.170112	0.513056612494323	0.0226094	0.22846	0.876336	0.958392135976529	-0.0227024	0.105857	0.446308	NA	-0.00898297	0.0891159	0.6874	0.961419394816323	0.00207834	0.0416906	0.646645	0.999359281632389	89.7731	-0.459301	0.222078	0.0121657779694007	0.049219235464417
ENSG00000104899	AMH	2.35308	0.00622204	0.351973	0.94742	0.983214804103463	0.399655	0.715624	0.0295986	0.16727173580619	-0.0345994	0.333174	0.649508	0.884352021953766	0.215753	0.481931	0.0785725	0.348728930777081	-0.166191	0.522052	0.147513	0.442721984239563	0.00502098	0.142948	0.773552	NA	0.000172378	0.132145	0.990483	NA	0.00270047	0.0814144	0.627505	NA	2.10891	-0.179227	0.606579	0.360572581632338	0.576425543939308
ENSG00000181754	AMIGO1	0.805769	-0.0655234	0.422044	0.473167	NA	-0.0114345	0.457413	0.896433	NA	0.00667976	0.354635	0.921866	NA	0.0166835	0.373545	0.819423	NA	-0.0688548	0.447562	0.442924	NA	-0.01129	0.156174	0.430085	NA	-0.010709	0.1424	0.354806	NA	-0.00439825	0.0897586	0.322376	NA				NA	NA
ENSG00000139211	AMIGO2	640.996	-0.0423152	0.221306	0.759402	0.92198369848031	-0.134812	0.261746	0.428547	0.727466271749356	0.0155564	0.20765	0.898399	0.9769130197246	-0.0582905	0.211826	0.644107	0.883511138410516	-0.0281654	0.226827	0.846525	0.946367840953733	-0.0107936	0.101196	0.703486	0.940325096336495	0.0118494	0.0926542	0.60059	0.951492065168811	0.00288377	0.0461031	0.559686	0.999359281632389	1287.84	0.0688821	0.136434	0.587928094844107	0.766604403711865
ENSG00000176020	AMIGO3	0.408391	0.059555	0.542939	0.417705	NA	-0.02645	0.533877	0.712232	NA	-0.0107543	0.436363	0.839587	NA	-0.0157731	0.459568	0.791537	NA	0.0525517	0.528755	0.460447	NA	0.00359533	0.160298	0.61643	NA	0.000105025	0.142668	0.985141	NA	0.00179804	0.0898143	0.430472	NA				NA	NA
ENSG00000101935	AMMECR1	37.2019	0.201096	0.207126	0.158424	0.477658857642625	0.371816	0.251137	0.0353208	0.187456898840702	0.149811	0.194786	0.240005	0.613624611139955	-0.0247055	0.192485	0.847914	0.957628324653671	-0.0168991	0.208043	0.907732	0.969606268783158	0.011193	0.092647	0.718071	NA	0.011677	0.0819139	0.609922	0.951492065168811	0.00432714	0.0454492	0.346255	0.999359281632389	80.9268	-0.551134	0.228344	0.00315446502490092	0.0161477848717323
ENSG00000144233	AMMECR1L	34.8686	0.0679028	0.197654	0.626121	0.864642873117807	0.255854	0.231308	0.132315	0.410802990408677	0.416137	0.240168	0.00414955	0.056779594462589	0.152409	0.194621	0.244159	0.608410288754728	-0.000578058	0.200624	0.99682	0.998313300132428	-0.0121691	0.0914818	0.699807	NA	0.0216966	0.0876753	0.378284	0.891710169946186	-0.00158334	0.032384	0.645688	0.999359281632389	58.6248	0.061235	0.22627	0.739913289808044	0.865319582893343
ENSG00000166126	AMN	0.18449	0.00737585	0.563268	0.888353	NA	-0.0159438	0.588873	0.758638	NA	0.007491	0.486075	0.847969	NA	-0.00816633	0.517211	0.854372	NA	0.00771701	0.553387	0.879037	NA	-0.000758326	0.161597	0.861065	NA	-0.000508605	0.143679	0.881976	NA	0.00022672	0.089908	0.866533	NA	0.681482	0.252058	0.949821	0.245521413451978	NA
ENSG00000151743	AMN1	18.0333	-0.265585	0.311852	0.0739368	0.319676340890574	0.0656259	0.282011	0.691185	0.877982490796806	-0.159788	0.249439	0.184712	0.553506722378048	-0.0124271	0.231899	0.915784	0.977060478848792	-0.133296	0.266743	0.348737	0.67066851184627	0.0230456	0.11482	0.417037	NA	-0.00526635	0.0962887	0.808098	NA	-0.00323773	0.0533462	0.568611	NA	18.5986	4.20034	0.713901	6.65574247708008e-10	1.33726728305911e-08
ENSG00000126016	AMOT	0.490194	0.1265	0.634918	0.165317	NA	-0.00798819	0.511428	0.91478	NA	-0.00616363	0.415991	0.913529	NA	-0.019273	0.445168	0.758374	NA	0.0440762	0.499164	0.551402	NA	0.00645483	0.160746	0.438926	NA	0.000136588	0.142196	0.983	NA	0.00149313	0.0892028	0.55681	NA	0.550793	-0.0317123	0.692281	0.857066981525084	NA
ENSG00000166025	AMOTL1	32.1393	0.0552256	0.22446	0.688695	0.892826930524919	0.133667	0.265948	0.431663	0.728774821294964	-0.00486218	0.212041	0.967755	0.991624279612082	-0.0639213	0.218449	0.607536	0.867408415010217	0.0665204	0.234971	0.646496	0.862487060258171	-0.00417392	0.0994161	0.882007	NA	-0.0173323	0.0983944	0.46088	0.91890177426856	-0.00210076	0.0434229	0.657164	0.999359281632389	55.7436	0.0935052	0.228811	0.614500896471001	0.784153980150672
ENSG00000114019	AMOTL2	90.6162	0.250309	0.241633	0.08805	0.352503473104578	0.16141	0.257727	0.345557	0.660622827914174	0.144203	0.212333	0.250647	0.622961122952972	0.149764	0.215806	0.24718	0.610604286541794	0.0243982	0.22352	0.867093	0.954339774823192	0.0493632	0.131628	0.15421	0.604181685027579	0.072927	0.173715	0.059642	0.574297950450289	0.00687259	0.0619719	0.277779	0.999359281632389	110.211	0.811736	0.241582	3.27300355075657e-05	0.000294542815336572
ENSG00000116337	AMPD2	12.2596	-0.113716	0.256638	0.393427	0.723880727825158	-0.104441	0.296738	0.520652	0.784091767688007	-0.0372366	0.23289	0.73848	0.921124039538117	-0.18072	0.27633	0.146205	0.477149252663806	0.0667991	0.269624	0.622447	0.847948504383899	-0.0127728	0.109431	0.634401	NA	-0.0848666	0.213085	0.037584	NA	-0.00157935	0.0490266	0.767958	NA	27.3129	-0.118915	0.287162	0.560382150002555	0.749018028504413
ENSG00000133805	AMPD3	3.66847	-0.0171698	0.306831	0.872478	0.960126330638884	0.0973958	0.381205	0.446688	0.736149001597382	-0.0457676	0.307109	0.587098	0.855945243660199	-0.0283171	0.28945	0.760151	0.923278926963268	0.100365	0.343562	0.39371	0.706172353442529	-0.0171813	0.142434	0.425819	NA	-0.0141348	0.131739	0.446428	NA	-1.51599e-05	0.0709728	0.99804	NA	6.64269	-0.037162	0.394083	0.851451492253773	0.92840397015325
ENSG00000078053	AMPH	0.34421	0.0137934	0.515835	0.833496	NA	0.0109665	0.541896	0.870052	NA	0.0144019	0.452176	0.774062	NA	0.0119531	0.476212	0.83075	NA	-0.016189	0.508483	0.804443	NA	0	0.160247	1	NA	0.00389562	0.143577	0.456495	NA	0.000478455	0.0893822	0.809381	NA	0.62231	0.256315	0.935029	0.240145761505413	NA
ENSG00000145020	AMT	0.571386	0.114356	0.602207	0.199951	NA	0.0335513	0.508179	0.672018	NA	0.0218043	0.423762	0.704285	NA	0.0178077	0.441462	0.777487	NA	0.100047	0.569117	0.239082	NA	-0.000251754	0.158554	0.975682	NA	0.000146403	0.142049	0.98238	NA	0.000822802	0.088734	0.749781	NA	0.567408	0.0485169	0.699691	0.784242092086135	NA
ENSG00000187689	AMTN	0.119485	0.00640653	0.571159	0.897349	NA	0.0140794	0.596211	0.770041	NA	0.00108366	0.490684	0.97645	NA	0.00547903	0.523814	0.895641	NA	0.0137284	0.562654	0.774491	NA	0.00052853	0.161751	0.894587	NA	3.23102e-05	0.143756	0.991819	NA	0	0.0899734	1	NA				NA	NA
ENSG00000196704	AMZ2	50.2875	-0.187462	0.189392	0.179101	0.505068409986706	-0.0299446	0.212169	0.854715	0.949116001468632	-0.217339	0.194683	0.0942014	0.404631058309256	-0.00421876	0.179213	0.973793	0.99351977952105	-0.16437	0.196307	0.25811	0.583896263957672	-0.05028	0.105045	0.174369	0.625883953080733	-0.0182815	0.0799208	0.447884	0.912456174150507	-0.00424483	0.0417269	0.298992	0.999359281632389				NA	NA
ENSG00000153107	ANAPC1	7.87343	0.0545971	0.28854	0.639693	0.871141776872227	-0.130825	0.3507	0.369917	0.68254788475597	-0.130375	0.313062	0.213414	0.589516797118083	0.142894	0.319809	0.200129	0.555855340052687	-0.0657533	0.301901	0.594632	0.833648101290904	0.0173194	0.131692	0.468151	NA	0.0103585	0.119143	0.608167	NA	-0.006074	0.0785065	0.389998	NA	22.6016	-0.0889345	0.301625	0.665781192759136	0.816658063056887
ENSG00000164162	ANAPC10	15.0313	-0.061488	0.265402	0.624366	0.863992177111716	0.0605837	0.306839	0.69842	0.880876676772979	0.054694	0.243227	0.612094	0.867431017204174	0.000953123	0.244499	0.99315	0.997896869982294	0.094082	0.274906	0.489796	0.772882359916566	-0.00244683	0.112881	0.92145	NA	-0.00261292	0.104323	0.900923	NA	0.000244197	0.0546512	0.966497	NA	27.5579	-0.0562515	0.281138	0.781098681090704	0.887997806447151
ENSG00000141552	ANAPC11	81.0701	-0.0735715	0.167045	0.578624	0.83903063632855	-0.58854	0.219727	0.000510255	0.00864230774642033	0.0126301	0.160795	0.918013	0.979225474302868	-0.0780221	0.160106	0.531132	0.822325601295528	-0.421925	0.191586	0.00394221	0.0462134137485917	-0.000953858	0.0826402	0.978308	0.997199910322131	0.0476553	0.100473	0.123372	0.679737908905162	0.00353874	0.0351744	0.286791	0.999359281632389	217.489	-0.218052	0.148031	0.108851804327081	0.263791349295928
ENSG00000129055	ANAPC13	70.0667	-0.0317932	0.175328	0.813923	0.942063789785123	0.163343	0.201934	0.308756	0.626413416132193	-0.256857	0.185033	0.048045	0.278832118152898	0.0260017	0.172117	0.838313	0.955046286575325	-0.464128	0.224108	0.00325637	0.0400701081093066	-0.005036	0.0852353	0.88148	0.978897324361286	-0.00417944	0.0702447	0.853453	0.989332197047652	-0.00372946	0.0381646	0.313615	0.999359281632389	157.352	-0.260862	0.168455	0.0836037235079614	0.218795766140459
ENSG00000110200	ANAPC15	14.5298	0.0600734	0.254128	0.642863	0.871723385337219	-0.125385	0.296927	0.444206	0.735325413573223	-0.242551	0.318221	0.0619982	0.322758222959011	0.0153962	0.233114	0.895291	0.97190608592689	0.157323	0.271096	0.274115	0.601546257508431	0.0503716	0.153784	0.13098	NA	0.0100229	0.103407	0.647036	NA	0.00866418	0.0764617	0.257702	NA	18.7029	3.83537	0.648491	4.79025841664977e-10	9.85496384648071e-09
ENSG00000166295	ANAPC16	70.7662	-0.112941	0.16877	0.396441	0.725433516722088	-0.171455	0.195215	0.277337	0.592507148484164	-0.243554	0.174823	0.0564979	0.305611506694765	0.0474128	0.164742	0.706318	0.904545512093541	-0.0845548	0.173025	0.54011	0.803908701756155	-0.0116286	0.0834108	0.740639	0.955291605740683	-0.00520962	0.0676135	0.819587	0.982142602746656	-0.00547271	0.0446332	0.199356	0.999359281632389	199.376	-0.69674	0.168004	3.1449690515903e-06	3.54147987102845e-05
ENSG00000176248	ANAPC2	0.89193	-0.0840924	0.470332	0.355947	NA	-0.0985839	0.50068	0.328084	NA	0.117758	0.518169	0.150815	NA	0.00109493	0.372488	0.987927	NA	0.134525	0.524144	0.193396	0.505936258485877	-0.0172637	0.168276	0.1655	NA	-0.00410778	0.139806	0.681638	NA	0.000138054	0.0854443	0.972736	NA	2.12175	0.258162	0.642009	0.224947467025546	0.430864322013339
ENSG00000053900	ANAPC4	21.9762	-0.126839	0.250538	0.350519	0.687835868829436	-0.162252	0.292528	0.332649	0.647970057279081	-0.0182247	0.224265	0.87424	0.969170527951146	-0.288629	0.316087	0.0411721	0.237690035158643	-0.160651	0.260079	0.271049	0.597834140719886	-0.00476882	0.10456	0.858892	NA	0.0162289	0.102953	0.482765	NA	0.000990079	0.0457535	0.844907	NA	44.972	-0.0972081	0.261768	0.623331641498596	0.790532750924735
ENSG00000089053	ANAPC5	110.17	-0.277668	0.156848	0.0309509	0.18733867021701	-0.401055	0.178715	0.00750278	0.0655374440204907	-0.201362	0.153056	0.0959876	0.407659500528946	0.0174323	0.148044	0.884604	0.969116864913064	-0.00995076	0.156646	0.939381	0.980163128455219	-0.0285095	0.0814733	0.45068	0.836110721217231	-0.0683766	0.112896	0.0598189	0.574297950450289	-0.00560921	0.0424719	0.1581	0.999359281632389	305.687	-0.174707	0.130702	0.153578378221827	0.335158180025115
ENSG00000196510	ANAPC7	48.0642	-0.130554	0.189016	0.346901	0.684637671568827	0.0257215	0.207848	0.874011	0.95740968837699	-0.102594	0.17916	0.416253	0.759807813337423	0.00387461	0.17787	0.975902	0.993883598342274	-0.188765	0.196309	0.194902	0.508216127501968	0.0217179	0.0894422	0.520333	0.870862617770667	0.0116384	0.0750166	0.614883	0.951492065168811	0.000179489	0.0247891	0.946355	0.999359281632389	109.148	-0.148682	0.18852	0.36493783735005	0.581304304885433
ENSG00000013523	ANGEL1	6.88464	-0.0147597	0.267891	0.903549	0.968770841559555	0.0524567	0.330644	0.716226	0.888597590228667	-0.16118	0.319195	0.149941	0.503417160166753	-0.207982	0.367486	0.0945856	0.383505148325365	-0.0265425	0.288483	0.832407	0.939916547209853	-0.00146066	0.115239	0.952012	NA	-0.0211538	0.125517	0.35234	NA	-0.00187103	0.0594574	0.759812	NA	16.5019	-0.269254	0.359073	0.215950685474567	0.42047561649948
ENSG00000174606	ANGEL2	64.8112	0.0794911	0.19459	0.567866	0.833354797809489	0.544503	0.26405	0.0031217	0.0347465273418599	0.224949	0.197683	0.0843533	0.384382092111363	-0.14929	0.195034	0.253667	0.617437011195547	-0.0208658	0.197485	0.885241	0.96237688168337	-0.0345085	0.101522	0.303886	0.754667569739787	0.0253227	0.091911	0.318584	0.862543688867739	-0.000544491	0.0292229	0.864705	0.999359281632389	98.1338	-0.0681466	0.204699	0.69463780294445	0.836226385757796
ENSG00000154188	ANGPT1	24.9385	-0.117563	0.228523	0.398532	0.727052040134356	-0.031728	0.264691	0.850254	0.947411338809359	0.0539048	0.218542	0.649986	0.88440561973789	-0.0292442	0.213332	0.815258	0.947557255880023	-0.107836	0.24008	0.459053	0.752120543552004	-0.131886	0.237298	0.019562	NA	-0.0226382	0.10307	0.357727	NA	-0.00122946	0.0395694	0.779055	0.999359281632389	36.4603	0.83984	0.365722	0.000800371551418399	0.0049803480209992
ENSG00000091879	ANGPT2	3.40867	2.96228	2.15082	0.000234733	0.00452699095618997	1.64711	2.06554	0.00126905	0.0174509697719608	3.10692	2.17212	0.000130101	0.0037606347328217	2.41302	2.0883	0.00038144	0.00804860165929801	0.851905	1.27185	0.00506015	0.0550962915645012	-0.000641494	0.152469	0.959643	NA	0.0125165	0.144594	0.268243	NA	0.00213515	0.0868073	0.596462	NA	2.2296	-1.25582	1.67304	0.0125786848218596	0.0504513617068519
ENSG00000116194	ANGPTL1	2.85472	0.0182314	0.327979	0.856545	0.955340328249699	0.753012	1.3866	0.00687366	0.0617647997892734	0.13528	0.374432	0.174371	0.536534524114976	0.0648388	0.330644	0.469916	0.789726288969793	0.272094	0.553207	0.0639105	0.280404291829833	-0.0035893	0.138269	0.848263	NA	-0.0148688	0.139648	0.353262	NA	-0.00330401	0.0808636	0.572521	NA	0.633791	-0.0404699	0.680361	0.818581869484692	NA
ENSG00000167772	ANGPTL4	25.4789	4.14243	0.554709	3.08536e-15	3.65520468995418e-13	5.214	1.08046	5.72551e-08	3.45083955010984e-06	3.66777	0.493272	2.15874e-15	3.54502585537957e-13	4.11221	0.530924	5.46752e-16	7.74406450865112e-14	3.78431	0.583483	2.68694e-12	3.07189152275816e-10	0.021735	0.134816	0.381386	NA	-0.00153743	0.116335	0.936727	NA	0.00152434	0.0656938	0.808848	0.999359281632389	3.16386	-0.223381	0.555844	0.277861933745709	0.493091189003224
ENSG00000130812	ANGPTL6	0.133906	0.00640681	0.571159	0.897345	NA	0.0197089	0.598905	0.683984	NA	0.0119031	0.493935	0.746832	NA	0.00547926	0.523814	0.895637	NA	0.00668287	0.560282	0.888769	NA	-5.64057e-05	0.161736	0.988717	NA	0	0.143756	1	NA	0	0.0899734	1	NA	0	0	1.17813	NA	NA
ENSG00000130173	ANGPTL8	0.095192	0.0137298	0.573735	0.782814	NA	0.00774369	0.594084	0.871966	NA	0.00647512	0.491631	0.860169	NA	0.00547877	0.523814	0.895646	NA	0.0137281	0.562654	0.774496	NA	-5.64309e-05	0.161736	0.988712	NA	3.23003e-05	0.143756	0.991821	NA	1.68872e-06	0.0899734	0.998908	NA	0	0	1.17813	NA	NA
ENSG00000029534	ANK1	5.29802	-0.144875	0.343193	0.238783	0.58148766890321	0.0156594	0.331999	0.911944	0.969570429340666	-0.097542	0.321313	0.302856	0.669844803833793	-0.0236508	0.281908	0.803051	0.941368328322904	-0.0650717	0.31899	0.57971	0.826171404238827	-0.0261344	0.145855	0.289174	NA	-0.0189734	0.131079	0.364113	NA	-0.0101306	0.0932884	0.208854	NA	14.0541	-0.0128981	0.334979	0.950041140209965	0.976484362271669
ENSG00000145362	ANK2	11.0775	1.12263	0.837785	0.00114306	0.0167172840687372	0.506097	0.56389	0.0155275	0.107873809510337	0.484	0.585189	0.00992316	0.104400466518563	0.195285	0.345302	0.110368	0.415890812636162	1.5429	0.954652	0.000344898	0.00687096202167903	0.00655272	0.124975	0.77186	NA	-0.0160165	0.128767	0.426584	NA	0.00153303	0.0664679	0.807994	NA	11.7475	-0.276602	0.394112	0.207308325282116	0.40984114205546
ENSG00000151150	ANK3	25.2258	-0.00293723	0.234693	0.982598	0.993522786309301	0.00653585	0.273556	0.968667	0.986042396699971	0.281831	0.284608	0.0391472	0.249761620561371	0.20571	0.249344	0.115422	0.425755447972709	0.258702	0.282527	0.0933572	0.346263875209978	-0.0319947	0.12171	0.288217	NA	-0.0552819	0.161009	0.0942779	NA	-0.00349569	0.0519911	0.527124	0.999359281632389	45.9106	0.10193	0.249834	0.599454823122378	0.774000687342361
ENSG00000151687	ANKAR	6.54876	0.135155	0.349876	0.259261	0.601974646005983	0.257566	0.441187	0.100993	0.355387257809794	0.0675666	0.283258	0.477616	0.79566895793297	0.00463234	0.283	0.960438	0.99156491824867	0.149194	0.35654	0.240262	0.564791940169587	0.0232061	0.148093	0.311714	NA	0.00393726	0.123143	0.827163	NA	0.00250464	0.073537	0.690507	NA	8.96681	0.0380734	0.36971	0.850943808760113	0.928368522988507
ENSG00000166839	ANKDD1A	1.07471	0.0803183	0.432929	0.39363	NA	0.0190368	0.399389	0.858652	NA	-0.0936307	0.42125	0.248475	NA	0.0872018	0.421577	0.303369	NA	0.00112607	0.403797	0.989559	0.997819251889329	0.0210941	0.169167	0.173769	NA	0.000625491	0.138361	0.952857	NA	6.25889e-05	0.0854683	0.987607	NA	4.80763	-0.0889091	0.429515	0.648830267957788	0.80739133543122
ENSG00000189045	ANKDD1B	0.455347	0.0191176	0.483709	0.7912	NA	0.045672	0.537472	0.54859	NA	0.0174896	0.422782	0.758191	NA	0.0200818	0.444684	0.749385	NA	-0.0569165	0.508185	0.457442	NA	0.00474781	0.159965	0.557146	NA	0.00715621	0.144304	0.286024	NA	0.00145455	0.0892183	0.562132	NA				NA	NA
ENSG00000132623	ANKEF1	28.5889	0.00360593	0.206455	0.97935	0.99286162130082	0.0312281	0.242274	0.853282	0.948385830425529	0.0319113	0.201002	0.796555	0.943897689980069	0.0106825	0.202983	0.933245	0.983427775408242	0.0337198	0.218266	0.817483	0.933330452259525	-0.0368132	0.108598	0.266387	NA	-0.0270623	0.100397	0.29306	NA	-0.0063688	0.0562521	0.263029	0.999359281632389	53.9653	0.0450902	0.234182	0.810361279969403	0.906145864800285
ENSG00000153930	ANKFN1	0.656633	-0.0169484	0.461726	0.822327	NA	-0.0187233	0.495209	0.813856	NA	0.0695991	0.476255	0.290921	NA	0.0160591	0.419909	0.807938	NA	0.0234443	0.47055	0.753106	NA	-0.00502246	0.159173	0.575222	NA	-0.00612924	0.143322	0.396882	NA	0.000353822	0.088019	0.903836	NA	1.70496	0.232792	0.691407	0.262774555479447	0.476151051544737
ENSG00000185722	ANKFY1	205.957	-0.0761044	0.121023	0.481462	0.78186440307674	-0.312895	0.133676	0.0100835	0.0805191297998961	-0.114223	0.118559	0.270633	0.640418644197485	-0.280162	0.120637	0.00800115	0.0814733386029431	-0.132549	0.121199	0.225751	0.5491234124601	0.0605369	0.0767621	0.155549	0.606444609267937	0.0671845	0.0907376	0.057557	0.573143842162445	0.0204274	0.0771217	0.0252614	0.666414873997094	294.291	2.00397	0.154604	5.09577349766653e-40	5.99677344906713e-38
ENSG00000154122	ANKH	14.9972	-0.0970203	0.246354	0.470609	0.775772362377908	0.370783	0.330338	0.0438939	0.215494782572095	0.0556385	0.228585	0.627491	0.874551090700209	0.0172693	0.22851	0.884786	0.969116864913064	0.534328	0.450486	0.00781982	0.0738770484537761	-0.0289806	0.119779	0.324833	NA	-0.242767	0.370881	0.00345013	NA	-0.00306521	0.0510888	0.575193	NA	30.94	-0.092084	0.276171	0.647926719532475	0.807173305166149
ENSG00000131503	ANKHD1	11.4652	0.122	0.265189	0.355717	0.691887633033643	0.649355	0.538523	0.00525086	0.0504643677250784	0.0797518	0.249288	0.461968	0.787270156461876	0.0337526	0.237396	0.770073	0.92847506940299	-0.0234709	0.269208	0.860585	0.951369896637031	-0.0225576	0.123745	0.401517	NA	-0.000978877	0.101506	0.963092	NA	0.00542607	0.0648782	0.412459	NA	13.8629	-0.270239	0.367542	0.215306506251128	0.419832005725298
ENSG00000001629	ANKIB1	132.216	-0.131612	0.133988	0.258124	0.601309608705587	-0.120776	0.148905	0.362019	0.676792646858072	-0.155258	0.13485	0.168993	0.528238485865435	-0.00652096	0.129732	0.95321	0.989950884433678	-0.305259	0.13984	0.0119004	0.0990865480956081	-0.0204732	0.0751578	0.605523	0.90573644238896	0.0332638	0.0721582	0.225071	0.79657443707165	-0.000163231	0.0139367	0.90462	0.999359281632389	260.257	0.179198	0.13781	0.161918612204624	0.34832993533534
ENSG00000160117	ANKLE1	0.542721	0.000642972	0.56847	0.98981	NA	0.00774083	0.594083	0.872013	NA	0.000957085	0.490365	0.979273	NA	-0.00698102	0.523843	0.867773	NA	0.0208298	0.566309	0.66625	NA	-0.000973343	0.161755	0.810357	NA	-0.00164214	0.143865	0.606787	NA	-0.000281497	0.0899799	0.822556	NA	0.441015	-0.113874	0.795012	0.539685278838669	NA
ENSG00000176915	ANKLE2	96.6734	0.451525	0.193888	0.00169258	0.0223305416685356	0.53521	0.211006	0.00121891	0.0168844163543727	0.399871	0.184646	0.00254969	0.0393069148542489	0.341823	0.17736	0.00946424	0.0922212083236447	0.592201	0.212006	0.000137869	0.00328508617193621	0.0414468	0.0935765	0.257584	0.71639112165498	0.0102189	0.0713321	0.658457	0.960594595780755	0.00205826	0.0290851	0.473416	0.999359281632389				NA	NA
ENSG00000144504	ANKMY1	1.60375	0.104546	0.389697	0.326694	0.665093883742831	0.107686	0.412135	0.373487	0.685342026204594	0.0367123	0.337175	0.62789	0.874632588502978	-0.223004	0.632836	0.0636694	0.308570429359875	-0.055509	0.405328	0.551914	0.809877029818762	-0.00973552	0.149176	0.556391	NA	-0.00623392	0.135162	0.654283	NA	0.00127203	0.0803888	0.813054	NA	2.9089	0.100257	0.49128	0.59366301998455	0.770039441368882
ENSG00000106524	ANKMY2	41.2402	-0.0271436	0.208029	0.845546	0.951149587695087	0.00706423	0.236905	0.966536	0.985142061308323	-0.0122883	0.19441	0.921598	0.979884824753478	-0.0581586	0.196882	0.651599	0.885625601498833	-0.00760357	0.213526	0.958473	0.987288422611174	0.0323323	0.10426	0.320693	NA	0.00292836	0.0804178	0.894515	0.992553049403415	0.00714608	0.0590187	0.230096	0.999359281632389	65.5756	0.33538	0.231224	0.0736507785485166	0.19919377897132
ENSG00000164331	ANKRA2	73.7214	1.16689	0.235505	3.22111e-09	1.91780201690322e-07	0.987334	0.259191	3.16569e-07	1.56639519823949e-05	0.580761	0.228725	9.29122e-05	0.00283007579630059	0.864664	0.266663	1.30822e-06	5.85907927046232e-05	1.263	0.233938	3.43003e-10	3.06639476673343e-08	0.0329647	0.0908994	0.352475	0.784221077980635	-0.00632094	0.0712182	0.780837	0.973415268121522	0.000139358	0.0231485	0.954929	0.999359281632389	62.106	1.58934	0.310777	2.65649818484942e-09	4.99972566986861e-08
ENSG00000148677	ANKRD1	107.675	1.37981	0.844332	0.00045202	0.00783276523358422	1.17488	0.888368	0.000867352	0.0130517537376898	0.0786022	0.261865	0.448934	0.78180022225135	0.365447	0.470779	0.0230605	0.166326044136418	0.48738	0.528057	0.0141888	0.111798985193218	0.140272	0.328874	0.0101046	0.169749061549522	0.0357093	0.153087	0.154495	0.727558697416668	0.0389597	0.17716	0.0207247	0.604949571068383	119.529	0.433756	0.548853	0.0777081824190638	0.206906247022813
ENSG00000088448	ANKRD10	61.0977	0.274307	0.201844	0.0561099	0.270709687476755	0.486185	0.2489	0.00651298	0.0593606705636915	0.0499076	0.183059	0.691661	0.902522047361818	0.405646	0.227891	0.00511033	0.0599832578881187	0.951134	0.322277	8.40527e-06	0.00028884010040883	0.01891	0.0921732	0.55895	0.891338681486369	-0.0633705	0.140876	0.076881	0.618495771703775	-0.00259363	0.0361505	0.485171	0.999359281632389	81.9246	0.276867	0.211849	0.118922436108378	0.281632102672406
ENSG00000167522	ANKRD11	386.328	0.39068	0.13004	0.000581539	0.00965903469011276	0.475089	0.146057	0.000250863	0.00472967177385987	0.369164	0.129034	0.000760761	0.0159337915853821	0.246187	0.125172	0.0232266	0.167311521918162	0.25494	0.129138	0.0262259	0.165865061714169	-0.0127611	0.0743658	0.747392	0.955291605740683	-0.00310968	0.0567971	0.892645	0.992553049403415	0.00112917	0.0176032	0.482176	0.999359281632389	792.758	-0.217939	0.1223	0.0590844893937747	0.169407174542954
ENSG00000101745	ANKRD12	248.759	0.502626	0.142737	2.95099e-05	0.000769909094367109	0.752475	0.166644	1.06678e-07	6.07419638846083e-06	0.365498	0.134632	0.0011856	0.0227516384544741	0.337992	0.133912	0.00288277	0.0398153200164463	0.721093	0.158685	3.18984e-08	1.93505868509702e-06	0.0386021	0.0785969	0.333858	0.771549565801877	-0.0173692	0.0637385	0.476937	0.926570162007822	0.000927618	0.0173544	0.568914	0.999359281632389	420.977	-0.345169	0.122557	0.00279636838946814	0.0146370505590526
ENSG00000076513	ANKRD13A	18.9963	0.219126	0.256975	0.128075	0.428929407883456	0.0122851	0.274559	0.941073	0.978104518231144	0.07656	0.218262	0.523404	0.821615108999493	0.0586693	0.224319	0.631266	0.879811735815185	0.366334	0.316759	0.0285371	0.175442647930274	0.0365867	0.124014	0.242564	NA	-0.0178238	0.104836	0.446405	NA	0.00138238	0.0448672	0.780159	NA	28.3211	0.244553	0.288883	0.237546515816168	0.447473287225215
ENSG00000198720	ANKRD13B	2.92248	0.077165	0.332566	0.478385	0.781050821747016	0.361491	0.604047	0.039372	0.200685706298283	-0.0850757	0.341212	0.333503	0.695602010260551	0.124292	0.381455	0.215063	0.57410059646783	-0.0534213	0.34593	0.61782	0.845615506650453	0.00941563	0.136825	0.643229	NA	0.00269056	0.125648	0.875391	NA	-0.00652173	0.0886276	0.30339	NA	4.61443	-0.210058	0.479309	0.309525018203894	0.525905369822429
ENSG00000118454	ANKRD13C	21.9739	0.199185	0.241559	0.163674	0.482544389835585	-0.143176	0.274019	0.398288	0.704496677608356	-0.0745321	0.216206	0.53646	0.829443122146758	-0.0729805	0.221348	0.555906	0.836235231928452	-0.0773815	0.238004	0.593187	0.832738884353869	0.0350327	0.118093	0.265691	NA	0.0187735	0.100177	0.429714	NA	0.0020129	0.0436772	0.673163	NA	40.6637	0.204539	0.266883	0.307588815660505	0.523600163234517
ENSG00000172932	ANKRD13D	8.17894	0.182562	0.3063	0.176231	0.500621009617395	-0.120027	0.331406	0.427988	0.727117383080154	0.10753	0.27771	0.30699	0.672564922760933	0.131897	0.279288	0.250568	0.613760157389379	-0.0505373	0.277061	0.701205	0.885994438506415	-0.0270632	0.138124	0.303161	NA	0.027997	0.13363	0.251728	NA	-0.00160769	0.0601826	0.793621	NA	15.584	0.0758131	0.330382	0.714144396971294	0.847590898871925
ENSG00000134461	ANKRD16	7.67271	-0.0662307	0.287762	0.575836	0.838001113917563	0.0388159	0.322692	0.792607	0.922919066832252	-0.0166448	0.260864	0.86261	0.964984127033707	0.0629793	0.276696	0.537152	0.824612668347033	-0.0874032	0.301183	0.490945	0.773566730598717	-0.0132309	0.125768	0.578649	NA	0.0040689	0.112122	0.840563	NA	-0.0117905	0.0972944	0.174471	NA	14.5782	0.0753087	0.342876	0.715353945867204	0.848520127725974
ENSG00000132466	ANKRD17	135.536	-0.0417373	0.136882	0.723796	0.911051474629224	0.0296716	0.152945	0.82625	0.936318623449913	-0.127554	0.137954	0.264761	0.636078925751479	0.0195585	0.135294	0.863942	0.962379531620603	-0.14874	0.144611	0.231956	0.555866845371413	-0.0182834	0.0765647	0.638603	0.914434054084824	-0.0240956	0.0683227	0.345655	0.875619046616349	-0.00149982	0.0206784	0.427494	0.999359281632389	282.796	0.14216	0.146022	0.290767508689443	0.506643223324967
ENSG00000180071	ANKRD18A	114.87	0.550607	0.259574	0.000866409	0.0133231900028814	1.19434	0.344911	7.62217e-07	3.3218000007762e-05	0.759138	0.336163	6.95904e-05	0.00217225597712268	0.543807	0.275218	0.0007522	0.0139062541764712	0.796532	0.308148	5.15388e-05	0.001432192889474	-0.0954522	0.160846	0.0412582	0.353375078309454	-0.0647556	0.142659	0.0739131	0.608558552541507	-0.010331	0.0693622	0.143472	0.999359281632389				NA	NA
ENSG00000159712	ANKRD18CP	1.39426	0.0108612	0.371703	0.904261	0.968908626038636	0.00513004	0.422765	0.958058	NA	0.0830327	0.376779	0.313846	NA	0.0387516	0.342581	0.635418	NA	0.0872345	0.461754	0.351074	0.671643445208428	-0.000670621	0.147564	0.964619	NA	-0.0138275	0.146046	0.222381	NA	0.00172715	0.0833583	0.724076	NA	3.1885	-0.164121	0.513563	0.402982622930567	0.616593928984632
ENSG00000165887	ANKRD2	0.811776	-0.043202	0.427702	0.611527	NA	-0.00674572	0.475482	0.935316	NA	0.000403275	0.375206	0.994974	NA	-0.132684	0.564416	0.1425	NA	0.029908	0.448127	0.707903	NA	-0.00877852	0.157572	0.46931	NA	-0.0181825	0.153569	0.0566903	NA	-0.000309965	0.0859435	0.936155	NA	1.36053	-0.105366	0.596093	0.56484636236099	0.751794642620413
ENSG00000172014	ANKRD20A4P	0.40617	0.00842943	0.496142	0.902652	NA	-0.00330715	0.53734	0.961085	NA	0.00259338	0.442294	0.9596	NA	0.0129083	0.469967	0.821822	NA	0.033044	0.51668	0.622771	NA	-0.00466962	0.16097	0.502536	NA	-0.00493517	0.143814	0.374483	NA	-0.00196298	0.090106	0.366041	NA				NA	NA
ENSG00000186481	ANKRD20A5P	57.9986	1.23306	0.42879	1.53588e-05	0.00043491493369733	0.597567	0.335048	0.00315852	0.0350530267111923	0.618167	0.385903	0.00100543	0.0198822358955471	0.785703	0.429854	0.000323997	0.00695305673913432	1.04226	0.419333	4.17319e-05	0.00119276899080856	0.0546627	0.138802	0.127054	0.560120319257345	0.0388168	0.125916	0.176208	0.749510614633658	0.00608587	0.0590726	0.315659	0.999359281632389				NA	NA
ENSG00000152766	ANKRD22	3.8929	0.0792149	0.320958	0.478383	0.781050821747016	-0.151505	0.422435	0.247604	0.558440194297036	-0.0694093	0.321655	0.424068	0.765812688329593	0.0442176	0.301349	0.629369	0.878898572940839	-0.0132882	0.3274	0.902638	0.967286506920496	-0.0106844	0.13652	0.606688	NA	-0.0111213	0.129274	0.538368	NA	-0.00595491	0.0838415	0.371544	NA	9.15635	0.175886	0.392814	0.399881604394022	0.613727882635334
ENSG00000163126	ANKRD23	0.567097	0.0858744	0.525851	0.317026	NA	-0.0383871	0.487557	0.650774	NA	0.0264651	0.409755	0.663846	NA	0.0980079	0.522208	0.219491	NA	-0.0281311	0.455738	0.718734	NA	0.00305231	0.157864	0.743726	NA	0.00573151	0.142713	0.459442	NA	0.00106663	0.0883092	0.714954	NA	0.747511	0.327773	1.00703	0.168705253516053	0.357897099822386
ENSG00000089847	ANKRD24	0.0701606	0.00640622	0.571159	0.897354	NA	0.0077428	0.594084	0.871981	NA	0.00647512	0.491631	0.860169	NA	-0.000646175	0.523191	0.987648	NA	0.0137281	0.562654	0.774496	NA	0	0.161735	1	NA	3.23102e-05	0.143756	0.991819	NA	0.000182718	0.0899819	0.882328	NA	0.456392	-0.102674	0.817598	0.575844276311229	NA
ENSG00000107890	ANKRD26	161.072	0.221673	0.157731	0.0857464	0.347321641334684	0.433038	0.187829	0.00511827	0.0494839188030772	0.349272	0.164986	0.00556705	0.0700891790944985	0.162484	0.154864	0.18677	0.537456101738955	0.295066	0.16407	0.0283141	0.174766626781005	-0.0842691	0.114387	0.0563525	0.406577983541627	-0.019919	0.0726809	0.418799	0.905341093267221	-0.00303695	0.0319367	0.310121	0.999359281632389	313.669	-0.370982	0.139432	0.00404002900311394	0.0199192774375447
ENSG00000105186	ANKRD27	52.751	-0.221083	0.191601	0.115538	0.406852196639534	-0.14372	0.214836	0.382842	0.691863413498137	-0.177282	0.185692	0.166187	0.523802357503883	0.106168	0.17893	0.4103	0.753257735054387	0.00204202	0.188741	0.988588	0.997480956322912	-0.0195367	0.0889243	0.561113	0.891338681486369	-0.017657	0.0791761	0.461714	0.919438768762752	-0.00555984	0.0476518	0.232803	0.999359281632389	121.185	-0.388785	0.18861	0.0176524156192738	0.0660774500640235
ENSG00000154065	ANKRD29	16.2666	-0.154309	0.271344	0.253013	0.598021683931339	0.0798861	0.298128	0.619252	0.84012774901933	-0.12499	0.254246	0.273013	0.642339279821166	0.0551709	0.237978	0.635678	0.880780607314691	-0.0949175	0.277282	0.483833	0.768692603344839	-0.0109839	0.110938	0.67531	NA	-0.0515732	0.164457	0.0991997	NA	-0.00382721	0.0580393	0.528601	NA	46.6721	-0.688775	0.311535	0.00224058738793921	0.0121429404541706
ENSG00000148513	ANKRD30A	59.7786	0.275417	0.215051	0.0590235	0.279035852179887	0.462034	0.261655	0.0108964	0.0845090106908954	0.323611	0.224789	0.018748	0.159267927505227	0.460846	0.266639	0.00291573	0.0401193843578623	0.421428	0.2448	0.00920457	0.083352924011307	-0.0138112	0.0941994	0.65423	0.919828924717573	-0.00509737	0.0796095	0.818686	0.982142602746656	-0.00189109	0.0355043	0.617869	0.999359281632389	82.611	0.352694	0.21359	0.0482190847373502	0.144038543501334
ENSG00000180777	ANKRD30B	4.16522	1.23219	1.61449	0.00246871	0.0304587652142249	2.01637	2.19978	0.000776399	0.0120182739364912	3.20847	2.06955	0.000106173	0.00312855980833348	0.917299	1.11801	0.00322343	0.0429702455104363	4.51244	1.73921	1.64329e-05	0.000533845591264395	-0.000662622	0.15215	0.958898	NA	-0.00531132	0.139549	0.619232	NA	0.0074424	0.0965751	0.146165	NA	0.441015	-0.113874	0.795012	0.539685278838669	NA
ENSG00000175302	ANKRD30BP1	0.457216	0.0140001	0.514464	0.831811	NA	0.0176475	0.547014	0.790768	NA	0.027227	0.461708	0.595108	NA	0.0574296	0.52529	0.348652	NA	0.0764617	0.577919	0.288894	NA	-0.000150022	0.1602	0.981422	NA	8.65936e-05	0.142945	0.986531	NA	4.53048e-06	0.089302	0.998194	NA				NA	NA
ENSG00000145700	ANKRD31	1.61439	0.0666153	0.358502	0.511756	0.801269565053757	0.677413	1.34529	0.00833752	0.0705563932176505	-0.110941	0.441282	0.194529	0.566342514945202	-0.0287707	0.368953	0.703068	0.903124938969355	-0.0832146	0.440145	0.382173	0.698478272061628	-0.00431033	0.143118	0.802833	NA	-0.0197022	0.15004	0.167123	NA	-0.0077979	0.0965132	0.16055	NA	2.64008	-0.081813	0.516838	0.655081157260459	0.810899330620207
ENSG00000164236	ANKRD33B	74.7195	0.837213	0.394109	0.000167827	0.00340048052659021	0.993517	0.402439	4.93065e-05	0.00123331679648898	0.235324	0.2118	0.0731775	0.353555824098828	0.732719	0.382989	0.000280923	0.00615694294734442	0.653228	0.330397	0.00073904	0.0128279999335282	0.404904	0.38987	0.00130487	0.0436729728232965	0.0413154	0.123862	0.160826	0.733114285265085	0.00667125	0.0592757	0.268835	0.999359281632389	65.8933	1.07837	0.293587	2.62231736351646e-06	3.01313268732808e-05
ENSG00000189127	ANKRD34B	1.24137	0.113559	0.530087	0.235057	0.578744806732035	0.147549	0.633368	0.154814	NA	-0.0831476	0.461831	0.255748	NA	0.00547025	0.381833	0.938553	NA	0.0202768	0.422916	0.807411	0.929920579722016	0.00919342	0.159243	0.417034	NA	0.00439462	0.141051	0.622561	NA	0.00267707	0.0887599	0.448156	NA				NA	NA
ENSG00000135976	ANKRD36	107.891	0.816465	0.299671	2.04057e-05	0.000564072321379889	1.43438	0.314563	8.65946e-09	6.33034151759393e-07	0.895981	0.322818	8.44431e-06	0.000349206048886625	0.393517	0.215166	0.0055608	0.0631990281426752	0.657997	0.261918	0.000164962	0.00380421021843781	-0.0153418	0.0908724	0.634104	0.91296751852186	0.0158722	0.08093	0.501364	0.932635909496457	0.000440232	0.02748	0.88283	0.999359281632389	115.263	0.553787	0.229935	0.00314539633921557	0.0161090623609084
ENSG00000196912	ANKRD36B	32.6722	0.500174	0.31014	0.00399113	0.0440261503823492	0.302967	0.260298	0.0852132	0.322495317787268	0.718164	0.425108	0.00052946	0.0120710529041853	1.20322	0.444431	2.07003e-05	0.000677305450822457	1.06073	0.402268	2.46867e-05	0.000760428055637746	-0.0403144	0.1203	0.219373	NA	-0.00211989	0.0849134	0.922915	0.993043019926581	-0.0215547	0.1125	0.0757139	0.999359281632389				NA	NA
ENSG00000174501	ANKRD36C	97.4881	0.463478	0.206973	0.00176942	0.0231339113812913	0.521908	0.225684	0.00232543	0.0274472979796607	0.5336	0.238712	0.000371734	0.00929827455791653	0.270145	0.179265	0.0396745	0.23277792019609	0.703142	0.248813	4.21116e-05	0.00120073692731915	-0.0417584	0.0981556	0.244389	0.702731585995174	-0.0183988	0.0792917	0.445746	0.912456174150507	0.00143794	0.0275605	0.611728	0.999359281632389				NA	NA
ENSG00000186352	ANKRD37	6.95034	0.117275	0.331562	0.32058	0.658493691291712	-0.128407	0.364435	0.361266	0.676498273686587	-0.102994	0.29728	0.304203	0.670450761663742	-0.0331904	0.273195	0.737508	0.916036348696153	0.180413	0.366517	0.176268	0.483355459034839	0.0756891	0.239952	0.03324	NA	0.00400895	0.121575	0.827925	NA	0.0160228	0.114986	0.092991	NA				NA	NA
ENSG00000154945	ANKRD40	60.2904	-0.0443325	0.187945	0.74803	0.918851691725984	0.0331631	0.219064	0.84106	0.942449995549895	0.156061	0.184181	0.220775	0.596913585836619	0.0961188	0.182797	0.457135	0.780366295711223	0.0117609	0.196118	0.935053	0.978677475713505	-0.0325302	0.0966886	0.33865	0.775100165417164	-0.032879	0.0980248	0.226645	0.79657443707165	-0.00235278	0.0338166	0.495697	0.999359281632389	99.1216	0.325372	0.203191	0.0596081052567414	0.170179471926005
ENSG00000167117	ANKRD40CL	0.252307	0.0155433	0.567589	0.766627	NA	0.00880416	0.588512	0.862233	NA	0.00735437	0.48682	0.849571	NA	0.0259116	0.530033	0.564852	NA	0.0155814	0.557327	0.757727	NA	-6.52972e-05	0.161589	0.987847	NA	3.74038e-05	0.14368	0.991194	NA	1.96605e-06	0.0899104	0.998818	NA	0	0	1.17813	NA	NA
ENSG00000137494	ANKRD42	19.5496	-0.115282	0.233574	0.404742	0.731256787841257	0.688865	0.412551	0.0019744	0.0245036965407023	0.0304661	0.21566	0.798255	0.943933912884681	0.273011	0.285522	0.0488214	0.262996455868507	-0.0275635	0.238181	0.84792	0.946645092739853	-0.0231061	0.107517	0.435215	NA	-0.01492	0.095554	0.518211	NA	-0.231191	0.388806	0.0018011	NA	31.2085	-0.057173	0.280468	0.777470528154454	0.886680712034723
ENSG00000065413	ANKRD44	3.14459	0.0832348	0.336488	0.446755	0.759759444058396	0.331464	0.594631	0.0479315	0.227338692237801	-0.107469	0.347665	0.252223	0.625232212098259	-0.0752767	0.321883	0.422697	0.759019436265951	-0.0683311	0.350608	0.529607	0.79830532584541	0.0257698	0.155654	0.253954	NA	0.00698435	0.127266	0.688169	NA	0.00537491	0.0821142	0.412982	NA	4.25529	-0.150695	0.461089	0.447936954308058	0.657027372097656
ENSG00000183831	ANKRD45	0.750991	0.0342288	0.421837	0.684226	NA	-0.00745868	0.448834	0.93386	NA	-0.00635828	0.348116	0.927003	NA	0.0278613	0.399744	0.693792	NA	-0.0991733	0.475975	0.300545	NA	0.0125723	0.16017	0.336423	NA	0.0125738	0.14522	0.245812	NA	-0.00307504	0.0891679	0.396243	NA				NA	NA
ENSG00000186106	ANKRD46	17.2222	0.131037	0.26429	0.32586	0.664657426735688	-0.0236776	0.291256	0.883406	0.959226129083412	0.0127153	0.233902	0.908046	0.977632772517948	0.0786776	0.244415	0.497198	0.806015457543425	0.0621861	0.264659	0.650157	0.863535140677726	0.0111366	0.112464	0.667751	NA	-0.00117445	0.100871	0.955825	NA	-0.00119723	0.0528147	0.833121	NA				NA	NA
ENSG00000168876	ANKRD49	64.695	0.727199	0.257427	2.17912e-05	0.000597994355101859	0.705965	0.251043	0.000113161	0.00246015436634412	1.04495	0.280285	3.0273e-07	1.75012126660229e-05	0.576181	0.237952	0.000168072	0.00406060319467434	0.654445	0.242333	9.66567e-05	0.00240428364504825	-0.0302462	0.0926342	0.379879	0.806641664578878	-0.00529647	0.0721832	0.814609	0.981651801292539	0.000684308	0.0250568	0.796657	0.999359281632389	97.7844	-0.0146415	0.202196	0.932240004513274	0.96756718437029
ENSG00000151458	ANKRD50	27.4727	0.159243	0.226208	0.260219	0.602944133510947	0.271905	0.274855	0.121723	0.391943225070837	0.16281	0.217659	0.196363	0.568164058446267	-0.0319989	0.21178	0.798988	0.939644358338116	-0.103729	0.236824	0.477197	0.763158245131854	-0.00517309	0.0979863	0.856502	NA	-0.0047409	0.0866576	0.829267	NA	0.000968206	0.0383305	0.820257	0.999359281632389	48.6121	-0.293677	0.24698	0.130574623247191	0.301687948296476
ENSG00000139645	ANKRD52	31.2944	0.214127	0.229833	0.137688	0.44627391594162	-0.294112	0.263045	0.0946678	0.343477752967037	-0.161715	0.208003	0.203299	0.576904765763708	-0.0513206	0.203025	0.688262	0.898191150983194	-0.0774714	0.220162	0.597108	0.834895298256561	0.380251	0.379385	0.00154901	NA	0.097364	0.197344	0.0347907	0.482743485776165	0.0441552	0.16165	0.0285305	0.733831166677247	64.2227	0.221085	0.226141	0.231355834726635	0.439251309284224
ENSG00000100124	ANKRD54	12.8522	-0.0432138	0.254108	0.736877	0.914597772066664	-0.0702315	0.289745	0.666843	0.864531101300687	0.324155	0.331728	0.0248427	0.188825691558286	0.131864	0.248458	0.276685	0.642847682130347	0.144912	0.272196	0.308519	0.635863521715146	0.00434946	0.107784	0.867369	NA	-0.00736322	0.101058	0.733772	NA	-0.000625274	0.049717	0.908418	NA	29.7659	-0.280807	0.299063	0.181787264412357	0.375967519233669
ENSG00000164512	ANKRD55	0.685469	0.0680387	0.487025	0.41824	NA	0.0909614	0.568975	0.299937	NA	0.0474784	0.43974	0.445758	NA	-0.0177689	0.421036	0.788116	NA	0.053243	0.488498	0.498571	NA	-0.00862556	0.161236	0.362121	NA	-0.00645393	0.143241	0.394673	NA	0.000254702	0.0877668	0.933626	NA	1.91698	-0.422734	0.924207	0.1039364356591	0.255876855230526
ENSG00000135299	ANKRD6	3.59986	0.0626737	0.325092	0.560224	0.830543054179432	-0.299958	0.634452	0.056097	0.2488782329117	-0.143293	0.408035	0.149197	0.501797619784449	-0.0139355	0.293752	0.87712	0.967170897471741	-0.181628	0.411584	0.158902	0.456583313429734	0.0161019	0.142327	0.446895	NA	0.0317996	0.157916	0.134441	NA	0.00191523	0.0747835	0.754118	NA	8.5108	0.244673	0.428963	0.254957981327742	0.466805440594766
ENSG00000157999	ANKRD61	0.318561	0.0115175	0.531635	0.852305	NA	0.00918626	0.559559	0.881413	NA	0.0376211	0.487994	0.443103	NA	0.022546	0.496699	0.673039	NA	0.012195	0.525494	0.840049	NA	-0.000116072	0.160755	0.983716	NA	0	0.14324	1	NA	0.000377092	0.0895834	0.83083	NA	0.276575	0.0398333	0.817659	0.820399945824098	NA
ENSG00000106013	ANKRD7	0.0913734	0.00640622	0.571159	0.897354	NA	0.00774369	0.594084	0.871966	NA	0.00647512	0.491631	0.860169	NA	0.011637	0.52602	0.781156	NA	0.0137281	0.562654	0.774496	NA	0	0.161735	1	NA	3.23102e-05	0.143756	0.991819	NA	1.69651e-06	0.0899734	0.998903	NA	0.805293	-0.0913218	0.680968	0.614714040840871	0.784153980150672
ENSG00000156381	ANKRD9	17.8285	0.773848	0.476267	0.000942399	0.0142464196031916	0.0766192	0.265602	0.649434	0.85640690287946	0.147159	0.22057	0.236533	0.611069397078478	0.433432	0.339852	0.00777015	0.079677475385284	-0.0994963	0.24415	0.491418	0.773773944484217	0.128252	0.242483	0.0203613	NA	0.113462	0.234439	0.0239939	NA	0.00664734	0.0647782	0.316363	NA	27.8565	-0.172709	0.293074	0.402466839569411	0.616421250707783
ENSG00000064999	ANKS1A	14.5719	-0.0892015	0.266246	0.485972	0.783560604154162	-0.117197	0.311996	0.459387	0.743259442477229	-0.027559	0.241773	0.795668	0.943897689980069	-0.0613461	0.250222	0.582845	0.850893186282452	0.11008	0.275218	0.424348	0.728171927436675	-0.0129204	0.115914	0.614239	NA	-0.011472	0.108369	0.598636	NA	-0.00308041	0.0587127	0.614479	NA	27.8429	0.0531742	0.279919	0.792530699938666	0.89578638863386
ENSG00000185046	ANKS1B	1.87031	0.0788228	0.360076	0.449018	0.761147617721429	-0.0353406	0.395825	0.748332	0.90338088945759	-0.0200051	0.331263	0.78742	0.940946587792388	-0.0178143	0.319471	0.831042	0.953946254396962	-0.102823	0.418787	0.324634	0.649923830138994	-0.00836147	0.145081	0.633774	NA	0.00519335	0.131327	0.737056	NA	0.000908661	0.0788059	0.870375	NA	2.83496	-0.0449142	0.476616	0.807152620162552	0.904068341106659
ENSG00000168096	ANKS3	14.0936	0.139486	0.254235	0.306166	0.644002428505481	0.0488497	0.283244	0.766439	0.913003752496654	-0.0180295	0.232346	0.871015	0.968270456813196	-0.118573	0.241985	0.327867	0.690788288884331	0.200613	0.296082	0.168863	0.473015271118082	-0.00665905	0.107297	0.800623	NA	-0.0664186	0.187325	0.0611512	NA	0.00745267	0.0696653	0.292181	NA	30.9389	0.0594525	0.274574	0.767452051002477	0.881776813837924
ENSG00000175311	ANKS4B	1.19585	-0.0198911	0.387705	0.820966	0.944784614164752	0.075498	0.46605	0.447112	NA	0.0160098	0.350591	0.818217	NA	0.0309176	0.390267	0.670521	NA	0.266769	0.769033	0.0516199	0.25002862407625	-0.00583465	0.151824	0.676752	NA	-0.0216726	0.157279	0.0501283	NA	-0.00451073	0.0906753	0.282597	NA	3.0523	-0.155073	0.551233	0.420769723839128	0.633758505287372
ENSG00000165138	ANKS6	12.3104	0.0436461	0.251624	0.736244	0.914491158796939	-0.17446	0.319023	0.28261	0.599784315023371	-0.0690813	0.243945	0.526712	0.822876933186111	-0.104002	0.250352	0.373841	0.726795464965651	-0.120715	0.281611	0.379271	0.695855798878903	-0.00665638	0.110002	0.796233	NA	-0.0086335	0.103059	0.690672	NA	0.0018337	0.0522734	0.744716	NA	27.5388	-0.380607	0.346687	0.0885521832937326	0.227629700166246
ENSG00000163516	ANKZF1	13.3494	0.0576663	0.261041	0.649444	0.874817768337908	-0.00821799	0.306673	0.957687	0.982385523476236	-0.0988958	0.258283	0.362027	0.719929398020524	-0.0991401	0.255879	0.3869	0.738213010014863	-0.138542	0.284785	0.318318	0.644594921590069	0.00508285	0.112796	0.839006	NA	0.0227235	0.121594	0.33837	NA	0.00484342	0.0645237	0.460562	NA	17.3539	0.359671	0.362139	0.108953465645899	0.263918268175057
ENSG00000011426	ANLN	162.435	-0.346206	0.154178	0.00657112	0.063859582801897	-0.226577	0.169731	0.118817	0.386506929136984	0.037299	0.144592	0.750388	0.92563581908241	-0.477124	0.169651	0.000227652	0.00521258107460695	-0.272256	0.157038	0.0378304	0.208715828758201	-0.172752	0.166752	0.00613873	0.124924939558114	-0.0769356	0.118157	0.0460455	0.529959992449509	-0.00162885	0.0227662	0.443699	0.999359281632389	364.9	0.0598162	0.140556	0.646407143942087	0.805958098087765
ENSG00000131620	ANO1	1.3779	-0.105228	0.471469	0.282525	0.62312193578935	-0.0612589	0.440023	0.544746	NA	-0.190733	0.608372	0.0684327	NA	0.0105463	0.342085	0.892591	NA	0.142456	0.511379	0.184536	0.493285608446529	0.00589123	0.148495	0.704395	NA	-0.0124021	0.144046	0.286718	NA	8.45209e-06	0.0828337	0.998589	NA	3.95366	0.0115557	0.470365	0.94978307792776	0.976312822185485
ENSG00000160746	ANO10	19.1093	0.136385	0.242478	0.323579	0.662031697245228	0.207818	0.27876	0.227412	0.538230505760169	-0.00499805	0.220382	0.965874	0.99097426939778	-0.0273996	0.219694	0.823723	0.950994546307944	-0.155409	0.255033	0.287976	0.615902322593305	0.0151238	0.10617	0.589056	NA	0.032526	0.121971	0.226176	NA	0.0121731	0.0850574	0.160565	NA	44.6579	-0.395562	0.277311	0.0557643233531599	0.161793589484961
ENSG00000134343	ANO3	0.333793	-0.0284327	0.5227	0.670968	NA	0.057982	0.585112	0.405769	NA	0.00374365	0.447731	0.9403	NA	0.0118588	0.476846	0.831633	NA	0.0145719	0.51205	0.820667	NA	-0.00134207	0.160212	0.837682	NA	-0.00321825	0.143389	0.534108	NA	-0.00128699	0.0897108	0.52447	NA	0.275411	0.0789573	0.872393	0.656176604216409	NA
ENSG00000151572	ANO4	0.136015	-0.00690962	0.570999	0.889581	NA	0.00774262	0.594084	0.871984	NA	0.0162245	0.496535	0.661762	NA	0.00547877	0.523814	0.895646	NA	0.00668231	0.560282	0.888778	NA	-0.00113013	0.1618	0.777623	NA	-0.000815392	0.143783	0.796443	NA	-0.000330453	0.0899988	0.789577	NA	0	0	1.17813	NA	NA
ENSG00000171714	ANO5	18.8404	-0.0025483	0.24318	0.984578	0.994070621597735	0.212585	0.290331	0.214856	0.523667480985473	-0.0283722	0.228495	0.802332	0.945015477169047	0.084163	0.233166	0.485139	0.798879581322155	0.000715373	0.248982	0.995945	0.998267428459234	0.0019883	0.105266	0.94019	NA	0.0126745	0.100974	0.572982	NA	-0.000267909	0.0467118	0.958663	NA				NA	NA
ENSG00000177119	ANO6	66.3707	-0.0427868	0.178972	0.753208	0.91993147380403	-0.0407772	0.2035	0.799772	0.925087042078019	-0.0646541	0.172446	0.605404	0.863697356544962	-0.0349285	0.173148	0.78434	0.934238708659873	-0.0239361	0.183003	0.865438	0.95357723266825	0.0154678	0.0869144	0.647763	0.91773941556563	0.00294611	0.0707223	0.89601	0.992553049403415	0.000290444	0.0237456	0.908686	0.999359281632389	159.689	-0.235629	0.168351	0.11803900114105	0.280159499827019
ENSG00000146205	ANO7	0.64015	0.101524	0.535248	0.263073	NA	-0.0448831	0.491274	0.599955	NA	-0.0475445	0.418253	0.467437	NA	0.0572818	0.443733	0.430766	NA	-0.0682669	0.481613	0.419625	NA	0.00791151	0.159546	0.44219	NA	0.00678277	0.142838	0.41425	NA	0.000919627	0.0880094	0.762524	NA	1.56309	-0.141371	0.622196	0.453905407157785	0.661640792752973
ENSG00000074855	ANO8	12.16	0.0249184	0.253362	0.845893	0.951261389462794	0.810925	0.578182	0.00179921	0.0227786568446303	-0.0125001	0.234504	0.909327	0.977632772517948	0.0805748	0.245832	0.48565	0.799259447768489	0.756995	0.519373	0.00167354	0.024718564983578	0.0116282	0.111118	0.658435	NA	-0.0019823	0.099849	0.925823	NA	-0.00238343	0.0545425	0.681485	NA	8.88624	1.78624	1.04487	0.000735707608518142	0.00463452516448281
ENSG00000185101	ANO9	0.496145	0.0445189	0.4979	0.555095	NA	0.0487348	0.533997	0.531448	NA	9.08589e-05	0.408285	0.99875	NA	0.038448	0.460955	0.552	NA	0.112098	0.591717	0.199945	NA	0.00833131	0.161838	0.33894	NA	0.000144622	0.142076	0.982489	NA	7.51937e-06	0.0885801	0.997658	NA	0.304261	-0.0575702	0.84174	0.7437439028201	NA
ENSG00000011201	ANOS1	0.0732127	0.00640622	0.571159	0.897354	NA	0.00774142	0.594084	0.872003	NA	0.00108343	0.490684	0.976455	NA	0.00547877	0.523814	0.895646	NA	-0.00682937	0.559998	0.886671	NA	0.00052853	0.161751	0.894587	NA	0.000927745	0.143791	0.769355	NA	0	0.0899734	1	NA	0.4125	-0.0941526	0.822274	0.604950656169317	NA
ENSG00000140350	ANP32A	124.652	-0.295025	0.144237	0.015793	0.119864142832151	-0.349043	0.162386	0.0131561	0.0963617362802506	-0.210311	0.145296	0.0743973	0.357520175506965	-0.210488	0.141083	0.0724751	0.332072539701712	-0.319824	0.152411	0.0128656	0.104251396280869	-0.116734	0.117858	0.0198262	0.246501149101346	-0.0401956	0.0808043	0.16553	0.737857501943126	-0.00209109	0.0240034	0.333237	0.999359281632389	336.063	-0.268624	0.138516	0.036632829918302	0.116065377394999
ENSG00000136938	ANP32B	340.181	-0.39416	0.105576	4.5172e-05	0.00109947043421065	-0.266844	0.115052	0.012988	0.0955012004129747	-0.396525	0.106723	3.29505e-05	0.00115596670350655	-0.406567	0.105958	2.05292e-05	0.000674249413581041	-0.405902	0.10755	3.92553e-05	0.00113013352837755	-0.00302053	0.065597	0.94266	0.989508762223763	0.00192403	0.0476739	0.93034	0.99514208591079	-0.00021434	0.0100798	0.822561	0.999359281632389	872.518	-0.285667	0.109632	0.00631847166384573	0.0288548030055965
ENSG00000139223	ANP32D	0.0474601	-0.000875303	0.570452	0.985925	NA	0.00774192	0.594084	0.871995	NA	0.00647512	0.491631	0.860169	NA	-0.000646175	0.523191	0.987648	NA	0.00668231	0.560282	0.888778	NA	-0.000641393	0.161758	0.872257	NA	-0.000429813	0.143764	0.891508	NA	1.69262e-06	0.0899734	0.998906	NA	0.407386	-0.0985445	0.796053	0.590524955121783	NA
ENSG00000143401	ANP32E	158.853	-0.194225	0.13605	0.0986231	0.374265333049317	-0.172137	0.152528	0.201767	0.509773697799563	-0.173187	0.136151	0.127204	0.46702057947211	-0.141427	0.1348	0.214437	0.573334428407196	-0.293848	0.144243	0.0178336	0.131213763589882	-0.0446858	0.079577	0.268416	0.724940423970171	-0.0247412	0.0677571	0.33531	0.864615677042885	-0.00288642	0.0277307	0.241689	0.999359281632389	376.594	-0.222728	0.133746	0.0743653575683669	0.20072570858701
ENSG00000166825	ANPEP	5.03808	0.00770994	0.290354	0.945312	0.982036026410178	0.0867329	0.342529	0.541693	0.797312408548265	-0.00495815	0.273864	0.956095	0.988820180542948	-0.00275841	0.276595	0.977027	0.994225108369171	0.217134	0.387751	0.121938	0.403406510828724	-0.013517	0.131865	0.550741	NA	-0.0169817	0.130331	0.400398	NA	-0.00282228	0.0701534	0.661419	NA	10.2663	0.0248065	0.375694	0.90197055995789	0.95285637378333
ENSG00000103254	ANTKMT	20.3169	-0.0717762	0.232774	0.599206	0.850892941587461	-0.380724	0.304342	0.0384059	0.197269616672547	0.00917914	0.214129	0.938774	0.983837340539666	-0.043265	0.214574	0.729348	0.912106263054629	-0.174641	0.245889	0.239859	0.564513115968204	0.00607414	0.0996418	0.82947	NA	0.0344414	0.119331	0.210645	NA	0.00618982	0.0594123	0.309822	NA	43.3625	0.117604	0.268253	0.556347476472892	0.745930027402175
ENSG00000169604	ANTXR1	72.342	-0.194341	0.178983	0.155814	0.474553767271566	-0.254504	0.206683	0.117602	0.384242406650064	-0.256279	0.186094	0.0488241	0.281970221249734	-0.375577	0.195508	0.00615178	0.0679393697143399	-0.268694	0.19365	0.0654426	0.284605997298915	-0.0492685	0.099529	0.187815	0.641933267676371	-0.0322536	0.0899948	0.233182	0.79972065258802	0.00185395	0.0281955	0.508876	0.999359281632389	163.075	0.297837	0.199008	0.0803386966867925	0.212483848559857
ENSG00000163297	ANTXR2	4.39677	0.156573	0.366714	0.204505	0.540118070524758	0.432225	0.705565	0.0248309	0.148867380559927	0.00637122	0.276619	0.942934	0.983977648495583	0.0451282	0.289297	0.635239	0.880780607314691	0.0226668	0.321481	0.838793	0.943558662565337	0.0127625	0.136527	0.550477	NA	-0.000666768	0.123315	0.970004	NA	0.00188578	0.0730007	0.761571	NA	7.14503	-0.614976	0.716851	0.0332505276872488	0.10756557174626
ENSG00000135046	ANXA1	1288.61	-0.114744	0.121542	0.290008	0.629176301335512	-0.133216	0.137665	0.285521	0.602267448100699	-0.116193	0.11927	0.264469	0.636078925751479	-0.0957502	0.119569	0.362108	0.717799537163861	0.0647247	0.122454	0.557447	0.81311651029564	0.0204543	0.0738237	0.610427	0.906820932698707	-0.0169188	0.0604192	0.486706	0.93127033107729	0.000319999	0.0135111	0.805562	0.999359281632389	3007.65	-0.3594	0.0943727	7.94116508277625e-05	0.000654168745165007
ENSG00000109511	ANXA10	7.90827	-0.0240392	0.273118	0.841115	0.949969319743326	0.0451184	0.311527	0.768834	0.913788083803083	-0.00599847	0.253395	0.951911	0.986948817876326	0.0534213	0.257335	0.620252	0.87435634046614	0.0369514	0.281894	0.774283	0.916768026598089	-0.0070485	0.118184	0.770133	NA	-0.000451045	0.108195	0.982479	NA	-0.000641707	0.0588937	0.915681	NA	18.131	0.00397438	0.326602	0.984615003818157	0.992655339906935
ENSG00000122359	ANXA11	139.444	-0.110243	0.150409	0.379284	0.712077207906422	-0.106596	0.168815	0.46154	0.744759976698946	-0.451343	0.170562	0.000429967	0.0104101695107463	-0.181446	0.148341	0.13211	0.455004118430699	-0.158974	0.152323	0.216694	0.538887064783259	0.073954	0.0983782	0.0825064	0.470695616404901	0.0319242	0.0783465	0.238455	0.802669062061677	0.00141465	0.0219373	0.496344	0.999359281632389	301.771	-0.149665	0.12936	0.217502301386577	0.422708477542761
ENSG00000104537	ANXA13	10.0513	-0.0235307	0.279276	0.841091	0.949969319743326	0.0460608	0.335553	0.744255	0.901651664467967	0.217277	0.382026	0.0761711	0.36203619824057	-0.0212809	0.269134	0.830863	0.953946254396962	-0.0160728	0.304634	0.891553	0.963162871879534	-0.117047	0.303876	0.0134007	NA	-0.0800525	0.231116	0.0213878	NA	-0.0139216	0.105107	0.134048	NA	17.6099	-0.198076	0.331709	0.349472850739948	0.565589354476969
ENSG00000182718	ANXA2	1843.63	-0.0573718	0.136974	0.627285	0.864835695784615	-0.0243134	0.155436	0.858896	0.951055635150675	-0.216533	0.135745	0.0561849	0.304753799762307	-0.100757	0.13447	0.37564	0.728207377291088	-0.103707	0.138518	0.390764	0.704608398661479	0.134772	0.134365	0.0126248	0.196521855291111	0.0767901	0.11352	0.0452697	0.527424897361298	0.0121845	0.0635679	0.0634825	0.999359281632389	4144.65	-0.195467	0.0944138	0.0322074296946393	0.105059203350561
ENSG00000177721	ANXA2R	6.92027	0.888402	0.88887	0.00334195	0.0384921328015876	0.989619	0.963226	0.00229745	0.0272591100391851	0.119788	0.310934	0.241646	0.614885770715518	0.798865	0.809651	0.0032062	0.0429425502914012	0.128985	0.325362	0.313962	0.640971237179322	0.0174251	0.141014	0.428224	NA	0.0290236	0.150889	0.176926	NA	0.00619213	0.0826429	0.368607	NA	4.74359	-0.0860102	0.433649	0.65796244734848	0.812701251286606
ENSG00000138772	ANXA3	78.126	-0.0301488	0.200136	0.828645	0.946276037802352	-0.100881	0.232649	0.54894	0.801275672590157	-0.27481	0.213882	0.0399642	0.252135245579383	-0.0925546	0.192676	0.474984	0.793981509615806	0.113679	0.207468	0.437958	0.738247802898896	0.0493254	0.115948	0.168083	0.625095746700331	-0.0145628	0.0848129	0.531491	0.942957053087983	0.00579538	0.052366	0.270794	0.999359281632389	183.669	-0.257259	0.172206	0.0934485874482794	0.236079481713523
ENSG00000196975	ANXA4	495.757	0.0807552	0.129376	0.477006	0.779901655337917	-0.00226038	0.146928	0.986255	0.994382767626955	0.119351	0.126763	0.2715	0.641168815815362	0.1551	0.127834	0.158761	0.49475415880395	0.170532	0.131438	0.142677	0.435764896570974	0.0208568	0.075898	0.596229	0.899288139841381	-0.000385445	0.0577284	0.986639	0.998970151222002	-0.000134767	0.0143152	0.923666	0.999359281632389	885.568	-0.017891	0.105719	0.859928296273378	0.932771144232734
ENSG00000164111	ANXA5	210.304	0.198527	0.163324	0.130773	0.433870155732155	0.274479	0.187266	0.0755138	0.300682767330812	0.203049	0.158253	0.0981937	0.413004159049176	0.207333	0.159384	0.0969818	0.3896809916595	0.19533	0.166148	0.149196	0.444414119853604	0.0281368	0.085971	0.435531	0.830257250135274	-0.00180222	0.0666977	0.936843	0.995682973155804	0.00133466	0.0241195	0.577414	0.999359281632389	463.022	-0.641281	0.144936	1.32985228531235e-06	1.61881035808828e-05
ENSG00000197043	ANXA6	11.9212	-0.0932231	0.261709	0.472689	0.777027224479838	-0.0360996	0.30728	0.816019	0.931433103326547	-0.011912	0.235723	0.913046	0.978387167798088	-0.164254	0.266509	0.18096	0.530247571869708	-0.16451	0.291275	0.243945	0.568248793755748	-0.00616265	0.10954	0.81137	NA	-0.0008467	0.0991869	0.968298	NA	0.00609779	0.0661104	0.365628	NA				NA	NA
ENSG00000138279	ANXA7	104.132	-0.187176	0.155522	0.143433	0.455609982662619	-0.205667	0.178567	0.170505	0.469051837940883	-0.192611	0.155359	0.11364	0.44320284886105	-0.168721	0.153979	0.169325	0.512006163710436	-0.198986	0.162845	0.13734	0.428540520914757	-0.0306429	0.0827477	0.415113	0.822135304612489	-0.0328845	0.0809012	0.227929	0.796895672610043	-0.00215532	0.0263954	0.381756	0.999359281632389	236.736	-0.401673	0.172791	0.00884635227925634	0.0378185974285653
ENSG00000143412	ANXA9	0.0975782	0.00640622	0.571159	0.897354	NA	0.0077423	0.594084	0.871989	NA	0.0119027	0.493934	0.746841	NA	0.00547877	0.523814	0.895646	NA	-0.00682937	0.559998	0.886671	NA	-5.64057e-05	0.161736	0.988717	NA	0.000927745	0.143791	0.769355	NA	0	0.0899734	1	NA	3.50308	-0.346188	0.684522	0.137283284046833	0.310948989697477
ENSG00000136250	AOAH	0.117655	0.00640622	0.571159	0.897354	NA	0.00774314	0.594084	0.871975	NA	0.00647524	0.491631	0.860167	NA	0.00547877	0.523814	0.895646	NA	0.0137281	0.562654	0.774496	NA	0.000528543	0.161751	0.894585	NA	3.23102e-05	0.143756	0.991819	NA	0	0.0899734	1	NA	0.20625	-0.0349375	0.843871	0.840686045528934	NA
ENSG00000131480	AOC2	1.94322	0.290363	0.757107	0.0482884	0.248285487548281	0.188267	0.612203	0.121161	0.391354881658525	0.182332	0.532981	0.0830139	0.380792004323572	0.279781	0.757354	0.0395214	0.232205318317267	0.403653	0.872574	0.0245507	0.159949400347531	0.0102161	0.157147	0.438925	NA	0.00522999	0.139999	0.610756	NA	1.71373e-05	0.0861965	0.996366	NA	0.898236	-0.140584	0.691565	0.457503259987672	0.664325750672268
ENSG00000131471	AOC3	0.518831	-0.0026946	0.474663	0.970316	NA	0.0714412	0.556948	0.381899	NA	0.00537322	0.41647	0.924401	NA	0.0376041	0.462282	0.558044	NA	-0.0497048	0.495569	0.515164	NA	0.00207914	0.158817	0.800604	NA	0.00448774	0.142837	0.510257	NA	-0.000774514	0.0887889	0.759367	NA	0.889876	-0.00334474	0.610883	0.984718196556401	0.992655339906935
ENSG00000148120	AOPEP	85.3086	0.131087	0.177767	0.335587	0.674661427752794	0.101566	0.198463	0.522952	0.784965479858223	-0.0566797	0.169594	0.649358	0.884346294115342	-0.0935487	0.171033	0.463102	0.783780704399423	0.200091	0.181581	0.157303	0.454031528803917	0.0494973	0.100768	0.184591	0.636414507762616	0.0157027	0.0760974	0.508252	0.935245635350186	0.00865898	0.0591207	0.140376	0.999359281632389	196.584	-0.273958	0.153488	0.0503531313947059	0.149123806445217
ENSG00000138356	AOX1	1.86469	0.066403	0.38747	0.491778	0.786821758405526	0.149378	0.517689	0.198686	0.506368387556414	-0.0827851	0.393376	0.302881	0.669844803833793	0.0891283	0.40646	0.304537	0.669955595207462	0.224524	0.620495	0.0816939	0.320714684778596	0.0159901	0.157152	0.337711	NA	-0.0095517	0.141175	0.414164	NA	-0.00229562	0.0850669	0.62137	NA	0.979499	-0.0431928	0.595876	0.806313101642585	0.903483016447972
ENSG00000173727	AP000769.1	37.286	0.308261	0.259357	0.0426149	0.22947988407697	0.376646	0.298574	0.0397902	0.201899348982206	0.117124	0.211297	0.345399	0.706446877367091	0.26514	0.245776	0.0534534	0.277593999115787	0.176613	0.235456	0.236572	0.561301110807061	0.0342652	0.115432	0.277576	NA	0.0147224	0.0942816	0.523676	0.939284534811515	-0.000812723	0.0397696	0.854619	0.999359281632389	51.9827	-0.199696	0.237097	0.292182981278897	0.508077978065785
ENSG00000184441	AP001062.1	1.56676	-0.0233497	0.356734	0.804673	0.93932851794128	-0.0866154	0.429313	0.433879	0.729353329877604	0.00039286	0.302238	0.996099	0.998544737642661	0.185445	0.57976	0.0895561	0.372799342318967	0.131352	0.468705	0.221793	0.544469301463155	0.0139024	0.148862	0.450978	NA	-0.0153242	0.145325	0.246788	NA	-0.00859549	0.100447	0.0922977	NA				NA	NA
ENSG00000138660	AP1AR	73.7945	-0.0461727	0.168232	0.728159	0.912371617008213	-0.227457	0.192453	0.146784	0.435394940142544	-0.141274	0.166952	0.257357	0.631182757061166	-0.000599745	0.160473	0.996159	0.998416040686503	0.0762902	0.172072	0.579392	0.825963064556855	0.00739283	0.0831094	0.832768	0.972602084454318	-0.00734504	0.0685098	0.749017	0.968565224833767	0.0025435	0.0303949	0.382336	0.999359281632389	126.438	0.783923	0.196591	3.39152684591592e-06	3.79914863942611e-05
ENSG00000100280	AP1B1	34.2957	-0.0167338	0.199188	0.904315	0.968908626038636	-0.123327	0.231793	0.463922	0.746121449967239	-0.0550954	0.192538	0.660521	0.888784221254682	-0.263831	0.217768	0.0529843	0.276282924298626	0.0190352	0.210404	0.896233	0.964174966307408	-0.00168025	0.0905804	0.956934	NA	-0.0290597	0.098772	0.268135	0.822891480404499	0.000943126	0.0303732	0.774712	0.999359281632389	80.916	-0.0244651	0.202207	0.887024367991466	0.94754553185243
ENSG00000166747	AP1G1	61.7808	-0.138258	0.167162	0.297416	0.636380609726288	0.173991	0.182471	0.252394	0.564634111246331	-0.197572	0.16937	0.116441	0.448123838000559	-0.018093	0.159261	0.884186	0.969116864913064	-0.214207	0.174719	0.123413	0.40580204031548	-0.0114961	0.0820622	0.748209	0.95551975896306	0.00772923	0.0665718	0.737897	0.966229383484347	-7.20333e-05	0.0193954	0.971371	0.999359281632389	162.604	-0.43111	0.168011	0.0040654542840922	0.0200165880079718
ENSG00000072958	AP1M1	15.9707	0.139106	0.247114	0.311955	0.650753978855891	0.10906	0.279713	0.514232	0.779731978260452	-0.0573123	0.226124	0.620767	0.87119060369784	-0.0668894	0.23267	0.575594	0.846912719588412	0.0357419	0.250865	0.799346	0.927060490648855	0.0200598	0.110827	0.477737	NA	-0.00409559	0.0946701	0.850074	NA	0.000936128	0.0455808	0.852823	NA	33.741	-0.142216	0.265763	0.475815683407166	0.681126875231566
ENSG00000129354	AP1M2	6.55269	-0.244671	0.375968	0.0888706	0.354161409474147	-0.18627	0.371455	0.217309	0.526099446392463	0.000981334	0.256405	0.992001	0.997643136641706	0.0300518	0.264117	0.769336	0.928365104591636	-0.229566	0.380879	0.11049	0.379468719554931	-0.0465611	0.166699	0.128522	NA	-0.014069	0.115977	0.515671	NA	-0.0234047	0.133519	0.0605417	NA	33.3202	-2.15584	0.48439	1.02286899174761e-07	1.5320145500175e-06
ENSG00000106367	AP1S1	18.6565	-0.207369	0.271547	0.143752	0.455847808257755	-0.0407631	0.275046	0.806421	0.927576902677022	-0.0273137	0.225788	0.811671	0.947971111875376	-0.106277	0.230208	0.388761	0.739722507993012	0.0226733	0.246406	0.872845	0.956712856441741	-0.0187567	0.109715	0.504888	NA	-0.00871814	0.0954461	0.693085	NA	0.00396373	0.053068	0.47904	NA	48.9164	-0.17462	0.250769	0.370121681718085	0.586076162874313
ENSG00000182287	AP1S2	37.2309	-0.122211	0.211793	0.385022	0.716435021684952	-0.0503009	0.241752	0.765876	0.912642263773278	-0.0933315	0.201025	0.455599	0.785067774268412	-0.054178	0.202716	0.672123	0.892954333723385	-0.362089	0.257611	0.0247392	0.160211699594608	-0.00371913	0.0933068	0.901626	NA	0.0128012	0.0847554	0.577507	0.947797467846183	-0.00388504	0.0452641	0.404822	0.999359281632389				NA	NA
ENSG00000152056	AP1S3	52.6261	0.297322	0.187576	0.0342809	0.200504417339336	0.0814054	0.210837	0.618015	0.839655214273477	0.0819128	0.175833	0.514553	0.817842769462692	0.182601	0.178285	0.159457	0.495829550859775	-0.0517481	0.189833	0.717649	0.893362628528264	-0.0118901	0.087103	0.721543	0.948162537984691	-0.00799716	0.0729626	0.72556	0.961419394816323	-0.000843622	0.0256385	0.755164	0.999359281632389	124.213	-0.465496	0.199679	0.0063392643368815	0.0289342381572921
ENSG00000196961	AP2A1	9.88193	0.19532	0.305891	0.154893	0.473666950718878	-0.00279407	0.309789	0.985465	0.99432809787127	-0.0234387	0.239048	0.827656	0.95430711411894	0.0570483	0.248289	0.61075	0.869248086840527	-0.166139	0.286668	0.242719	0.567203890148507	0.0575765	0.175276	0.0932617	NA	0.153495	0.304403	0.0085511	NA	0.00514679	0.0672609	0.444989	NA				NA	NA
ENSG00000183020	AP2A2	20.1586	0.00526183	0.225473	0.969374	0.989071682866971	0.162991	0.264098	0.340642	0.656206896103077	0.0355912	0.212865	0.767451	0.933021012557342	0.205626	0.235821	0.11846	0.431128220420284	-0.149269	0.246439	0.30975	0.63663467061391	-0.00173099	0.0984349	0.951227	NA	0.00440688	0.0873409	0.840824	NA	-0.00489354	0.0544156	0.386588	NA	44.5837	-0.0428032	0.244301	0.823503795855954	0.913416803781305
ENSG00000006125	AP2B1	235.27	-0.165806	0.148358	0.18259	0.510504370757878	0.0662665	0.165732	0.64309	0.85286201095106	0.0529969	0.143883	0.650468	0.88469108624952	-0.295235	0.15063	0.0153265	0.127601059471253	-0.104226	0.149286	0.412027	0.719708245944087	-0.0641761	0.0938496	0.118528	0.547304774612858	0.00525437	0.0627067	0.819976	0.982142602746656	0.000370723	0.0174774	0.832655	0.999359281632389	692.214	-0.577538	0.136521	4.75676723720385e-06	5.14028459568275e-05
ENSG00000161203	AP2M1	47.7266	-0.171316	0.193828	0.221626	0.561194409712851	-0.0979168	0.21029	0.548346	0.800993269267918	-0.28343	0.199426	0.0328341	0.222647116209446	-0.181104	0.189332	0.167739	0.509831626310968	-0.0874927	0.195895	0.545062	0.806422599036643	0.0435258	0.100352	0.226073	0.687862353585005	-0.00713568	0.0742028	0.752574	0.969008485453699	8.43444e-05	0.0254679	0.975571	0.999359281632389	124.847	-0.0794753	0.17544	0.609846959334554	0.781295739623608
ENSG00000042753	AP2S1	84.9251	-0.349084	0.174687	0.0105122	0.0897856901484604	-0.200756	0.184297	0.18928	0.494928406596951	-0.409087	0.187016	0.00214964	0.0347965956062227	-0.662502	0.2343	1.84392e-05	0.000614513899641481	-0.5791	0.206455	0.000154081	0.00361346021722174	0.00297943	0.0809884	0.934079	0.987452283758754	0.0257135	0.0764279	0.317517	0.862387963079183	0.00371049	0.0349381	0.253716	0.999359281632389	168.776	0.484256	0.164775	0.00103731094200167	0.00624427368066099
ENSG00000132842	AP3B1	89.5168	-0.190701	0.165287	0.149007	0.46451318586894	-0.15003	0.183737	0.32558	0.640948975725191	0.063189	0.16054	0.60664	0.864634010442697	-0.00720438	0.156326	0.953385	0.989950884433678	-0.217572	0.173612	0.116505	0.392309352931969	-0.105802	0.134658	0.0300005	0.307899108868046	-0.022944	0.075792	0.361619	0.886273669560844	-0.000240838	0.0195634	0.905081	0.999359281632389	187.395	0.132502	0.156157	0.351387139451196	0.567315675619306
ENSG00000103723	AP3B2	1.72686	0.0919327	0.391622	0.371075	0.704758979061417	0.172398	0.484003	0.177222	0.478461315809887	0.160224	0.451963	0.116035	0.448064049342079	0.105874	0.403869	0.252057	0.616148520306833	-0.0777141	0.397876	0.439353	0.739387999984101	-0.000821831	0.145298	0.95922	NA	0.0131091	0.139588	0.380422	NA	-0.00145806	0.0829131	0.767331	NA	1.82783	0.682784	1.25072	0.0443748902535494	0.135349102741459
ENSG00000065000	AP3D1	161.523	0.325421	0.129058	0.00402823	0.0443296759722097	0.326251	0.142488	0.0107204	0.0836012640541238	0.181997	0.123566	0.0880685	0.392412094744553	0.170085	0.124409	0.115393	0.425755447972709	0.150364	0.129368	0.191003	0.502360144526764	0.0769052	0.0854334	0.0788258	0.461603145825073	0.0187389	0.0619066	0.446549	0.912456174150507	0.0019579	0.0219255	0.310851	0.999359281632389	393.611	-0.60062	0.143564	5.06674866967838e-06	5.4314125629215e-05
ENSG00000185009	AP3M1	36.2018	-0.188214	0.215627	0.187415	0.518303071037083	-0.245566	0.245607	0.154443	0.445745893463696	-0.175072	0.211153	0.170062	0.530116917479589	-0.168769	0.207406	0.19827	0.554246313195509	-0.138674	0.218809	0.34822	0.670173458680597	-0.0216154	0.0975287	0.49039	NA	-0.00945494	0.0819784	0.675467	0.960594595780755	-0.00052229	0.0316976	0.881464	0.999359281632389				NA	NA
ENSG00000070718	AP3M2	32.4265	-0.0308366	0.210259	0.824757	0.945627717743741	0.0780044	0.244221	0.644959	0.853618523630574	-0.0830208	0.204604	0.503477	0.810735039279827	0.126426	0.208788	0.327748	0.690788288884331	0.0683968	0.219833	0.64045	0.859863948462259	-0.0108764	0.0954255	0.717049	NA	-0.0217302	0.0956232	0.375553	0.890049225172682	-0.0117327	0.0781902	0.144719	0.999359281632389	75.9905	-0.182348	0.218298	0.313218738464163	0.529229957433373
ENSG00000177879	AP3S1	66.2552	-8.68182e-05	0.188984	0.999498	0.999680723511617	-0.0879564	0.214626	0.592577	0.825336048881194	-0.0310619	0.179544	0.804716	0.946368151856636	-0.0701739	0.182703	0.586472	0.853934510239622	0.0298838	0.192008	0.835084	0.941330135188363	0.0330025	0.0967019	0.33319	0.771533454048479	0.0135452	0.0787315	0.560644	0.947797467846183	0.00211073	0.0327079	0.530325	0.999359281632389	150.717	-0.170766	0.171173	0.263706291795019	0.476871104159551
ENSG00000157823	AP3S2	24.5564	-0.00158481	0.214064	0.990893	0.996127166534146	0.0245615	0.257434	0.884272	0.959556649168455	0.00368241	0.20425	0.976074	0.993616397798597	-0.146737	0.213131	0.257506	0.622544038011058	0.128653	0.23008	0.382908	0.699116350334812	-0.00698207	0.0955607	0.813048	NA	-0.0365631	0.117718	0.193887	NA	0.00259331	0.04052	0.546761	0.999359281632389	50.3601	-0.186709	0.253659	0.340691285195225	0.557017247810024
ENSG00000134262	AP4B1	6.97421	-0.0214184	0.275727	0.856822	0.955340328249699	0.250891	0.389982	0.120312	0.389750527479581	-0.13295	0.305674	0.211571	0.587262576005372	0.374408	0.488586	0.0219118	0.161537127109223	-0.0586212	0.287001	0.648043	0.862833151200235	0.00644499	0.118386	0.788274	NA	0.0115623	0.114324	0.585621	NA	-0.0109872	0.0934156	0.196249	NA	11.6956	-0.469264	0.48171	0.057373299596249	0.165564717158779
ENSG00000081014	AP4E1	35.7628	-0.0606545	0.196783	0.663126	0.882488457985706	0.0586234	0.217607	0.722482	0.892158778917195	0.177496	0.189749	0.16653	0.524151611747675	-0.0478427	0.194155	0.7105	0.906096815127281	-0.0376327	0.205251	0.79611	0.925899803040174	-0.00320339	0.0893317	0.919525	NA	-0.0125068	0.0798617	0.587841	0.95054461584241	-0.00466973	0.0459578	0.309156	0.999359281632389	65.8419	0.182335	0.231724	0.329984621608725	0.546436572260373
ENSG00000100478	AP4S1	13.9234	0.0455775	0.260461	0.718146	0.907752816061504	0.164986	0.312851	0.311204	0.628564946950136	0.112088	0.247917	0.323934	0.687071876856752	0.111654	0.251166	0.34306	0.702696349772496	0.0785046	0.267065	0.567723	0.819003065161787	0.0180621	0.119193	0.492363	NA	0.0170312	0.11368	0.452748	NA	0.00377033	0.0605195	0.546715	NA	36.8401	-0.765215	0.370433	0.00208272608749226	0.0114144901079604
ENSG00000053770	AP5M1	50.0096	0.185838	0.208069	0.191415	0.523268744453918	0.16876	0.232962	0.318273	0.633780748956967	0.137562	0.194535	0.279206	0.647897932512437	0.107606	0.193107	0.40718	0.751181084033836	0.0600884	0.206379	0.680424	0.878561435006005	0.0216099	0.0968736	0.492782	0.85798094845057	0.0233823	0.093491	0.348196	0.875619046616349	0.00740581	0.0594134	0.215558	0.999359281632389	87.3373	0.00893413	0.205235	0.959022050547198	0.981522794820972
ENSG00000125843	AP5S1	18.4235	0.166179	0.235121	0.239084	0.581576993692991	-0.171035	0.275005	0.316119	0.63292414249204	-0.136101	0.22921	0.262734	0.63452079972533	0.18357	0.224198	0.160352	0.497793719485248	0.2156	0.23989	0.153891	0.450237741242886	0.021843	0.105691	0.460974	NA	0.0250428	0.106202	0.319496	NA	0.00317467	0.046761	0.523856	NA	49.1925	-0.406873	0.258927	0.0420139811206074	0.129401128507502
ENSG00000120868	APAF1	38.0015	-0.0727893	0.196175	0.601247	0.851030815643886	0.2154	0.232459	0.204189	0.512342620605903	0.513498	0.278196	0.00115386	0.0222353421592555	0.0521593	0.190855	0.686138	0.897931894751918	0.167891	0.206123	0.254141	0.578986577228135	-0.0796848	0.142919	0.0626216	NA	-0.0302736	0.0976342	0.254119	0.81493511767758	-0.00550041	0.0496773	0.266247	0.999359281632389	54.5602	0.690227	0.311181	0.00218337653860057	0.0118809854430252
ENSG00000107282	APBA1	0.232157	-0.00653633	0.567776	0.897823	NA	0.00821809	0.591557	0.867586	NA	0.00644585	0.488828	0.864873	NA	0.00580843	0.521198	0.892024	NA	-0.00747031	0.557289	0.879129	NA	4.53651e-05	0.161658	0.991278	NA	0.000149066	0.143716	0.96377	NA	-0.000333805	0.0899717	0.794236	NA	1.0281	-0.0236482	0.620016	0.892549261285481	0.95003578561835
ENSG00000034053	APBA2	6.53714	-0.0552152	0.291641	0.633139	0.867988724237442	-0.270443	0.424544	0.0947305	0.343485293881735	-0.0672283	0.281668	0.48155	0.797098343507627	-0.0336179	0.267192	0.740468	0.916424029391275	0.0413896	0.285453	0.74571	0.904890428241923	-0.00586671	0.122608	0.798885	NA	0.0206042	0.128419	0.351193	NA	0.00113556	0.0634718	0.85561	NA	16.4585	-0.139041	0.333681	0.506062205302273	0.707327907536571
ENSG00000011132	APBA3	6.15667	-0.0129813	0.292134	0.907628	0.970132597696675	0.195429	0.395722	0.18662	0.491721441450313	0.0915115	0.307761	0.337177	0.698838990888393	-0.103211	0.32059	0.308236	0.671668938009183	-0.15659	0.384262	0.210436	0.530327164091473	-0.0576818	0.209807	0.0578506	NA	-0.0153347	0.128641	0.440854	NA	-0.00381868	0.0733749	0.561346	NA	11.6616	-0.0415574	0.353961	0.839127936738701	0.922609966584676
ENSG00000166313	APBB1	5.28429	0.10481	0.315081	0.375381	0.708646855454148	0.114013	0.354487	0.420235	0.722233731492165	-0.0360053	0.269608	0.702311	0.906542069598864	0.0253084	0.272764	0.797107	0.939291174656122	0.0489104	0.31662	0.673168	0.874846098200531	0.0228435	0.141783	0.341431	NA	-0.00955699	0.123874	0.615402	NA	0.00289309	0.0706645	0.653697	NA	10.6889	-0.220036	0.397189	0.302240551305588	0.517705384506005
ENSG00000077420	APBB1IP	13.8389	-0.0613318	0.273224	0.617247	0.860929883529509	0.0434416	0.317658	0.772774	0.91493913818864	-0.0506979	0.257216	0.61637	0.869100332774046	-0.0378063	0.257285	0.721899	0.910388737284009	-0.0231491	0.279077	0.858043	0.949808490931349	-0.0241413	0.13285	0.353428	NA	-0.00456504	0.109034	0.825147	NA	-0.0047145	0.0682677	0.48328	NA	29.4699	-0.267271	0.292356	0.199694686853913	0.400048001150901
ENSG00000163697	APBB2	6.75687	-0.0645727	0.283082	0.589523	0.844719360017856	-0.0654092	0.333247	0.649898	0.856676903954554	-0.0272829	0.26461	0.774656	0.936757873721803	-0.0790837	0.273454	0.45525	0.779809362305614	-0.0250597	0.287127	0.842295	0.94467494639023	-0.0268966	0.139632	0.300704	NA	-0.00227257	0.11013	0.911128	NA	-9.22939e-05	0.0600288	0.987942	NA	12.3829	-0.00994084	0.34646	0.961333893674825	0.982340140015621
ENSG00000113108	APBB3	3.62549	0.0626268	0.323859	0.56154	0.830543054179432	0.110775	0.403786	0.372123	0.684168230110465	0.0586486	0.302808	0.505829	0.812710835838387	-0.0965728	0.349619	0.311556	0.674482326405666	-0.0671163	0.338998	0.547792	0.807593621350584	-0.00772399	0.136855	0.697971	NA	0.00806986	0.127309	0.648035	NA	0.00109166	0.0740305	0.857061	NA	5.26494	-0.410137	0.603957	0.0925530785275306	0.234536421663825
ENSG00000134982	APC	86.7473	0.0292145	0.162951	0.823354	0.945096455883536	-0.162451	0.186065	0.290668	0.609015235067755	-0.0356116	0.159866	0.771242	0.935583217718571	-0.196185	0.165989	0.122368	0.437265466529303	-0.0561333	0.168562	0.6803	0.878545428531655	-0.00423514	0.0823254	0.904534	0.983386152667711	-0.000123437	0.0662747	0.995671	0.999326407076817	1.46459e-05	0.0200396	0.994398	0.999359281632389	186.941	-0.00323814	0.159898	0.982180037333	0.991594865366625
ENSG00000115266	APC2	0.799633	-0.0274172	0.421116	0.741611	NA	0.0891625	0.507843	0.355197	NA	0.0303119	0.400106	0.63236	NA	0.0214286	0.403328	0.756815	NA	0.0652254	0.472938	0.442154	NA	-0.0195961	0.173291	0.0990309	NA	-0.0104362	0.144828	0.255845	NA	-0.00288176	0.0888685	0.426057	NA	1.64102	-0.1848	0.642318	0.348517358130151	0.56487313617122
ENSG00000164062	APEH	16.6471	0.00515929	0.23504	0.969415	0.989071682866971	-0.101395	0.283605	0.541437	0.797312408548265	-0.297991	0.320226	0.0331159	0.224021364499011	0.00301501	0.226583	0.97994	0.994819485162643	0.170706	0.262853	0.243829	0.568234234028157	0.0199714	0.108674	0.485229	NA	-0.0395138	0.13604	0.16722	NA	-0.00349262	0.0517714	0.525791	NA	36.7544	-0.0975636	0.262342	0.622363386490638	0.790146947946442
ENSG00000100823	APEX1	186.244	-0.118375	0.174623	0.381058	0.713791629564384	-0.417625	0.214204	0.0120639	0.0905874502726605	-0.172315	0.17298	0.172429	0.534407062574168	-0.307894	0.183686	0.0206022	0.155216517329395	-0.106908	0.178681	0.445372	0.744059405146789	-0.0527065	0.103456	0.162764	0.615814744723909	-0.0174276	0.0771569	0.467942	0.921962986745381	-0.000940832	0.0250853	0.719145	0.999359281632389	450.267	-0.0511569	0.147634	0.706521617276224	0.843399843875943
ENSG00000169188	APEX2	22.6429	-0.0778988	0.219563	0.575449	0.837893686623582	-0.278633	0.278473	0.113666	0.376980450364836	0.0618461	0.207871	0.614043	0.868062031248602	-0.262011	0.256198	0.0558802	0.285455509616517	-0.20635	0.242824	0.170817	0.475759473449174	-0.0232831	0.103093	0.444961	NA	0.00274096	0.0832685	0.900767	NA	-0.00144288	0.0376196	0.72675	NA	62.1597	-0.469485	0.242835	0.0152915870142015	0.0591182690740375
ENSG00000117362	APH1A	341.251	-0.254373	0.12564	0.0219943	0.150385242209085	-0.361938	0.140466	0.00417441	0.0429611964305354	-0.318796	0.124892	0.00299505	0.0443620066619482	-0.345373	0.124975	0.00141546	0.0232443596562259	-0.26778	0.125311	0.0168859	0.126063963790634	0.0745933	0.083285	0.0870136	0.482288285300129	0.0779722	0.100958	0.0409492	0.504584816162781	0.0120055	0.0588316	0.0491103	0.904661414554466	792.673	0.00125732	0.10415	0.989969021844314	0.994612839378062
ENSG00000138613	APH1B	25.9738	-0.0190059	0.222095	0.890286	0.964082258935539	-0.0914527	0.262792	0.588748	0.823006540245443	-0.0827513	0.218759	0.491032	0.803216457130473	-0.0555881	0.217274	0.655349	0.88735923647738	0.0144761	0.234312	0.920125	0.974028219115622	-0.03249	0.114165	0.297689	NA	-0.030682	0.114303	0.2474	NA	-0.0045339	0.0522008	0.404271	0.999359281632389	54.2982	-0.105794	0.241355	0.579540909734871	0.761509644460213
ENSG00000166181	API5	65.9349	-0.322473	0.197357	0.0246242	0.160840999698505	-0.265375	0.207836	0.103747	0.360534846965955	-0.0872319	0.177567	0.488383	0.801262424383475	-0.216745	0.181939	0.0980103	0.392422069157719	-0.131363	0.188092	0.358474	0.678626264429405	-0.0536292	0.105138	0.156133	0.607633855119122	-0.0177956	0.078045	0.459351	0.917736908726953	-0.000130251	0.0235499	0.958707	0.999359281632389	148.981	0.0279929	0.190182	0.865419315703708	0.935005594417979
ENSG00000149089	APIP	32.8114	-0.151188	0.242659	0.277578	0.617726992301768	-0.457967	0.350794	0.0180504	0.119888321561999	-0.146228	0.234547	0.228632	0.605249911929943	0.0285623	0.222238	0.814975	0.947514857976293	0.147976	0.24978	0.312295	0.639783732879164	-0.0193359	0.108338	0.497812	NA	-0.0529864	0.15424	0.103407	0.650056483427993	-0.0100864	0.0776858	0.201101	0.999359281632389	69.2788	0.32574	0.245955	0.0932337540761115	0.235641256021465
ENSG00000169621	APLF	11.4847	0.168267	0.296638	0.207548	0.545246721273136	0.292052	0.384653	0.0863479	0.32505254309458	0.0540359	0.254639	0.598858	0.860630988940618	0.172669	0.299951	0.151611	0.484935113311121	0.147689	0.2942	0.284926	0.613615596570347	-0.0184232	0.125838	0.466111	NA	0.00169332	0.107232	0.934713	NA	-0.00501128	0.0690528	0.460671	NA	18.2708	-0.21402	0.331345	0.313770621183994	0.529828064058561
ENSG00000171388	APLN	1.89395	-0.0128494	0.354734	0.891284	0.964097703161952	0.354717	0.780108	0.0361861	0.190178689325392	0.11569	0.448426	0.181804	0.548506651738256	0.0614461	0.354785	0.469403	0.789456966033931	0.243464	0.667942	0.0678233	0.290601432489676	-0.0224611	0.170717	0.160678	NA	-0.022194	0.156275	0.079655	NA	-0.00267376	0.0833376	0.607447	NA	4.10038	-0.244102	0.53926	0.246067795968169	0.455678247536461
ENSG00000105290	APLP1	48.0872	-0.213626	0.215214	0.137053	0.444961918250966	-0.153861	0.234075	0.362864	0.67792463483732	-0.272431	0.220097	0.0420603	0.25966024785154	-0.0697619	0.193831	0.589138	0.855013835928352	-0.0778968	0.204403	0.593209	0.832738884353869	0.0258554	0.0978564	0.422045	0.826054470448555	0.0367964	0.10842	0.192289	0.766245409136699	0.00185002	0.0344926	0.613847	0.999359281632389	88.3815	0.421688	0.212534	0.0178242344338212	0.06653179733419
ENSG00000084234	APLP2	400.94	-0.286633	0.119546	0.00734703	0.0693487764955672	-0.202653	0.132065	0.0929016	0.33913282148593	-0.206541	0.116631	0.0437859	0.264465930799391	-0.36193	0.120173	0.000580001	0.0114295465982881	-0.187611	0.119141	0.0821022	0.321857787353434	0.0167911	0.0714471	0.680856	0.929527443727368	0.00231222	0.0534484	0.919338	0.992553049403415	0.000723106	0.0141109	0.577158	0.999359281632389	935.742	-0.0852431	0.106387	0.403112941590656	0.616617124909918
ENSG00000101474	APMAP	123.897	-0.351339	0.174898	0.0100714	0.0869362653072775	-0.414614	0.195941	0.00895017	0.0737558772405266	-0.210283	0.163225	0.0908893	0.397903754104684	-0.466977	0.193259	0.00069806	0.0130955542419996	-0.330033	0.174452	0.0177795	0.130896526804688	-0.0214415	0.0838844	0.550701	0.88744450479214	0.0135071	0.0695074	0.568022	0.947797467846183	0.000167374	0.019793	0.934994	0.999359281632389	369.781	-0.570034	0.132853	3.80817939809281e-06	4.20864738639586e-05
ENSG00000118137	APOA1	0.254933	0.0064068	0.571159	0.897345	NA	0.0195929	0.598845	0.685696	NA	0.0119031	0.493935	0.746832	NA	0.0189162	0.530192	0.654717	NA	0.00668287	0.560282	0.888769	NA	-5.64057e-05	0.161736	0.988717	NA	0	0.143756	1	NA	1.70094e-06	0.0899734	0.998901	NA	0.103125	-0.00460822	0.839673	0.978718958876443	NA
ENSG00000111701	APOBEC1	0.298684	0.0137307	0.573736	0.782801	NA	0.0252686	0.602355	0.604475	NA	0.0119033	0.493935	0.746828	NA	0.0116377	0.52602	0.781143	NA	0.00668312	0.560283	0.888765	NA	-5.64183e-05	0.161736	0.988714	NA	3.22903e-05	0.143756	0.991824	NA	1.69262e-06	0.0899734	0.998906	NA	0	0	1.17813	NA	NA
ENSG00000128383	APOBEC3A	3.75224	0.604804	0.982382	0.0110587	0.0933752515959082	0.202802	0.50021	0.13464	0.415470375795152	0.39191	0.691239	0.0185295	0.15821997366486	0.129469	0.375026	0.206091	0.562652148097358	0.34377	0.599864	0.0385157	0.210618636899156	0.0163069	0.155984	0.345755	NA	0.0157899	0.143536	0.282601	NA	0.00691005	0.092818	0.228704	NA	1.2323	0.627275	1.31418	0.055492898755594	0.161224485288567
ENSG00000179750	APOBEC3B	1.97642	-0.00680156	0.356655	0.941895	0.981685753858596	0.00724904	0.405079	0.944404	0.978693911768634	0.0974821	0.401081	0.248762	0.621366260245429	0.0418423	0.366117	0.593844	0.857734006129877	-0.0704525	0.388657	0.48269	0.768209287714348	-0.0164945	0.15916	0.309119	NA	0.00704018	0.135255	0.61891	NA	-0.00592824	0.091966	0.242628	NA	2.65252	0.685402	1.1805	0.0416290393616802	0.128400167777717
ENSG00000128394	APOBEC3F	30.7032	0.137171	0.221705	0.329821	0.668346465313132	-0.42135	0.274583	0.0211062	0.134130286596403	-0.178912	0.20643	0.162775	0.519485797158059	-0.130066	0.203823	0.316564	0.679528343445775	-0.234658	0.2259	0.12102	0.401258888214469	0.643185	0.408479	0.000246154	NA	0.645387	0.37837	0.000215924	0.0184446337986718	0.205608	0.339282	0.002845	0.179377373825449	46.2253	2.73325	0.365239	3.20008475553521e-15	1.10547444022666e-13
ENSG00000100298	APOBEC3H	0.98484	-0.102371	0.498477	0.278381	NA	-0.0329039	0.460163	0.714302	NA	-0.0345651	0.372697	0.615419	NA	-0.0104735	0.379428	0.883709	NA	0.0699828	0.47586	0.415647	0.722120986816895	0.000302599	0.151426	0.981768	NA	-0.0198722	0.155327	0.0528767	NA	-0.00215144	0.086658	0.599156	NA	1.06998	0.19166	0.707015	0.336377381256887	0.552833851424187
ENSG00000184730	APOBR	0.1614	0.00640622	0.571159	0.897354	NA	0.00774266	0.594084	0.871983	NA	0.00167757	0.490479	0.963652	NA	0.00547877	0.523814	0.895646	NA	0.0137281	0.562654	0.774496	NA	0.00105805	0.16179	0.791592	NA	3.23102e-05	0.143756	0.991819	NA	0	0.0899734	1	NA				NA	NA
ENSG00000130208	APOC1	19.346	-0.179325	0.304052	0.182853	0.510809574059173	-0.214253	0.339253	0.189207	0.494898360017373	-0.0260441	0.247971	0.800589	0.944767328555331	-0.0931209	0.259571	0.407935	0.751839982910099	-0.172753	0.295348	0.22291	0.546023801720426	-0.0413421	0.153367	0.16758	NA	0.0297637	0.134165	0.235568	NA	-0.00122478	0.0566017	0.83676	NA	55.7751	-0.518386	0.290031	0.0151998192411908	0.0588449136703872
ENSG00000110245	APOC3	0.0890471	0.00640653	0.571159	0.897349	NA	0.0140799	0.596211	0.770033	NA	0.0119029	0.493935	0.746836	NA	0.00547903	0.523814	0.895641	NA	0.00668261	0.560282	0.888773	NA	-5.64057e-05	0.161736	0.988717	NA	0	0.143756	1	NA	0	0.0899734	1	NA	0	0	1.17813	NA	NA
ENSG00000189058	APOD	1.65848	0.19784	0.614375	0.101042	0.378296750464205	0.357164	0.92394	0.0309856	0.172191266244392	0.00374415	0.342225	0.957669	0.989228519867657	0.0603647	0.403375	0.440453	0.769415067936695	0.0811052	0.464847	0.373465	0.691984541183926	0.0119422	0.158729	0.373639	NA	-0.00342499	0.140059	0.720172	NA	0.000313656	0.0861016	0.934395	NA	0.737337	0.0732882	0.683654	0.682734942068621	0.829239933606994
ENSG00000130203	APOE	1.04123	0.020273	0.396095	0.81453	NA	-0.0243467	0.417217	0.809136	NA	-0.0221908	0.346991	0.755193	NA	0.002006	0.378181	0.977602	NA	0.108463	0.470003	0.2764	0.604431778034251	0.0108932	0.155448	0.450434	NA	-0.00259903	0.138668	0.805913	NA	-0.00129684	0.086016	0.746623	NA	2.37976	0.101609	0.502254	0.586881257543879	0.765837181231862
ENSG00000175336	APOF	0.750418	0.0533771	0.583716	0.39325	NA	0.0326856	0.583816	0.580124	NA	0.0269159	0.483858	0.553814	NA	0.0355971	0.521776	0.491276	NA	0.0215435	0.541527	0.70776	NA	0.00089767	0.161131	0.862363	NA	5.50098e-05	0.143416	0.989304	NA	2.8763e-06	0.0896925	0.99857	NA	0	0	1.17813	NA	NA
ENSG00000091583	APOH	11.1094	-0.03861	0.276509	0.746494	0.918351332747369	-0.135414	0.331708	0.377435	0.68788090022184	0.0451366	0.254476	0.657146	0.887922940116893	-0.0530151	0.259054	0.620435	0.874366964812968	-0.0055486	0.285938	0.964858	0.988798718790237	-0.00352549	0.118691	0.88143	NA	-0.00672788	0.112398	0.742942	NA	0.00444359	0.0679893	0.505835	NA	40.0191	-0.617682	0.320853	0.00643570349478654	0.0292902459522605
ENSG00000100342	APOL1	221.312	1.22785	0.200883	1.39089e-11	1.20508802262427e-09	0.614162	0.195141	0.000101065	0.00224542324104887	0.330197	0.154721	0.00685103	0.0813634241074768	0.420568	0.164165	0.000965267	0.0171702407279465	0.359893	0.161186	0.00683097	0.0678531635742712	1.07429	0.188361	1.69257e-10	5.66489602939352e-08	0.911226	0.177923	1.81397e-08	4.72236307221289e-06	0.802243	0.179109	9.88234e-07	0.000346156467087936	164.182	4.64341	0.277887	2.64380204249946e-63	6.02393107938867e-61
ENSG00000128335	APOL2	69.8909	1.17415	0.339642	1.80069e-06	6.49255835651161e-05	0.281628	0.232429	0.0988864	0.351360790127013	0.180912	0.188652	0.158643	0.514822127781192	0.481385	0.253026	0.00168808	0.0267894634154164	0.237	0.204765	0.109816	0.378532134243209	0.843562	0.337299	3.28153e-05	0.0020996948084533	0.65295	0.346845	0.00017661	0.0153258065288051	0.305422	0.375752	0.00137043	0.0994063490232591	67.2592	2.11925	0.286546	2.98172207481302e-15	1.03672927594716e-13
ENSG00000128284	APOL3	15.7482	0.234038	0.325868	0.10197	0.380788754256947	0.0642298	0.310095	0.67887	0.87197412819813	0.0129413	0.23676	0.905098	0.977381875744136	0.160567	0.269184	0.187298	0.53810142112085	0.0120802	0.262415	0.929296	0.976882132093415	0.0848332	0.220585	0.0407445	NA	0.120066	0.268503	0.0145935	NA	0.0139917	0.0999946	0.145301	NA	9.38128	5.35642	1.33665	3.14315860826467e-06	3.54147987102845e-05
ENSG00000100336	APOL4	0.605224	0.0216076	0.470961	0.772156	NA	0.13007	0.644988	0.168427	NA	0.0647462	0.473525	0.313075	NA	0.0697922	0.49179	0.329656	NA	0.0805092	0.531195	0.325976	NA	-0.000272025	0.158227	0.974673	NA	0.000158499	0.141869	0.981642	NA	0.000890117	0.0886139	0.739702	NA	0	0	1.17813	NA	NA
ENSG00000178878	APOLD1	4.38727	0.276169	0.494648	0.0642071	0.293366714373379	0.398807	0.791968	0.0287183	0.164059125570424	-0.0165661	0.293275	0.843226	0.958481668666447	0.2134	0.459139	0.0820119	0.357551775072251	0.12155	0.368824	0.302434	0.62822259442715	-0.000515322	0.13432	0.97915	NA	-0.00853745	0.129658	0.616633	NA	-0.00457546	0.0818939	0.462963	NA				NA	NA
ENSG00000184831	APOO	16.5077	-0.057998	0.235185	0.668619	0.885442133684693	-0.0746056	0.267464	0.657524	0.860285082265771	0.00301283	0.212982	0.979957	0.994886412055795	0.202925	0.248956	0.119557	0.432121381703798	0.144426	0.258289	0.31883	0.645086824014302	0.0324432	0.115814	0.294949	NA	-0.0521892	0.153642	0.10591	NA	-0.00958246	0.0756193	0.212277	NA				NA	NA
ENSG00000155008	APOOL	40.1884	0.0184893	0.209026	0.894375	0.965207178073128	0.21358	0.245451	0.213497	0.521814814796069	-0.00493001	0.201138	0.968175	0.991624279612082	-0.143138	0.20709	0.271155	0.636120478782326	0.0835742	0.214609	0.568716	0.819242522542367	-0.0180595	0.0980821	0.553254	NA	0.00614181	0.0821856	0.782321	0.973583260549666	0.00263869	0.0399439	0.531707	0.999359281632389	106.104	-0.827583	0.226801	9.99216051488591e-06	0.000100949100899918
ENSG00000142192	APP	330.936	-0.0355201	0.110806	0.724902	0.911158810292664	-0.126243	0.125697	0.275993	0.590792407031461	-0.072009	0.10909	0.46042	0.786981624000702	-0.176442	0.110401	0.0746067	0.337068694430589	-0.0753416	0.11133	0.461256	0.753559718131055	0.0501234	0.0719661	0.237531	0.698310308516535	0.0493792	0.075882	0.110974	0.664481663252073	0.00153773	0.0177565	0.316992	0.999359281632389	640.396	0.0651749	0.119962	0.566244013236231	0.752180539817645
ENSG00000062725	APPBP2	88.7693	-0.0124961	0.149415	0.920276	0.97396320783276	0.155505	0.171187	0.287148	0.604374968532635	-0.0452733	0.150128	0.70458	0.907027395924156	-0.213087	0.150541	0.0795197	0.351537247557729	-0.0187344	0.155253	0.88555	0.9625726415817	-0.037622	0.083152	0.327973	0.767402512060926	-0.0130806	0.0654043	0.58201	0.948702186860106	0.00187704	0.0240996	0.400453	0.999359281632389	187.186	-0.099457	0.165149	0.503538233754305	0.705902728796289
ENSG00000157500	APPL1	106.693	-0.122848	0.159602	0.343292	0.680814187929803	-0.236683	0.184185	0.121649	0.391927459163328	-0.313422	0.171237	0.0141195	0.132550030953145	-0.203257	0.158948	0.103243	0.402841380354903	-0.478537	0.190453	0.00105406	0.017191716421586	-0.0276905	0.0841395	0.450285	0.836110721217231	0.00362957	0.0650935	0.874041	0.992553049403415	0.000402817	0.0193888	0.839018	0.999359281632389	260.06	-0.174347	0.147856	0.199615208320616	0.400048001150901
ENSG00000136044	APPL2	19.3089	-0.17139	0.242031	0.223709	0.564555486741796	0.13838	0.270658	0.414833	0.717681118035073	0.0659087	0.217758	0.581633	0.852576676766975	-0.0835572	0.229459	0.492762	0.804304490513443	-0.0299096	0.248206	0.832329	0.939916547209853	-0.0403768	0.124472	0.21334	NA	-0.119777	0.238819	0.0218613	NA	-0.0224218	0.116758	0.0736602	NA	48.0811	-0.0985259	0.246639	0.609557790319499	0.781112166630551
ENSG00000198931	APRT	52.5169	-0.265702	0.186736	0.057454	0.273933729821348	-0.319141	0.206108	0.0498604	0.232880748793516	-0.031585	0.168187	0.799475	0.944295123925125	-0.131397	0.170724	0.303488	0.669161643268488	-0.17851	0.189321	0.214264	0.534996650644836	0.000392452	0.0838464	0.990902	0.99834739355218	-0.0225399	0.0795473	0.366639	0.887787215534637	0.00101974	0.0238233	0.675414	0.999359281632389	123.454	0.272539	0.183453	0.0900498306263845	0.230373539459616
ENSG00000137074	APTX	49.0975	0.0450761	0.189851	0.744508	0.917620366826837	0.387565	0.232501	0.0244856	0.147734803770101	0.0111807	0.182129	0.929096	0.981185203235575	0.0595401	0.184676	0.644526	0.883511138410516	0.0745887	0.197016	0.606228	0.839023277741813	0.00639231	0.0887315	0.842355	0.973082361923868	-0.00890134	0.076552	0.695139	0.961419394816323	-0.00108677	0.0288928	0.724489	0.999359281632389	98.5047	-0.433609	0.224461	0.0186935553503142	0.0690069921566751
ENSG00000143595	AQP10	0.147372	0.00640622	0.571159	0.897354	NA	0.00774174	0.594084	0.871998	NA	0.0119027	0.493934	0.746841	NA	0.00547877	0.523814	0.895646	NA	-0.0143583	0.562126	0.76617	NA	-5.64057e-05	0.161736	0.988717	NA	0.00142974	0.143837	0.653414	NA	0	0.0899734	1	NA	0.275411	0.0789573	0.872393	0.656176604216409	NA
ENSG00000178301	AQP11	3.15648	0.071694	0.365479	0.479878	0.781150704159054	-0.263363	0.641114	0.0699892	0.28649724731348	-0.0507109	0.299359	0.561113	0.843073302509144	-0.058471	0.324902	0.512455	0.812002191813042	0.0408392	0.331123	0.709894	0.890215091215724	0.0611868	0.237083	0.0263057	NA	0.0270607	0.156545	0.128271	NA	0.00921711	0.0979718	0.165096	NA				NA	NA
ENSG00000165272	AQP3	44.4903	0.0655567	0.28297	0.584368	0.84258698512462	0.148047	0.348207	0.323092	0.638686433387061	0.0216483	0.255111	0.827318	0.954228737260666	0.174449	0.324063	0.141786	0.469897557675484	0.0792726	0.296949	0.532936	0.800076396143383	-0.00636861	0.12279	0.782351	0.961874849485202	-0.0453067	0.17091	0.0936472	0.637199439507825	-0.0119679	0.09775	0.171273	0.999359281632389	47.4999	-0.275895	0.256041	0.162704149853514	0.349248093962975
ENSG00000165269	AQP7	1.40252	-0.135953	0.516757	0.193905	0.527717349961364	0.103668	0.457123	0.344921	NA	0.103762	0.413046	0.224914	NA	0.173002	0.558913	0.101898	NA	0.126962	0.509767	0.213306	0.534005038912725	-0.00380181	0.149375	0.795261	NA	-0.0133212	0.145695	0.231655	NA	-0.00340686	0.087833	0.43644	NA	2.17801	0.0201134	0.502154	0.910828587871727	0.95665587951337
ENSG00000021776	AQR	130.752	-0.210018	0.137726	0.0765466	0.326484045362655	0.0258142	0.151291	0.847347	0.945752913319288	-0.11318	0.137785	0.321988	0.685154781667598	-0.115045	0.137	0.317332	0.679988295814218	-0.157914	0.14456	0.204297	0.521197422388019	-0.0886021	0.0968646	0.0495321	0.383145309391249	-0.090266	0.118821	0.0303141	0.440840997871804	-0.0113063	0.05943	0.0622152	0.999359281632389	300.065	-0.112025	0.146909	0.407591085350723	0.620983487412277
ENSG00000169083	AR	18.2955	-0.0703466	0.253671	0.589557	0.844719360017856	-0.0975434	0.294272	0.549474	0.801290464168721	-0.0673909	0.242009	0.53918	0.831092307658878	-0.0929149	0.245434	0.427596	0.761207757210769	0.0622249	0.261447	0.652543	0.864679584126117	-0.0231778	0.120725	0.399936	NA	-0.013607	0.10661	0.54298	NA	-0.000351651	0.0499218	0.948602	NA	68.3352	-0.696149	0.256156	0.00055568186876252	0.00362411518427395
ENSG00000078061	ARAF	15.1642	0.0318457	0.246803	0.807849	0.940357054879768	0.273426	0.318308	0.116101	0.381536368190353	-0.0163369	0.227238	0.885691	0.97288680497076	0.0301275	0.230978	0.799081	0.939644358338116	-0.0894324	0.261105	0.522956	0.794774894327143	0.0243246	0.117715	0.390444	NA	0.0124338	0.102322	0.578452	NA	0.00292286	0.0528883	0.605049	NA	23.3684	-0.149882	0.31783	0.472912148131236	0.679121554042666
ENSG00000186635	ARAP1	23.8101	0.132915	0.226123	0.343185	0.680814187929803	0.0930324	0.2561	0.583309	0.819797169514933	-0.0884703	0.213585	0.468579	0.791341987473712	0.0598831	0.213725	0.63384	0.880780607314691	-0.0983221	0.234995	0.500574	0.779810694005761	0.0243201	0.105749	0.421199	NA	0.0106733	0.0897449	0.635736	NA	-0.000342464	0.0381788	0.936173	0.999359281632389				NA	NA
ENSG00000047365	ARAP2	23.216	0.103382	0.231666	0.454136	0.765131073727786	0.302101	0.286759	0.0891054	0.330566373482739	0.0348406	0.216396	0.769696	0.934272137488356	0.10004	0.214075	0.431297	0.764313674245754	0.0985265	0.228338	0.50161	0.779830314582248	0.00179083	0.099935	0.948761	NA	0.0745513	0.177688	0.0569788	NA	0.0119912	0.0824896	0.156174	0.999359281632389	23.6043	0.923156	0.497011	0.00176127941375859	0.00988032542794171
ENSG00000120318	ARAP3	5.77788	0.171325	0.334067	0.187634	0.518303071037083	-0.187441	0.377999	0.210721	0.518721836041496	-0.0959447	0.286114	0.341202	0.70204365047077	0.0197315	0.265138	0.845528	0.956804989616784	0.0558446	0.302485	0.64741	0.862767078888573	0.0312575	0.148862	0.235798	NA	-0.000995339	0.115659	0.959232	NA	0.00316969	0.0684874	0.625876	NA	16.5265	-0.227701	0.345127	0.287474466639226	0.503092417027521
ENSG00000198576	ARC	4.22418	0.538723	0.826036	0.0139503	0.110197582219769	0.776685	1.07182	0.00603469	0.0560484419877878	0.185426	0.412821	0.0985867	0.414042384009777	4.74962	1.6057	8.06817e-06	0.000305754098654212	4.88519	1.55132	5.7326e-06	0.000206547140670389	0.0159901	0.15043	0.39857	NA	-0.0249335	0.159592	0.0679667	NA	-0.010147	0.10505	0.062377	NA				NA	NA
ENSG00000095139	ARCN1	67.1294	0.099766	0.182195	0.466819	0.77370081391432	-0.373704	0.21815	0.0256974	0.151813074682974	-0.0693977	0.177884	0.581077	0.852222113113315	-0.222351	0.185227	0.0912658	0.376566666947981	0.427538	0.213054	0.00542971	0.0577539144751992	0.000168873	0.086794	0.9959	0.999021205816526	-0.0278722	0.0897679	0.283829	0.832933982251601	0.00384496	0.0395845	0.321216	0.999359281632389	158.557	0.0916092	0.1808	0.565139759812456	0.751904794114994
ENSG00000109321	AREG	511.801	0.294792	0.161748	0.0243807	0.160282921380666	0.339056	0.183538	0.0263002	0.154049738391793	0.340458	0.162196	0.00644294	0.0779134435849194	0.233589	0.155953	0.0591519	0.295004636731232	0.443836	0.173683	0.00138773	0.0212084366594438	-0.00612851	0.081932	0.863283	0.974770976265193	-0.0110831	0.068137	0.635559	0.956433797742387	0.00155571	0.024562	0.515449	0.999359281632389	774.608	0.168499	0.112995	0.117477308546272	0.279259599827308
ENSG00000119682	AREL1	19.2204	0.11849	0.233361	0.392493	0.723423970434954	0.110159	0.274808	0.512346	0.779144353382579	0.00089417	0.217355	0.993962	0.998284242128265	-0.136087	0.228664	0.280863	0.64781071569884	0.0337882	0.23775	0.81436	0.932826734535641	0.000827259	0.100301	0.976214	NA	0.00435309	0.0898046	0.842171	NA	0.00555203	0.0575927	0.350445	NA	35.7567	0.054578	0.268572	0.784486030156652	0.890037175224874
ENSG00000143761	ARF1	420.23	-0.197844	0.106293	0.0424175	0.22873554084882	-0.268386	0.118909	0.0151297	0.105855581368191	-0.26641	0.106908	0.00547967	0.0693745212000502	-0.102545	0.104316	0.278982	0.646319769781028	-0.203024	0.107615	0.0409821	0.219214027776467	0.0135899	0.0675547	0.744849	0.955291605740683	0.00485698	0.0499012	0.828786	0.983487635736802	-0.000244264	0.0107693	0.810654	0.999359281632389	916.692	-0.015038	0.102431	0.878645644649123	0.943299870531074
ENSG00000134287	ARF3	156.792	-0.12532	0.139479	0.294703	0.632557649990755	-0.516821	0.166353	0.000287309	0.00529330304507633	-0.403365	0.147795	0.000703926	0.0149366802016034	-0.254636	0.137778	0.0275527	0.186380630055415	-0.404132	0.149431	0.00140803	0.0214085634989204	0.106216	0.108532	0.0270469	0.293802509370892	0.0707122	0.104702	0.0535015	0.546714877233883	0.0118025	0.0611937	0.0606687	0.990974507103685	448.412	-0.250584	0.127248	0.0360099870939688	0.114771116603962
ENSG00000168374	ARF4	192.417	-0.0355423	0.168165	0.788987	0.932611991440647	-0.256605	0.196701	0.105838	0.364622587521078	-0.177455	0.167164	0.15609	0.510875783980252	-0.131177	0.165226	0.299039	0.665179766918418	0.027185	0.171113	0.842955	0.944827473212376	-0.00373784	0.084287	0.91305	0.983386152667711	-3.88915e-05	0.06856	0.998628	0.999438898311094	0.00124642	0.0250572	0.624242	0.999359281632389	364.228	0.209123	0.149242	0.126702549797037	0.295140259645429
ENSG00000004059	ARF5	0.671855	0.0523685	0.487124	0.508567	NA	0.0381594	0.492119	0.648722	NA	0.015696	0.391835	0.800341	NA	-0.0389378	0.432731	0.570938	NA	-0.0276381	0.459767	0.720613	NA	0.0106457	0.162837	0.278929	NA	0.00547849	0.142748	0.467528	NA	0.00401291	0.0918276	0.198556	NA	0.3469	0.122981	0.880056	0.507365557167652	NA
ENSG00000165527	ARF6	190.733	-0.158626	0.130668	0.165351	0.484290338185748	-0.134777	0.146563	0.303272	0.620531075442844	0.0777916	0.126731	0.473455	0.79312815428342	-0.139669	0.127318	0.203193	0.559509777126818	0.0680644	0.130106	0.555717	0.812128656186666	-0.0216239	0.0747905	0.587354	0.896853976331854	0.00124535	0.0565288	0.956813	0.996451780425804	0.00107046	0.0172124	0.496599	0.999359281632389	391.555	-0.212747	0.123966	0.0686623163471196	0.189719029248858
ENSG00000101199	ARFGAP1	12.9407	0.145833	0.264867	0.280153	0.619657301868117	0.336362	0.343904	0.0615897	0.263525666958803	-0.255918	0.330191	0.0532509	0.296697953894231	0.112657	0.244036	0.347495	0.705765537334203	0.0399111	0.257975	0.773092	0.916070697312938	0.0536066	0.157258	0.117556	NA	0.0155164	0.107916	0.494542	NA	0.00213662	0.052825	0.70637	NA	22.4037	-0.129206	0.303671	0.532316648755609	0.728974295591281
ENSG00000149182	ARFGAP2	10.1057	0.0387682	0.251448	0.764547	0.923552791378122	0.181541	0.324961	0.261669	0.574384870091107	0.105613	0.249816	0.346118	0.70706969481677	-0.0219854	0.243619	0.844234	0.95679252824181	0.0541613	0.263378	0.692851	0.882579831271907	-0.028602	0.127726	0.31186	NA	-0.00470846	0.100229	0.826071	NA	-0.00391938	0.0590911	0.524364	NA	11.6803	0.743623	0.606339	0.0123217843098668	0.0496440888541625
ENSG00000066777	ARFGEF1	77.9977	0.172498	0.166499	0.19316	0.526057290680645	0.12055	0.18738	0.43467	0.729705068844088	0.0463114	0.164776	0.708116	0.908690885075775	-0.195291	0.165854	0.123942	0.439969679312137	-0.143116	0.173852	0.30135	0.627503687077882	-0.0437072	0.0926933	0.240679	0.700917601402817	0.00884654	0.0686241	0.701743	0.961419394816323	0.00438715	0.039338	0.238356	0.999359281632389	156.262	0.100795	0.168212	0.503926512402227	0.706262141253167
ENSG00000124198	ARFGEF2	88.1837	-0.0198558	0.188193	0.885579	0.963234857931348	-0.32733	0.228514	0.0546114	0.245458972834898	-0.0476556	0.182622	0.704857	0.907027395924156	-0.0602412	0.183418	0.640457	0.882228054501609	-0.170619	0.19796	0.241841	0.566805165943867	-0.0249855	0.0939575	0.448861	0.836110721217231	0.00516803	0.0750619	0.817792	0.982142602746656	-0.000946614	0.0285966	0.757701	0.999359281632389	170.805	0.611264	0.178107	9.42052054951434e-05	0.000761020617171837
ENSG00000112379	ARFGEF3	19.0177	-0.082777	0.23094	0.546828	0.824609669958285	0.00834633	0.268209	0.960236	0.98346775262492	-0.0724643	0.225669	0.535684	0.828872788955458	-0.213189	0.254423	0.104258	0.404157341776957	-0.0216717	0.243255	0.879115	0.959665999078082	-0.0495492	0.136665	0.149175	NA	-0.0403557	0.131667	0.16476	NA	-0.00153323	0.0419667	0.740397	NA	38.3806	-0.00667498	0.260504	0.973004235559403	0.986947332999918
ENSG00000164144	ARFIP1	47.8207	-0.111793	0.189314	0.420143	0.742557912158003	-0.563148	0.262776	0.00224643	0.0269073492647985	-0.054878	0.185548	0.662842	0.889783707764565	-0.204543	0.189908	0.120969	0.434807918548156	-0.0972779	0.19567	0.501106	0.779830314582248	-0.0549551	0.111451	0.143984	0.590139981426856	-0.00846601	0.0748322	0.709682	0.961419394816323	0.000717978	0.0264065	0.799206	0.999359281632389	103.66	0.215459	0.208367	0.219932068809203	0.425638609047729
ENSG00000132254	ARFIP2	12.7496	0.170688	0.26961	0.214132	0.552337799640659	0.0562757	0.291648	0.728392	0.89616582180129	0.106804	0.240944	0.352873	0.713681995682258	0.0450305	0.234334	0.701444	0.902343397998184	-0.000597838	0.261429	0.996504	0.998267428459234	0.00584783	0.108949	0.821489	NA	0.00453395	0.0997906	0.832518	NA	0.0048193	0.0611001	0.445734	NA	23.4705	-0.0859718	0.29259	0.67446225996784	0.82301918208701
ENSG00000101246	ARFRP1	10.0788	-0.146885	0.275938	0.270105	0.6112450327433	0.0589255	0.295734	0.713876	0.887041372264336	0.0933241	0.236465	0.41633	0.759807813337423	0.0396569	0.238534	0.730735	0.912881887913504	-0.0208095	0.268441	0.876484	0.958465331864607	-0.00104715	0.106786	0.968019	NA	-0.0217151	0.116051	0.362578	NA	-0.00299622	0.0545174	0.605078	NA	21.4672	-0.456319	0.377267	0.0504951637257617	0.149290458612198
ENSG00000081181	ARG2	3.23627	0.0541655	0.32944	0.60609	0.854073390790668	0.0360255	0.383416	0.755201	0.906699245906055	0.142833	0.380261	0.159104	0.514822127781192	-0.0670167	0.347825	0.4435	0.771572741154299	-0.0306788	0.334972	0.774839	0.916871999958182	-0.00828057	0.139747	0.666574	NA	0.00490528	0.127647	0.77052	NA	-0.00229975	0.0778501	0.69786	NA	7.0408	-0.168121	0.425726	0.411933977521865	0.625303290919227
ENSG00000186103	ARGFX	0.28971	0.0351552	0.550742	0.575745	NA	0.0254414	0.569719	0.678681	NA	0.0115771	0.465191	0.802861	NA	0.02067	0.498505	0.6938	NA	0.0244948	0.534455	0.684733	NA	0.00104966	0.16088	0.851053	NA	6.44272e-05	0.143276	0.988411	NA	3.3662e-06	0.0895762	0.998451	NA				NA	NA
ENSG00000134884	ARGLU1	222.271	0.50673	0.132843	9.5315e-06	0.00028374542691358	0.672767	0.14867	2.47552e-07	1.27500311715761e-05	0.553353	0.142025	1.42329e-06	7.07335750541165e-05	0.311077	0.124472	0.00396617	0.0500452486571036	0.562147	0.139941	2.67714e-06	0.000105053620086642	-0.0494643	0.0782494	0.230222	0.692221159713978	-0.0357298	0.0734536	0.201276	0.77426789856665	0.00227272	0.0235643	0.271515	0.999359281632389	371.621	-0.0259687	0.128731	0.829953321621933	0.916663585112343
ENSG00000175220	ARHGAP1	31.3512	-0.00752541	0.220301	0.956523	0.984768203915293	-0.273727	0.269576	0.119027	0.387001177693955	-0.0671038	0.208541	0.584181	0.853894008360662	-0.0609948	0.210338	0.630005	0.879195721112962	-0.137186	0.231244	0.352958	0.673539928573803	0.0227745	0.103965	0.450571	NA	0.0260802	0.104688	0.305415	0.849290778334198	0.00321479	0.0452414	0.502052	0.999359281632389	75.6185	0.106351	0.208715	0.545166867926017	0.738170690178242
ENSG00000071205	ARHGAP10	19.6759	-0.0503305	0.233418	0.710783	0.903483902104733	0.0735251	0.273576	0.660266	0.861455539722092	0.268505	0.265201	0.0460959	0.273241640612186	0.13232	0.22455	0.296546	0.663276966945006	-0.0761233	0.249946	0.592622	0.832738884353869	-0.0208438	0.108559	0.470047	NA	-0.0186682	0.102622	0.430525	NA	0.000419872	0.0412385	0.927473	NA	49.4508	-0.452325	0.271319	0.0277327003730996	0.0936590469412333
ENSG00000198826	ARHGAP11A	144.935	-0.29381	0.143918	0.0160771	0.121520238810273	-0.302594	0.159564	0.029651	0.167401830719486	-0.332713	0.148142	0.00531006	0.0679868278359373	-0.561758	0.170027	1.36127e-05	0.000480516228453629	-0.219159	0.146576	0.0807911	0.319669284468522	-0.034487	0.0789726	0.381166	0.806641664578878	-0.0324994	0.0748579	0.232934	0.79972065258802	0.000513891	0.0159	0.73938	0.999359281632389	402.289	-0.311233	0.133306	0.0122923246579558	0.0495810101739653
ENSG00000165322	ARHGAP12	270.503	-0.170581	0.149455	0.172238	0.49481027356465	0.00709767	0.167498	0.960695	0.983552353523785	0.115395	0.145134	0.326373	0.689821166309075	-0.206352	0.147901	0.0864561	0.366370213316129	0.0608051	0.149748	0.632894	0.855029558908154	-0.0734553	0.100175	0.0832708	0.471820239518095	-0.0111437	0.0650891	0.635756	0.956433797742387	-0.000176812	0.0174539	0.920403	0.999359281632389	463.383	0.718112	0.146336	7.64013450614626e-08	1.16219034696478e-06
ENSG00000075884	ARHGAP15	0.178154	-0.000875779	0.570452	0.985918	NA	0.00346729	0.593178	0.94252	NA	0.00647477	0.491631	0.860177	NA	0.00547837	0.523814	0.895653	NA	0.0192884	0.565445	0.688892	NA	-0.000641393	0.161758	0.872257	NA	-0.000429795	0.143764	0.891512	NA	-0.000179332	0.0899816	0.884493	NA	0.227161	0.078858	0.872702	0.656515227659997	NA
ENSG00000140750	ARHGAP17	22.9366	0.215674	0.25426	0.133622	0.438855097642016	-0.0384458	0.266975	0.818775	0.932416577442446	0.05684	0.214042	0.637293	0.879449761711882	0.0648515	0.220801	0.600205	0.862442928607478	-0.229168	0.26064	0.131301	0.418132545065229	0.0692828	0.164383	0.076968	NA	0.127047	0.246003	0.0194443	NA	0.00483747	0.05612	0.408152	NA	37.6578	0.649487	0.341014	0.00557968991464693	0.0260702003909049
ENSG00000146376	ARHGAP18	117.505	0.0372449	0.171318	0.780839	0.928802728910529	-0.0875218	0.194207	0.577839	0.816904913314406	0.0874762	0.166296	0.481231	0.796745992186997	-0.0888661	0.166883	0.482438	0.797683727561337	-0.117858	0.174393	0.395141	0.707452952344211	-0.00897901	0.0850865	0.792188	0.966365246165983	0.0544019	0.113112	0.0978339	0.637199439507825	0.00266488	0.0322423	0.396085	0.999359281632389	219.464	0.348071	0.16986	0.0216384531716358	0.077526328208447
ENSG00000137727	ARHGAP20	0.0882585	0.00640586	0.571159	0.89736	NA	0.00498017	0.593475	0.917453	NA	0.00647485	0.491631	0.860175	NA	0.00547846	0.523814	0.895652	NA	-0.000324741	0.559544	0.994573	NA	0	0.161735	1	NA	0.000494422	0.143767	0.875326	NA	0	0.0899734	1	NA	0	0	1.17813	NA	NA
ENSG00000107863	ARHGAP21	236.426	-0.183554	0.144195	0.133139	0.43813571857496	-0.0154488	0.159903	0.911843	0.969570429340666	0.0709946	0.138568	0.535631	0.828872788955458	-0.00494287	0.138367	0.965922	0.992227243853614	-0.241572	0.146057	0.0536514	0.255625988123067	-0.0210954	0.0788957	0.579802	0.896583292454638	0.0436985	0.0860013	0.142924	0.70739030937386	0.000148315	0.0161534	0.926937	0.999359281632389	372.14	0.904003	0.152423	6.5938213472553e-11	1.50882976084951e-09
ENSG00000128805	ARHGAP22	2.30578	0.114361	0.407164	0.286825	0.626346962241619	-0.0509197	0.400882	0.645708	0.853736404224886	-0.0781608	0.389425	0.324135	0.687071876856752	0.250537	0.538691	0.0569067	0.288763884910282	0.171256	0.518486	0.14233	0.435418701277655	0.00601408	0.145263	0.720903	NA	-0.010115	0.14048	0.420148	NA	0.0039852	0.0847149	0.469977	NA	4.14805	0.0526824	0.441963	0.781680268797283	0.888359757884974
ENSG00000138639	ARHGAP24	13.6947	0.201412	0.276007	0.152401	0.469329820646978	0.112703	0.2863	0.496967	0.769155898836203	0.507646	0.446053	0.00527508	0.0676152889282442	0.147575	0.25267	0.22834	0.589099285604731	0.161714	0.270728	0.262713	0.589114888719537	4.61593e-05	0.107812	0.998577	NA	0.00472005	0.0991385	0.826172	NA	-0.000195255	0.0496783	0.971343	NA	19.7655	0.47495	0.381075	0.0435041071973081	0.13326243820823
ENSG00000163219	ARHGAP25	0.364014	0.00640512	0.571159	0.897372	NA	-0.00713362	0.593316	0.88268	NA	0.022292	0.50136	0.552557	NA	0.0223651	0.532849	0.599136	NA	0.00668125	0.560282	0.888796	NA	-5.63829e-05	0.161736	0.988721	NA	0	0.143756	1	NA	1.70297e-06	0.0899734	0.998899	NA	0.960536	-0.0530231	0.631631	0.764336441861195	0.87987980089194
ENSG00000145819	ARHGAP26	137.766	0.268768	0.177369	0.0497606	0.252279795957877	0.47741	0.211913	0.00396473	0.0413287383524562	0.0477251	0.163915	0.699199	0.905364997489225	0.194437	0.169913	0.128939	0.448989890393756	0.216306	0.1787	0.123815	0.406311069516786	0.055182	0.102839	0.150657	0.599096482111104	-0.00325035	0.0697613	0.885688	0.992553049403415	0.000109696	0.0227211	0.963752	0.999359281632389	200.199	0.493843	0.157555	0.000524936702132214	0.00344880192830299
ENSG00000159314	ARHGAP27	11.6983	0.226108	0.28643	0.11496	0.406094874834138	0.316707	0.327917	0.0755496	0.300682767330812	0.0595975	0.235917	0.593498	0.858248545987437	-0.0653148	0.242202	0.571588	0.844402933620549	0.959242	0.688123	0.00119115	0.0186844386740798	0.00321834	0.108382	0.900865	NA	-0.112251	0.261739	0.0158571	NA	0.00310288	0.0550616	0.59507	NA	17.7401	0.0971501	0.323692	0.639640880875584	0.802454236696051
ENSG00000088756	ARHGAP28	0.246349	-0.000969431	0.564678	0.985036	NA	0.00861247	0.589504	0.863972	NA	0.0121186	0.489616	0.753753	NA	0.00607823	0.519069	0.889101	NA	0.0231807	0.56275	0.646418	NA	-6.36488e-05	0.161616	0.988006	NA	-0.00048535	0.143704	0.88471	NA	-0.000202457	0.0899323	0.877258	NA	0	0	1.17813	NA	NA
ENSG00000137962	ARHGAP29	79.7636	-0.14495	0.205008	0.304027	0.641540988611832	-0.205121	0.237934	0.228874	0.53994828666868	-0.296555	0.22741	0.0293661	0.208648028113548	-0.315551	0.225159	0.0241742	0.171400625979856	-0.234614	0.21642	0.118326	0.395306353711258	-0.0167111	0.0950074	0.590642	0.898462488677291	0.016095	0.0858637	0.493859	0.932522055933157	0.00282565	0.0390769	0.486633	0.999359281632389	176.601	0.268007	0.169656	0.0770679731970897	0.205764379199111
ENSG00000186517	ARHGAP30	0.569253	0.0359423	0.591174	0.483899	NA	0.00893923	0.594019	0.852996	NA	-0.00366953	0.490734	0.920616	NA	0.00547859	0.523814	0.895649	NA	0.0208296	0.566309	0.666253	NA	0.00104992	0.161789	0.793135	NA	3.22818e-05	0.143756	0.991826	NA	1.6777e-06	0.0899734	0.998916	NA				NA	NA
ENSG00000031081	ARHGAP31	1.97023	0.16792	0.438545	0.16425	0.483136891648579	0.15318	0.438738	0.23306	0.543721598198174	-0.0370797	0.331027	0.63048	0.875658815386312	0.0487677	0.324066	0.576402	0.847290709436548	0.0916194	0.368565	0.404909	0.714192836328158	0.00672089	0.142692	0.707422	NA	0.00464996	0.131848	0.758378	NA	0.00128592	0.0796015	0.815269	NA	3.01074	-0.245017	0.592325	0.242869383542388	0.452171110632029
ENSG00000134909	ARHGAP32	14.3151	0.237481	0.275784	0.10224	0.381460391154667	0.17279	0.281362	0.309372	0.626803971974776	-0.628593	0.555117	0.00322746	0.0470661171644424	-0.0972451	0.235011	0.421796	0.759019436265951	0.194207	0.291149	0.181869	0.489346649798971	0.123877	0.24361	0.0215245	NA	-0.0470537	0.155547	0.119055	NA	0.0102812	0.0800137	0.203402	NA	28.0623	-0.010826	0.290407	0.957639635550625	0.980811290848475
ENSG00000004777	ARHGAP33	0.793359	-0.103557	0.51154	0.268879	NA	-0.00603155	0.461393	0.94444	NA	0.0594993	0.413695	0.395317	NA	0.0538065	0.433735	0.459762	NA	0.258262	0.788628	0.0518663	NA	-0.00800188	0.157497	0.495768	NA	-0.013936	0.148168	0.141945	NA	-0.00378314	0.0904664	0.294868	NA	1.49956	-0.164938	0.64397	0.393261294689542	0.607447743376649
ENSG00000160007	ARHGAP35	89.0133	-0.312381	0.166199	0.0187648	0.135232234012396	-0.263287	0.183954	0.0848962	0.321940617443485	-0.0708914	0.158836	0.562097	0.843369331529252	-0.148286	0.157395	0.231526	0.592312322708941	0.0253438	0.165735	0.851119	0.947724233479697	-0.169718	0.177535	0.00744793	0.141138274870992	-0.222373	0.222115	0.00423032	0.153160119884878	-0.00389423	0.0357079	0.240664	0.999359281632389	200.886	0.0454419	0.151542	0.743407000007213	0.867038288289833
ENSG00000147799	ARHGAP39	7.52339	0.01466	0.277152	0.901014	0.96769446490438	0.189164	0.352432	0.225451	0.536974444048448	0.133042	0.29835	0.215724	0.591856981129637	0.172729	0.336923	0.141086	0.469897557675484	-0.107575	0.306711	0.402572	0.713141636018442	-0.0242029	0.138218	0.336339	NA	0.009326	0.11461	0.651953	NA	-0.0134188	0.103404	0.141921	NA	12.8357	0.157139	0.35343	0.453859855647704	0.661640792752973
ENSG00000089820	ARHGAP4	0.0980272	0.0137298	0.573735	0.782814	NA	0.00774226	0.594084	0.87199	NA	0.00647512	0.491631	0.860169	NA	-0.000646175	0.523191	0.987648	NA	-0.000324393	0.559544	0.994578	NA	-5.64309e-05	0.161736	0.988712	NA	0.000494412	0.143767	0.875328	NA	0.000182714	0.0899819	0.882331	NA	0.455273	-0.117194	0.79672	0.529194016456207	NA
ENSG00000165895	ARHGAP42	41.0655	-0.0130897	0.202347	0.925145	0.974852771900692	0.295497	0.243534	0.0881186	0.328677003650278	0.18295	0.198524	0.154988	0.50874632915914	0.190794	0.200102	0.1489	0.481473446894606	0.356267	0.233495	0.0233287	0.15409882017963	-0.00686882	0.0921226	0.823222	NA	-0.0161252	0.0861405	0.49304	0.932522055933157	-0.000752247	0.0313393	0.82685	0.999359281632389	49.9426	0.55535	0.278649	0.00814353954887947	0.035393329963048
ENSG00000006740	ARHGAP44	1.77652	0.0812973	0.371097	0.429624	0.747923735940203	-0.0124213	0.395908	0.908342	0.968242727835193	-0.0890358	0.402742	0.274248	0.643241586810953	0.081829	0.370898	0.354916	0.711512201172719	0.191208	0.493547	0.126242	0.410631258804051	0.00259541	0.14258	0.880218	NA	-0.00698639	0.135473	0.618226	NA	-0.00279857	0.0833963	0.593313	NA	3.89177	-0.189785	0.493664	0.347915357012876	0.56474462442462
ENSG00000180448	ARHGAP45	0.401757	-0.0323868	0.520426	0.63568	NA	0.0334073	0.554917	0.623607	NA	0.0150734	0.449264	0.767417	NA	0.0581041	0.523573	0.348049	NA	0.000505299	0.502945	0.993844	NA	-0.00487165	0.161245	0.471222	NA	-0.00105629	0.142839	0.845594	NA	-0.00145666	0.089744	0.487844	NA				NA	NA
ENSG00000100852	ARHGAP5	477.358	0.318739	0.15356	0.0121508	0.100083725015757	0.426601	0.174981	0.00391881	0.0408877118391306	0.285484	0.148458	0.0168323	0.149659476405386	0.102934	0.144296	0.385276	0.736916097985684	0.2658	0.151925	0.0384731	0.210618636899156	0.0663415	0.0966894	0.107999	0.533748981479666	0.0977995	0.139506	0.0277017	0.412660217920102	0.0227583	0.092932	0.0367251	0.818204330252518	844.314	0.125285	0.132499	0.312057930915475	0.528185298273087
ENSG00000047648	ARHGAP6	0.117587	0.00640622	0.571159	0.897354	NA	0.00774223	0.594084	0.87199	NA	0.0119027	0.493934	0.746841	NA	-0.00715801	0.523879	0.864481	NA	0.00668231	0.560282	0.888778	NA	-5.64057e-05	0.161736	0.988717	NA	0	0.143756	1	NA	0.000377001	0.0900056	0.76123	NA	0	0	1.17813	NA	NA
ENSG00000123329	ARHGAP9	0.559844	-0.00385823	0.438138	0.960709	NA	0.159906	0.662042	0.131491	NA	0.0916281	0.496265	0.209744	NA	-0.0180515	0.406659	0.79141	NA	0.0611138	0.481605	0.457516	NA	-0.00837828	0.160139	0.409334	NA	-0.00620752	0.142619	0.447399	NA	0.000767178	0.0874153	0.816702	NA	0.117383	-0.00460822	0.839673	0.978718958876443	NA
ENSG00000141522	ARHGDIA	61.2313	-0.197675	0.206816	0.165258	0.48413993590075	-0.112577	0.229414	0.502502	0.772571413705247	-0.313041	0.220852	0.021955	0.175562190976637	-0.0985669	0.193247	0.447105	0.774522276962234	0.0804035	0.205238	0.581675	0.827088909859767	0.0394006	0.105157	0.250163	0.708225740807136	-0.0289474	0.0984791	0.269505	0.823040668094418	-0.000799745	0.030511	0.810236	0.999359281632389	72.8753	8.30759	1.17158	3.50147575035966e-14	1.12604515947753e-12
ENSG00000111348	ARHGDIB	0.0481251	0.00640622	0.571159	0.897354	NA	0.00774198	0.594084	0.871994	NA	0.00647512	0.491631	0.860169	NA	-0.00616576	0.523699	0.882978	NA	0.00668231	0.560282	0.888778	NA	0	0.161735	1	NA	0	0.143756	1	NA	0.000347224	0.0900012	0.779307	NA	1.21268	-0.203514	0.723284	0.314106251215379	0.530156141384416
ENSG00000076928	ARHGEF1	12.7811	0.124221	0.262917	0.349866	0.687486439928844	0.0474848	0.29946	0.765047	0.912212006652252	0.101772	0.246816	0.3654	0.722447949145813	-0.0167249	0.245008	0.880237	0.967620661511821	0.250014	0.330141	0.0978982	0.354125121685423	-0.0123969	0.113973	0.632122	NA	-0.0607329	0.184088	0.0674489	NA	-0.00506429	0.064504	0.441238	NA	27.7032	-0.277899	0.305018	0.188771084658674	0.385254102644844
ENSG00000104728	ARHGEF10	32.1935	0.00781091	0.210711	0.955231	0.984311108728208	0.161501	0.241887	0.34283	0.658408267762028	-0.0653109	0.200688	0.599605	0.860630988940618	0.00209832	0.200071	0.986921	0.996006255099493	-0.25094	0.237462	0.100932	0.360925306510632	0.0210889	0.0986487	0.495641	NA	0.0227159	0.0953055	0.358746	0.886273669560844	0.00216791	0.0379989	0.593401	0.999359281632389	40.3381	1.74412	1.13836	0.00120533462907592	0.00711180635965514
ENSG00000074964	ARHGEF10L	10.9021	0.194294	0.298113	0.158527	0.477658857642625	-0.0330006	0.306319	0.831934	0.938441447997055	0.040218	0.242668	0.706542	0.907896250055345	-0.0374651	0.250562	0.731834	0.913050164825161	0.0547279	0.269606	0.684919	0.88020828901708	0.00973641	0.115404	0.698204	NA	0.0153874	0.113476	0.489381	NA	0.00127066	0.0561414	0.829944	NA	38.6364	-1.30355	0.430338	1.93971149732263e-05	0.000185633337129831
ENSG00000132694	ARHGEF11	21.1104	-0.108634	0.227735	0.434414	0.750527699226753	0.150201	0.255464	0.379235	0.688420173781681	-0.0160019	0.20489	0.896201	0.976470595340236	-0.0537503	0.206386	0.672937	0.892954333723385	-0.180212	0.243155	0.226802	0.5498940834199	0.0269042	0.104788	0.386488	NA	0.00973588	0.0868512	0.664969	NA	0.0082709	0.0655718	0.214486	NA	39.6512	-0.0370253	0.250225	0.848654060252133	0.92793918023689
ENSG00000196914	ARHGEF12	70.8385	0.0818228	0.164326	0.533694	0.81496635962151	0.0224361	0.182263	0.882527	0.959226129083412	0.0921285	0.157679	0.45023	0.782536933954857	0.0461915	0.157261	0.708599	0.905832398738392	0.0677387	0.168528	0.619012	0.84623243128826	0.0291742	0.0853136	0.423841	0.826424891076923	0.00357826	0.066441	0.875395	0.992553049403415	0.00311538	0.0327113	0.311901	0.999359281632389				NA	NA
ENSG00000130762	ARHGEF16	2.57446	0.115653	0.392036	0.290807	0.629351200106769	0.10301	0.458251	0.346147	0.661303134902742	0.0144054	0.312594	0.853649	0.96188263360633	0.0617218	0.33772	0.481721	0.797310277967879	-0.0945229	0.419027	0.353226	0.673539928573803	-0.00239236	0.142165	0.890332	NA	-2.12097e-05	0.131321	0.99886	NA	-0.00088022	0.0798085	0.870956	NA	2.5858	-0.0632587	0.486454	0.731270395945691	0.859152459701855
ENSG00000110237	ARHGEF17	4.34593	-0.0319662	0.315772	0.761784	0.922739569091104	0.00816825	0.350594	0.950167	0.980654475904215	-0.123523	0.347288	0.210971	0.586520624944527	-0.0197017	0.276363	0.83836	0.955046286575325	-0.0473302	0.307006	0.691744	0.881858032904139	0.0245864	0.148472	0.295263	NA	0.0360966	0.161553	0.120915	NA	0.00870753	0.0900201	0.248004	NA	8.16283	-0.145882	0.39969	0.477243410727524	0.682714358199447
ENSG00000104880	ARHGEF18	17.5002	-0.0116673	0.243475	0.929452	0.976113709676246	-0.00637203	0.281513	0.969087	0.986138585130174	-0.0639769	0.231678	0.574287	0.849335190077686	0.137569	0.239074	0.267496	0.631456658088271	0.0359226	0.247056	0.799892	0.927191237536301	0.00597459	0.105605	0.822822	NA	0.019123	0.10753	0.41796	NA	0.000645604	0.0466018	0.9003	NA	35.4517	-0.0235613	0.261062	0.905004572846868	0.953813007638727
ENSG00000142632	ARHGEF19	10.1952	0.102712	0.267421	0.426742	0.746540081830855	0.0299756	0.304461	0.847871	0.94587281887486	0.14875	0.25954	0.20345	0.577188141841218	0.00750777	0.246054	0.94571	0.986760099638465	-0.116488	0.269437	0.405346	0.714433137963379	0.0128828	0.115257	0.616869	NA	0.0856765	0.216478	0.035631	NA	0.000250522	0.0539446	0.965343	NA	8.40231	4.38773	1.36039	2.45136611291538e-05	0.000226502844721405
ENSG00000116584	ARHGEF2	20.8884	0.214836	0.240764	0.136257	0.443244813075939	-0.0920883	0.270817	0.58406	0.820377650070431	0.0933116	0.21573	0.443261	0.779864194704259	0.040832	0.22153	0.739159	0.916424029391275	0.215894	0.256193	0.152618	0.448880573642676	0.0010574	0.0992378	0.96993	NA	-0.0301508	0.116485	0.252071	NA	-0.006519	0.0620606	0.305703	NA	47.0723	-0.297121	0.250755	0.129144148214162	0.299481308623963
ENSG00000114790	ARHGEF26	8.06782	-0.0655359	0.280912	0.586616	0.843914567102787	-0.120819	0.324556	0.433171	0.728958100600072	0.0151971	0.251874	0.879834	0.97091949312655	-0.17999	0.335715	0.131098	0.453302650431143	-0.173445	0.346789	0.196283	0.510233317980251	-0.00531606	0.118197	0.824014	NA	-0.00694559	0.111544	0.736694	NA	0.00128431	0.059832	0.833743	NA	24.4953	-0.176951	0.310106	0.397082861452433	0.611284971238592
ENSG00000163947	ARHGEF3	21.1558	-0.107997	0.238071	0.430908	0.748592234939822	-0.0686941	0.271934	0.681656	0.872509658573719	0.0111916	0.219156	0.924065	0.980999507654294	0.0419698	0.220983	0.732657	0.913120256367501	-0.196539	0.260484	0.187311	0.497787642537292	-0.0195387	0.107628	0.496047	NA	0.00534913	0.0904649	0.80714	NA	-0.00235815	0.0460063	0.636875	NA	42.4701	-0.0770104	0.254065	0.693522742510983	0.835534241143
ENSG00000183111	ARHGEF37	8.87161	1.87899	0.926858	0.000135434	0.00284050235249873	2.48091	1.38747	0.000124487	0.00265505429537393	0.479152	0.622642	0.0108224	0.11117702919681	2.42032	1.12947	6.92477e-05	0.0018771419309536	0.543505	0.590381	0.010687	0.0925148919334574	0.00298211	0.128302	0.889244	NA	0.0205156	0.134915	0.323185	NA	-0.00817346	0.0910179	0.24884	NA	3.31556	0.147575	0.491817	0.449271129958152	0.65833843275164
ENSG00000137135	ARHGEF39	8.48592	-0.0124844	0.262527	0.919844	0.97396320783276	-0.134043	0.324977	0.389012	0.697611836623491	0.00309782	0.244045	0.976329	0.993693183249634	0.0108123	0.252662	0.91944	0.977968132417649	0.206055	0.33301	0.148877	0.443941229282314	-0.00517068	0.113747	0.835012	NA	-0.0587781	0.186753	0.064359	NA	-0.00656563	0.0728343	0.359623	NA	17.8686	-0.0764002	0.321975	0.71201610318696	0.846187326849795
ENSG00000136002	ARHGEF4	2.1498	-0.0567922	0.348103	0.575628	0.837966130166014	0.109089	0.423402	0.35749	0.672767284190235	-0.00831159	0.312559	0.914812	0.978969558291736	0.20305	0.497958	0.0858006	0.364942541580617	0.0800367	0.351466	0.471157	0.759291275508703	-0.0139727	0.146016	0.469835	NA	-0.00381891	0.128177	0.816343	NA	-0.00815462	0.0951065	0.19653	NA	1.95709	0.0858812	0.536024	0.637610770077077	0.800481764498314
ENSG00000165801	ARHGEF40	8.78509	0.297645	0.429543	0.0548071	0.266684897243482	0.0201545	0.322615	0.890912	0.962573993594101	0.177917	0.314177	0.126411	0.465763856336889	0.0999338	0.277969	0.357828	0.713688200924628	-0.062809	0.294393	0.61814	0.845615506650453	0.0340109	0.154412	0.203363	NA	0.0440566	0.168947	0.098755	NA	0.00780616	0.0832606	0.300329	NA	20.3715	-0.331382	0.338844	0.131139277024007	0.30201516508604
ENSG00000050327	ARHGEF5	2.30945	-0.015359	0.329708	0.878184	0.960978455019945	-0.00465483	0.379006	0.967808	0.985906198505469	0.022473	0.292814	0.790219	0.941631171016339	0.0458962	0.307882	0.611235	0.869541667551766	-0.0456188	0.374916	0.641	0.860019127706166	0.00519024	0.13691	0.788971	NA	-0.0106102	0.13385	0.514064	NA	0.000130072	0.0757763	0.982319	NA	3.99532	-0.126935	0.466122	0.514023464369058	0.714422443747297
ENSG00000129675	ARHGEF6	0.751428	0.0609033	0.465864	0.470771	NA	-0.0441463	0.469111	0.624291	NA	-0.0170198	0.362948	0.80063	NA	-0.0174515	0.39595	0.802422	NA	-0.0334752	0.440168	0.682907	NA	0.0174253	0.169137	0.14957	NA	0.00361596	0.141032	0.675683	NA	0.00221402	0.0883181	0.520834	NA	1.63185	0.0684684	0.557597	0.702461472659976	0.840614583832348
ENSG00000102606	ARHGEF7	32.5556	0.0923149	0.208282	0.509899	0.800567484855728	0.160403	0.246155	0.347203	0.662427784486624	-0.107154	0.208313	0.38847	0.740734718589696	-0.0538652	0.203948	0.673397	0.892954333723385	-0.00113347	0.216242	0.993807	0.99814994905167	-0.0270989	0.102436	0.390327	NA	-0.00600913	0.0818566	0.786905	0.975277408125821	-0.00221942	0.0382692	0.58695	0.999359281632389	55.7013	0.299654	0.239931	0.117269105718023	0.278888486150191
ENSG00000131089	ARHGEF9	12.3674	0.148141	0.273363	0.26828	0.608463752988865	-0.0827862	0.30597	0.600288	0.829906488012573	0.0322077	0.240208	0.764497	0.931264085576649	-0.0134639	0.239301	0.905868	0.974103167198612	-0.172573	0.289223	0.2265	0.549818752147695	-0.00114174	0.111199	0.963767	NA	0.0397875	0.145986	0.155788	NA	0.00592865	0.0674349	0.384774	NA	27.0481	-0.144857	0.297466	0.482819937958379	0.687540369862925
ENSG00000117713	ARID1A	55.0767	-0.204529	0.18709	0.141784	0.452776417206149	-0.0342	0.205218	0.832141	0.938487722507162	-0.114855	0.176267	0.362241	0.719929398020524	-0.0402497	0.175081	0.75311	0.920950648005522	-0.0844829	0.186985	0.553302	0.811155157392048	0.000674348	0.0854857	0.983959	0.997199910322131	-0.00855146	0.0723051	0.708509	0.961419394816323	-0.00119357	0.0262744	0.660685	0.999359281632389	111.594	0.0415114	0.186913	0.799163493460039	0.89935286375195
ENSG00000049618	ARID1B	92.7761	0.241357	0.180592	0.0798782	0.333903165230179	0.152416	0.199439	0.339258	0.655323815761491	0.157811	0.171555	0.209834	0.585600101680625	0.154285	0.172954	0.229485	0.590036501432762	0.14781	0.183867	0.297681	0.624568991908634	0.00747254	0.0859688	0.823661	0.972394351745492	-0.0188347	0.0789965	0.436824	0.911654899467165	-0.000170429	0.0236824	0.946307	0.999359281632389	207.817	-0.329564	0.153611	0.0185365410185792	0.0685218563230806
ENSG00000189079	ARID2	54.1118	0.0530575	0.173513	0.6934	0.894683405936125	-0.0395121	0.197773	0.803313	0.926352788805828	0.0998838	0.169782	0.424099	0.765812688329593	0.0518646	0.170582	0.683466	0.896946372679003	-0.0140081	0.184878	0.921293	0.974291278335385	-0.015399	0.0856691	0.65445	0.919828924717573	-0.0312959	0.0889392	0.243402	0.802669062061677	-0.00148755	0.0265471	0.579219	0.999359281632389				NA	NA
ENSG00000116017	ARID3A	19.4158	-0.0540778	0.236259	0.688895	0.892826930524919	0.112734	0.283104	0.498738	0.770618075842545	0.0494548	0.219981	0.675226	0.895229960616415	-0.128147	0.236164	0.300371	0.666221488116454	0.035778	0.247363	0.80056	0.927282083906045	-0.00348944	0.102172	0.898418	NA	-0.0252732	0.113226	0.312562	NA	-0.000219474	0.042766	0.963362	NA	30.0975	0.0933556	0.273797	0.642506263169089	0.803762212074644
ENSG00000179361	ARID3B	7.11057	0.0455057	0.277936	0.703256	0.899108739174368	0.272777	0.399336	0.0982735	0.350182310386177	-0.00981938	0.25711	0.919933	0.979294299005935	0.384841	0.527317	0.0211314	0.157266235468592	0.109103	0.304061	0.399538	0.711579223549634	-0.00253268	0.119421	0.913864	NA	-0.0111734	0.117444	0.589098	NA	-0.0174271	0.117457	0.0901452	NA				NA	NA
ENSG00000032219	ARID4A	176.223	0.190878	0.167547	0.151334	0.46753131246436	0.654501	0.219586	0.000113139	0.00246015436634412	0.157513	0.161646	0.20221	0.575155870025357	0.0837233	0.161774	0.503355	0.808914149010319	-0.013546	0.168126	0.920674	0.974225955982684	0.00582731	0.0836716	0.866396	0.974770976265193	0.0217119	0.0772967	0.382317	0.893710271941853	-0.00037433	0.0216516	0.868752	0.999359281632389	276.775	0.391342	0.157774	0.00615633144100666	0.0282226684082793
ENSG00000054267	ARID4B	465.116	0.452042	0.126881	4.79909e-05	0.00115596402223299	0.738517	0.147526	1.12594e-08	7.87535441456288e-07	0.324116	0.120984	0.00203231	0.0333257575092614	0.252988	0.119696	0.0160481	0.131519811027493	0.429389	0.126416	0.000128061	0.003063675020757	0.099889	0.094239	0.0324843	0.319576941723319	0.0318654	0.0692825	0.239706	0.802669062061677	0.023407	0.0849683	0.0238384	0.643932072279072	747.31	0.16392	0.115426	0.135178878060213	0.307940992373287
ENSG00000196843	ARID5A	3.31501	0.147138	0.386769	0.216159	0.554592543060315	-0.0633109	0.39393	0.584584	0.820808002123313	0.619399	0.974162	0.00681097	0.0813225721666482	0.0653221	0.31614	0.480425	0.796731996543213	0.473559	0.784926	0.0181142	0.132179153998622	-0.0245389	0.164834	0.210292	NA	-0.0177436	0.14359	0.271448	NA	0.000175873	0.0758586	0.976067	NA				NA	NA
ENSG00000150347	ARID5B	37.6412	0.124195	0.236235	0.369559	0.703817358808755	0.149755	0.279005	0.375887	0.68680399917997	0.152455	0.229867	0.215428	0.591716914979304	0.314215	0.288043	0.0292271	0.191918362307443	0.306461	0.280624	0.0540267	0.256662265609236	-0.0137202	0.105469	0.622443	NA	-0.0133252	0.0979674	0.557595	0.947797467846183	-0.00433166	0.0545599	0.449312	0.999359281632389	42.5763	1.37463	0.402334	4.4011818471452e-06	4.78500064985563e-05
ENSG00000166233	ARIH1	121.488	0.0989233	0.136002	0.400197	0.728486516014693	0.225059	0.152089	0.0942958	0.342676492811986	0.251371	0.136526	0.027207	0.200053611202641	0.0993323	0.134673	0.382874	0.735336262572979	-0.0941091	0.144	0.448222	0.745991204510989	-0.0254028	0.0770668	0.517119	0.870862617770667	-0.0146408	0.0624979	0.542456	0.946363626634848	-0.000641135	0.0161813	0.679837	0.999359281632389	217.629	0.249145	0.148838	0.0680729385761121	0.188467709206718
ENSG00000177479	ARIH2	83.8275	0.0954087	0.164657	0.468536	0.774776024967811	-0.330868	0.198089	0.0379949	0.195868915110104	-0.0851444	0.165403	0.492283	0.803904025052689	-0.0516406	0.1626	0.680128	0.895746641026905	0.0694108	0.1692	0.611103	0.842045773287299	-0.0363068	0.0891893	0.320561	0.764976503339753	-0.00389469	0.0672586	0.864288	0.991356112175402	-0.000611233	0.0215202	0.782936	0.999359281632389				NA	NA
ENSG00000120805	ARL1	116.852	-0.0855199	0.15665	0.505016	0.797718910710101	-0.176927	0.178947	0.238955	0.549989540232936	-0.17068	0.155182	0.160343	0.516312399140996	-0.257345	0.160274	0.0403371	0.234871348851095	0.0884417	0.158141	0.501561	0.779830314582248	0.0162287	0.0813835	0.656823	0.920966961403283	-0.000206329	0.0642398	0.992799	0.999165004295384	0.000292745	0.0187221	0.878386	0.999359281632389	269.093	-0.225392	0.139443	0.0814064157462791	0.214658454660442
ENSG00000175414	ARL10	0.318092	-0.0208752	0.55092	0.721734	NA	0.0116322	0.574224	0.837893	NA	-0.0107125	0.473837	0.806445	NA	0.00757015	0.50241	0.877306	NA	0.0205202	0.544093	0.715982	NA	-0.000356407	0.161099	0.945025	NA	-0.00206116	0.14363	0.610597	NA	-0.000309405	0.0897319	0.845506	NA	0.909202	0.0392098	0.636638	0.823624076700176	0.913416803781305
ENSG00000174225	ARL13A	0.225165	0.00999265	0.542877	0.865234	NA	0.0123319	0.570843	0.832129	NA	0.00171517	0.469343	0.969033	NA	0.0296593	0.514538	0.562491	NA	-0.0231767	0.540054	0.691193	NA	0.000907388	0.161115	0.861612	NA	0.00251465	0.14366	0.549669	NA	2.91886e-06	0.0896851	0.998557	NA	0.745277	-0.236571	0.836229	0.264527883797468	0.477953282872801
ENSG00000169379	ARL13B	69.8356	-0.0381615	0.181713	0.78018	0.928633500471291	-0.0145515	0.207098	0.928411	0.975412830422173	0.122098	0.174966	0.332456	0.6949007051361	-0.353389	0.200202	0.0102504	0.0974769782568171	0.0968236	0.184178	0.494655	0.776326494209039	-0.00281783	0.0865226	0.932035	0.987452283758754	0.00826088	0.0730931	0.717142	0.961419394816323	0.0135656	0.0764153	0.0898205	0.999359281632389	173.445	-0.582774	0.170692	0.000119994877871916	0.000941410364198057
ENSG00000179674	ARL14	26.8155	1.59976	0.783596	0.000158871	0.00324163570755888	3.28596	0.814671	5.87317e-07	2.67264442839292e-05	2.16516	0.689759	8.85714e-06	0.000363623917399478	2.3275	0.653748	3.33623e-06	0.000137966668346159	2.44436	0.696802	2.75779e-06	0.000107508713069532	0.00138437	0.120271	0.952377	NA	-0.00905058	0.116629	0.656007	NA	0.00157459	0.0631881	0.801244	0.999359281632389				NA	NA
ENSG00000152219	ARL14EP	65.7774	0.0330951	0.171547	0.80483	0.93932851794128	0.154261	0.202185	0.336625	0.652462461503423	0.287072	0.183574	0.0276354	0.201633480643727	0.0310959	0.169391	0.806419	0.943643374252492	0.0707198	0.178202	0.613024	0.842935214972265	-0.193117	0.217959	0.00650629	0.129857130252781	-0.0169588	0.0753549	0.47957	0.927089662821516	-0.0029487	0.0336936	0.366739	0.999359281632389	108.173	-0.0753386	0.187954	0.645541752338577	0.80581730106001
ENSG00000185305	ARL15	9.63281	-0.0722102	0.272598	0.560662	0.830543054179432	-0.101148	0.315167	0.516054	0.780517614926073	0.169749	0.286324	0.147532	0.498575364196143	-0.0394245	0.251147	0.718084	0.910236801577069	-0.0133579	0.283309	0.916401	0.972944300721655	-0.0145074	0.11988	0.565782	NA	-0.0231289	0.126579	0.32198	NA	0.00036868	0.0556607	0.950001	NA				NA	NA
ENSG00000185829	ARL17A	0.186138	0.0107364	0.537324	0.858893	NA	-0.0124848	0.564156	0.836465	NA	-0.0070538	0.465278	0.877397	NA	-0.00109219	0.493249	0.982957	NA	-0.0194294	0.532549	0.744696	NA	0.00208262	0.161126	0.704413	NA	0.00235094	0.143546	0.592133	NA	0.000344426	0.0896492	0.838343	NA	1.12069	-0.0838846	0.633808	0.641242813068477	0.803072071705101
ENSG00000102931	ARL2BP	79.4144	-0.154888	0.176993	0.254944	0.599697974332842	0.0609648	0.199268	0.701834	0.882449451754319	0.0750841	0.168627	0.546737	0.835763962024188	-0.0224839	0.169122	0.859286	0.960577470461024	0.0379798	0.178901	0.786176	0.922038594885885	-0.030916	0.0901124	0.380658	0.806641664578878	-0.0211762	0.0791874	0.391067	0.893710271941853	-0.00126912	0.0256915	0.628576	0.999359281632389	72.814	9.23894	1.17824	4.68945833347179e-17	1.87385855571453e-15
ENSG00000138175	ARL3	36.1874	-0.283894	0.212728	0.0515291	0.257271250984286	-0.400597	0.252506	0.0241829	0.146231367325021	-0.13992	0.203021	0.268913	0.639464688631686	-0.21156	0.199807	0.111482	0.417954179795899	-0.221048	0.215032	0.139659	0.430864226082143	-0.193049	0.246256	0.00770663	NA	-0.024328	0.0893756	0.334105	0.863943020588043	-0.00138358	0.0300435	0.663162	0.999359281632389	131.257	-0.828518	0.214567	4.24567009370913e-06	4.63474832146086e-05
ENSG00000122644	ARL4A	119.839	0.953104	0.278855	1.06082e-06	4.09174283799946e-05	0.548341	0.231171	0.00159017	0.0208785675952551	0.949855	0.291779	1.35753e-06	6.77630342199536e-05	0.750214	0.281278	1.817e-05	0.000607327856592113	1.08792	0.269959	1.04648e-07	5.73394750006397e-06	-0.00887507	0.0874402	0.787495	0.964365357157014	-0.0089843	0.0741996	0.693907	0.961419394816323	-0.000294391	0.0250904	0.913155	0.999359281632389	172.535	-0.0907342	0.155834	0.522790231221461	0.721371032875998
ENSG00000188042	ARL4C	349.583	-0.139214	0.151069	0.268218	0.608448697074748	-0.12524	0.171509	0.391885	0.69983507086834	-0.0848816	0.146483	0.472205	0.792514390123654	-0.0874503	0.146653	0.464593	0.784592380862656	-0.245441	0.155059	0.0592227	0.269442283129223	-0.0132417	0.0806134	0.718072	0.946767392971076	0.0315906	0.0798225	0.241747	0.802669062061677	0.000720209	0.019423	0.709748	0.999359281632389	864.26	-0.32195	0.121052	0.00483655103083011	0.0231226004415891
ENSG00000175906	ARL4D	17.8905	0.196074	0.301536	0.154777	0.473506353612468	0.200052	0.331783	0.218731	0.527021097533737	0.105754	0.251436	0.343511	0.704848479506984	0.207081	0.301618	0.103585	0.403378171037692	0.476408	0.461798	0.013507	0.107990656872995	0.0230851	0.126839	0.385177	NA	-0.00842199	0.109129	0.690655	NA	0.000588925	0.056288	0.920745	NA	26.7087	0.186946	0.324998	0.375046537013927	0.590814294000262
ENSG00000162980	ARL5A	56.2247	-0.340641	0.226538	0.0232376	0.1552993215047	0.0111529	0.222184	0.946451	0.979444388711675	-0.0671591	0.188883	0.593702	0.858248545987437	0.0059704	0.189303	0.96305	0.991761004262262	0.372501	0.228257	0.0173399	0.128615670974176	-0.0215623	0.0941126	0.503788	0.863839820944136	-0.0805086	0.162621	0.0493605	0.540088348965286	-0.00498463	0.0476432	0.295257	0.999359281632389	84.5199	1.42979	0.275384	1.42869267763723e-09	2.76670341497597e-08
ENSG00000165997	ARL5B	207.949	1.22406	0.165596	3.78241e-15	4.4357387976635e-13	0.984531	0.183233	1.29888e-10	1.26875828645478e-08	1.13617	0.163081	4.89875e-14	6.68767783028568e-12	0.877585	0.181477	5.10615e-10	4.01790421159324e-08	0.945174	0.173458	5.50688e-11	5.59630299341567e-09	0.122019	0.127024	0.0177246	0.237543596395814	0.116192	0.145481	0.0175765	0.329934581077798	0.109013	0.196922	0.00484027	0.254315633355137	190.083	1.29212	0.186648	2.61879305184435e-14	8.49838024006096e-13
ENSG00000113966	ARL6	10.1728	-0.305892	0.408553	0.0507377	0.254345859928838	-0.17254	0.334175	0.27493	0.590000044657799	-0.0118675	0.239776	0.911587	0.977865310816918	-0.120681	0.275816	0.286635	0.653487036787726	0.0553766	0.276373	0.675587	0.875883828481627	0.00922907	0.114196	0.714912	NA	-0.0182026	0.117724	0.421601	NA	-0.00232638	0.0577232	0.699824	NA	22.7593	-0.046225	0.297574	0.821536655558482	0.912165478939946
ENSG00000170540	ARL6IP1	295.864	-0.067988	0.13506	0.561292	0.830543054179432	-0.214603	0.155613	0.116684	0.382712785076422	-0.179903	0.134759	0.110912	0.437432589221294	-0.018454	0.133687	0.870607	0.964400101359466	0.297132	0.142873	0.0158913	0.120965288231396	-0.00389704	0.0762953	0.91942	0.984297523062276	-0.490077	0.195756	8.12358e-05	0.00822437593222925	-0.00640325	0.0437209	0.118019	0.999359281632389				NA	NA
ENSG00000182196	ARL6IP4	12.65	-0.135217	0.277596	0.302693	0.640535190507402	-0.0129414	0.29193	0.935973	0.977492941143834	-0.0368993	0.234222	0.739217	0.921288295668761	-0.00150497	0.234299	0.989672	0.997151744014184	0.142684	0.269989	0.316728	0.643130118621206	0.0187823	0.115664	0.488232	NA	0.00314959	0.0996069	0.88277	NA	0.00508286	0.0622509	0.42813	NA	14.2906	5.98464	1.24752	1.44845408566461e-07	2.11616573033865e-06
ENSG00000144746	ARL6IP5	154.932	-0.0415589	0.154764	0.744276	0.917620366826837	0.208203	0.178491	0.165188	0.460340675900415	0.00875871	0.150981	0.941663	0.983977648495583	-0.0689036	0.15119	0.570398	0.843759025728885	0.0255355	0.157272	0.845632	0.945688790943241	-0.0178352	0.0818355	0.624685	0.908781026946112	0.000496205	0.0642932	0.982682	0.998333768999973	0.00065698	0.0197214	0.740648	0.999359281632389	389.837	-0.776069	0.145494	5.28180367394389e-09	9.50635891500253e-08
ENSG00000177917	ARL6IP6	20.9602	0.24637	0.274464	0.0924378	0.361835018376176	0.0354699	0.282577	0.829174	0.936820339038468	0.0668017	0.225829	0.566552	0.844666724459258	0.224106	0.260429	0.0902789	0.374844257770204	0.300296	0.299869	0.0588328	0.268633816143026	0.00959978	0.106337	0.72184	NA	-0.0110766	0.100174	0.618457	NA	0.00127289	0.0470348	0.805737	NA				NA	NA
ENSG00000143862	ARL8A	121.557	0.0705377	0.152144	0.576204	0.838056858216371	0.0718143	0.169855	0.621259	0.841733161165236	-0.156739	0.148715	0.188294	0.557210322446025	-0.0953814	0.145928	0.423902	0.759284230575273	-0.217181	0.157118	0.0977602	0.353733540208108	0.101546	0.119293	0.0326909	0.319576941723319	0.0735181	0.117604	0.0513403	0.546714877233883	0.0522509	0.143169	0.0136929	0.504874352149466	109.67	6.51243	0.515303	1.6441227507083e-37	1.76069105373351e-35
ENSG00000134108	ARL8B	141.776	-0.347806	0.149165	0.0053252	0.0544718297956819	-0.257148	0.1607	0.0660756	0.275866657864437	-0.0346525	0.140253	0.763893	0.931117291831172	-0.32959	0.146446	0.00596951	0.0665098781487313	-0.0769951	0.144498	0.535893	0.801331874419033	-0.0839786	0.0988389	0.0582104	0.410491658965307	-0.0216135	0.067665	0.389025	0.893710271941853	0.000248418	0.0155229	0.87157	0.999359281632389	297.185	0.208804	0.13795	0.103349618338919	0.254957627917873
ENSG00000196503	ARL9	0.824314	0.0962066	0.537131	0.27711	NA	0.169646	0.689356	0.114542	NA	0.0590491	0.431078	0.382406	NA	-0.00256723	0.414596	0.968925	NA	0.107731	0.542573	0.238967	NA	0.00709624	0.159494	0.470357	NA	0.00302685	0.141695	0.693115	NA	0.00110637	0.0882427	0.709673	NA	0.378535	0.0449944	0.777479	0.799244139747965	NA
ENSG00000104442	ARMC1	136.382	-0.301809	0.142384	0.0127631	0.103332862703259	-0.287983	0.159621	0.0385655	0.197909958013234	-0.163972	0.139793	0.154978	0.50874632915914	-0.0296788	0.13546	0.794997	0.939029553581432	-0.0554921	0.145123	0.656411	0.867419570034282	-0.0774263	0.0923204	0.074974	0.452509231818909	-0.230789	0.192701	0.00256593	0.107083518390367	-0.00544689	0.0396444	0.135419	0.999359281632389	319.704	-0.118043	0.128558	0.328221932877363	0.544950182819174
ENSG00000170632	ARMC10	32.6138	-0.434326	0.294354	0.00892762	0.0798533975541223	-0.415993	0.281798	0.0234818	0.143822912958544	0.0198143	0.197271	0.873476	0.969094478281681	-0.182361	0.212576	0.165789	0.50658732035159	-0.0401822	0.217763	0.78339	0.920587758129519	-0.00999029	0.0941935	0.741674	NA	-0.0196425	0.0917465	0.415474	0.902898486099904	-0.000352976	0.0322853	0.921538	0.999359281632389	83.4691	-0.178824	0.207509	0.307289557576603	0.523257095259634
ENSG00000157343	ARMC12	0.116006	0.00640638	0.571159	0.897351	NA	0.00774314	0.594084	0.871975	NA	0.00647512	0.491631	0.860169	NA	0.011637	0.52602	0.781156	NA	0.00668231	0.560282	0.888778	NA	-0.000641405	0.161758	0.872255	NA	-0.000429823	0.143764	0.891505	NA	-0.000179332	0.0899816	0.884493	NA	0.323633	-0.0741264	0.807414	0.679498470163892	NA
ENSG00000118690	ARMC2	0.840701	0.0603548	0.436338	0.493053	NA	0.0914361	0.511416	0.344272	NA	-0.0341184	0.36731	0.624073	NA	0.0559727	0.407555	0.464324	NA	0.0752187	0.473308	0.392947	0.70564582245656	0.0136187	0.161404	0.301176	NA	-0.00791578	0.142612	0.39738	NA	0.000109339	0.0863975	0.976326	NA	1.70898	-0.367393	0.884477	0.133697978909052	0.305829400740957
ENSG00000165309	ARMC3	0.660551	-0.0392999	0.449906	0.627657	NA	-0.00870005	0.457407	0.92096	NA	-0.0618225	0.428473	0.369753	NA	-0.016037	0.4024	0.815247	NA	0.0548127	0.454967	0.516636	NA	0.00565188	0.156629	0.6133	NA	-0.000298325	0.1405	0.972221	NA	0.000572148	0.0871623	0.866134	NA	1.82445	-0.0503579	0.533672	0.77812518021268	0.88683412421575
ENSG00000169126	ARMC4	0.223388	0.00819354	0.556758	0.880968	NA	-0.00172493	0.580745	0.974263	NA	0.00139607	0.479935	0.972681	NA	0.0070352	0.511616	0.87899	NA	0.01304	0.54776	0.807652	NA	0.000709482	0.161444	0.877754	NA	0.00125108	0.143653	0.733179	NA	0	0.089836	1	NA	0.17345	0.078858	0.872702	0.656515227659997	NA
ENSG00000140691	ARMC5	6.73826	0.105635	0.301372	0.383567	0.715686450424065	-0.0750355	0.337423	0.599927	0.829906488012573	0.18727	0.346968	0.107782	0.431165224299034	-0.0875465	0.283219	0.403889	0.749576257014858	-0.0394482	0.288592	0.75453	0.906341632588697	-0.0116773	0.128177	0.610693	NA	0.0346449	0.151513	0.162345	NA	0.00698809	0.0794401	0.341267	NA	12.6952	-0.182088	0.371665	0.387813611091726	0.602245904338854
ENSG00000105676	ARMC6	6.86484	0.023099	0.275933	0.845712	0.951149587695087	-0.103512	0.334902	0.483699	0.760552823777917	-0.105478	0.297012	0.295898	0.665110878716952	0.175549	0.322972	0.140427	0.469514051673868	-0.0455486	0.29402	0.714227	0.892462332518387	-0.00613947	0.120379	0.794238	NA	-0.00285883	0.111427	0.88759	NA	-0.00628983	0.0763969	0.380121	NA	19.0307	-0.137382	0.319741	0.510036600817343	0.711068209297523
ENSG00000125449	ARMC7	5.06172	0.0496368	0.293105	0.664663	0.88327998915653	-0.0757538	0.367024	0.557751	0.804790698562387	-0.0163546	0.265224	0.862146	0.964984127033707	-0.0481064	0.285202	0.619446	0.873872006750534	0.047258	0.311568	0.687844	0.880890103991739	0.00942704	0.1272	0.676965	NA	-0.0147223	0.127392	0.460325	NA	-0.00157293	0.0678678	0.803219	NA	7.18622	-0.00128869	0.391952	0.994813472255645	0.99673809382802
ENSG00000114098	ARMC8	34.5107	0.021603	0.218979	0.87588	0.960492773825013	0.162056	0.255163	0.343606	0.65878240841856	0.214736	0.222656	0.097813	0.412137018459028	0.224298	0.223861	0.0938147	0.381829767762744	-0.0719906	0.227146	0.62219	0.847948504383899	0.00127002	0.0969156	0.964776	NA	0.012475	0.0898158	0.584367	0.950373765639849	0.00126071	0.0382844	0.765638	0.999359281632389	55.9405	0.0976006	0.224915	0.595571770350825	0.771025462480168
ENSG00000135931	ARMC9	6.51914	-0.0971143	0.289841	0.427744	0.746807188446492	0.0691153	0.324197	0.642579	0.852555703091921	-0.390634	0.565524	0.0183212	0.156677392202405	-0.00872351	0.252745	0.93491	0.983427775408242	-0.347762	0.479271	0.0388594	0.211653150192541	0.0234962	0.128232	0.375372	NA	0.0133686	0.113473	0.538634	NA	0.000649175	0.0575614	0.913736	NA	16.8292	-0.31889	0.364931	0.150366726004505	0.330652416587731
ENSG00000126947	ARMCX1	1.24416	-0.0601982	0.399293	0.518488	0.805193744963992	-0.00559578	0.404666	0.957116	NA	-0.137318	0.488115	0.13399	NA	-0.00179594	0.342344	0.981569	NA	-0.0517663	0.410329	0.571353	0.820556933293236	0.0108354	0.14916	0.523961	NA	-0.00708061	0.136903	0.593064	NA	-0.00171696	0.0827581	0.732532	NA	2.13879	0.390804	0.804536	0.114058785004841	0.273378587425434
ENSG00000184867	ARMCX2	0.178948	-0.00030751	0.570086	0.995068	NA	-0.000741571	0.592539	0.98775	NA	0.00647454	0.491631	0.860182	NA	0.0054781	0.523814	0.895658	NA	0.00668155	0.560282	0.888791	NA	-0.00118988	0.161806	0.766393	NA	-0.000862432	0.143785	0.785156	NA	-0.000348901	0.0900013	0.778312	NA				NA	NA
ENSG00000102401	ARMCX3	87.4618	0.0728318	0.179657	0.59324	0.846537457692485	0.426523	0.219343	0.0112927	0.0863992855395033	0.210439	0.181921	0.101179	0.419090434670638	0.0966439	0.172819	0.449776	0.77541213294994	0.170792	0.186086	0.231509	0.555641221885342	-0.0679178	0.119812	0.0925063	0.499373273248003	-0.00540598	0.0723094	0.810855	0.981608911752504	0.00252739	0.0329527	0.441291	0.999359281632389	138.529	-0.0919279	0.1873	0.573666389195753	0.757041695859189
ENSG00000196440	ARMCX4	1.48585	0.175097	0.500817	0.140822	0.451393774769812	-0.00306461	0.417485	0.975377	0.989334999536683	-0.0640886	0.36893	0.408178	0.755359036760146	0.0762263	0.406486	0.356737	0.712883890689348	-0.0219234	0.371986	0.817614	0.933330452259525	0.015772	0.156849	0.34385	NA	0.00847759	0.137744	0.526095	NA	-0.00275754	0.0864587	0.535333	NA				NA	NA
ENSG00000125962	ARMCX5	34.0438	-0.0561568	0.212335	0.687021	0.89261391113778	0.22491	0.24938	0.192033	0.49792380201829	0.0331659	0.199587	0.789267	0.941486939209593	0.195948	0.20992	0.138922	0.466959883396953	0.305885	0.240351	0.0499124	0.244826221890202	0.000250739	0.0939436	0.993278	NA	-0.0200001	0.0938786	0.407874	0.901416395618518	-0.000687853	0.0339791	0.855144	0.999359281632389	57.9431	0.105154	0.235723	0.577280809665077	0.760031988038273
ENSG00000198960	ARMCX6	1.68945	0.155184	0.493598	0.168946	0.489510149901916	0.13696	0.550415	0.205672	0.513240517815066	0.0792935	0.387138	0.321158	0.684545143643523	-0.000340623	0.376109	0.996213	0.998416040686503	1.0579	1.67405	0.00316035	0.0391831148976022	-0.00229622	0.149635	0.872353	NA	-0.0180674	0.15169	0.1076	NA	-0.00284376	0.0871734	0.504582	NA	0.883979	-0.139589	0.68724	0.460123511214492	0.666593977488635
ENSG00000198520	ARMH1	0.472806	0.0860611	0.579083	0.278065	NA	0.0283683	0.532907	0.695087	NA	-0.0273494	0.441486	0.622001	NA	0.0146935	0.458897	0.805396	NA	9.80453e-05	0.487301	0.998867	NA	0.00614175	0.16127	0.418775	NA	0.00334015	0.143012	0.5725	NA	5.83051e-06	0.088985	0.997949	NA				NA	NA
ENSG00000120029	ARMH3	8.5765	-0.0071679	0.270202	0.952627	0.984247906154311	-0.083048	0.328209	0.575579	0.81525289739864	-0.045233	0.250859	0.661615	0.889200270195178	0.0553738	0.250773	0.617344	0.873081258609845	0.0897967	0.296124	0.485945	0.77017963964716	0.0157488	0.122012	0.531879	NA	-0.0231073	0.129842	0.313078	NA	0.00512627	0.0683249	0.449767	NA	16.7846	-0.015643	0.321206	0.939516813305423	0.971338226679597
ENSG00000139971	ARMH4	0.848646	0.0264075	0.450016	0.736793	NA	0.307795	0.946303	0.0343198	NA	0.0285876	0.40424	0.646263	NA	-0.0228459	0.401945	0.742767	NA	0.0287745	0.451658	0.71559	0.892785610370517	-0.000360065	0.156825	0.9706	NA	-0.00281453	0.141433	0.722309	NA	0.00338018	0.0902063	0.315916	NA	0.407386	-0.0985445	0.796053	0.590524955121783	NA
ENSG00000146476	ARMT1	13.5695	-0.149081	0.278686	0.262451	0.603917453193823	-0.230714	0.340699	0.163164	0.458068787786713	-0.0105515	0.238876	0.921696	0.979896303570024	0.0788206	0.246782	0.493122	0.804545540252286	0.0166051	0.273393	0.899669	0.96617518130246	-0.0213462	0.121335	0.427369	NA	-0.0608581	0.183294	0.0682622	NA	-0.00584487	0.0674254	0.391021	NA	30.3982	-0.0767256	0.274152	0.702760928529801	0.840785027776298
ENSG00000143437	ARNT	14.2784	-0.0363625	0.239578	0.785431	0.930873631908775	0.201997	0.289918	0.236659	0.54728550475314	-0.0813341	0.233864	0.477585	0.79566895793297	-0.236535	0.299915	0.0746471	0.337072282885203	-0.194004	0.280525	0.186094	0.495778976652183	-0.0118178	0.105983	0.666285	NA	-0.00411418	0.0934288	0.849755	NA	-0.00186449	0.046999	0.716871	NA	30.3642	-0.159203	0.282656	0.435022703925488	0.645243509188096
ENSG00000172379	ARNT2	24.7189	-0.218289	0.229185	0.130796	0.433870155732155	0.0486346	0.240534	0.773292	0.914977846597504	-0.122099	0.210921	0.326653	0.690155166002419	0.0123042	0.19961	0.923471	0.979219098424549	-0.130244	0.224696	0.377801	0.69428923692904	-0.0189069	0.0971542	0.540285	NA	-0.00390015	0.0804362	0.860115	NA	1.37176e-05	0.0319562	0.996918	0.999359281632389	54.9073	-0.175247	0.23091	0.348137171121202	0.56474462442462
ENSG00000133794	ARNTL	29.7204	0.34388	0.238804	0.0238173	0.157640918452434	0.134316	0.235329	0.426869	0.726539071334681	-0.0323719	0.200043	0.79403	0.943016160377346	0.0367717	0.200601	0.774081	0.929241436534983	-0.0439257	0.21216	0.763746	0.911558117241671	0.0203259	0.0979565	0.51147	NA	0.0503592	0.130666	0.116229	NA	0.00170082	0.036109	0.663056	0.999359281632389	43.1939	0.505417	0.282815	0.0164325872174616	0.0625583279458927
ENSG00000029153	ARNTL2	54.5093	0.154583	0.202519	0.273031	0.614558446714371	0.141026	0.22511	0.399175	0.705184147997895	-0.089705	0.187149	0.477468	0.79566895793297	0.0412087	0.187383	0.749401	0.919487096784708	0.0984307	0.200078	0.498426	0.777829885808391	0.172908	0.234585	0.0101906	0.170535887385247	0.0617872	0.140081	0.0806619	0.618606875990765	0.0188415	0.096928	0.0744661	0.999359281632389	74.3097	0.562476	0.23323	0.00295919425397403	0.0152870290717838
ENSG00000130429	ARPC1B	116.548	-0.20619	0.154477	0.105748	0.388729277908099	-0.135894	0.170928	0.351813	0.666397401695217	-0.00495439	0.145985	0.966453	0.991209604049376	-0.163567	0.147849	0.17372	0.518961446308419	-0.249124	0.157856	0.0582201	0.267376229438852	0.00104656	0.0789823	0.977496	0.997199910322131	0.016916	0.0674934	0.485847	0.93127033107729	0.0023391	0.0268112	0.343443	0.999359281632389	117.883	7.94597	0.843028	1.78966606095346e-22	9.53509146604506e-21
ENSG00000163466	ARPC2	420.967	-0.143376	0.100581	0.123812	0.421595107221617	-0.0414688	0.111324	0.691651	0.878007555658197	-0.113127	0.0996434	0.213081	0.589171053659444	-0.179281	0.0990966	0.048389	0.261716198080103	-0.163716	0.101949	0.0846987	0.327764624355755	0.0128968	0.0656106	0.759136	0.957439724683085	0.00976547	0.049351	0.66496	0.960594595780755	0.00233612	0.0206473	0.183369	0.999359281632389	996.649	-0.142642	0.122686	0.21827128137789	0.42337749543123
ENSG00000111229	ARPC3	207.557	-0.0518879	0.130175	0.649184	0.874771278593643	-0.205085	0.147063	0.118024	0.385023222847448	-0.159889	0.129084	0.145485	0.495487575104935	-0.0459713	0.128229	0.676791	0.894275582354966	0.14352	0.133005	0.221397	0.544119512294268	0.040357	0.0774002	0.318662	0.764976503339753	-0.025153	0.0671566	0.328832	0.863943020588043	-0.000173752	0.0139979	0.89896	0.999359281632389	541.026	-0.393325	0.121889	0.000613410156748523	0.00396200806310008
ENSG00000162704	ARPC5	289.036	-0.183468	0.10692	0.061118	0.284891928199466	-0.357089	0.120792	0.00140034	0.0188000522279476	-0.107191	0.105522	0.259562	0.632460326017831	-0.190609	0.105455	0.0458939	0.253661209518196	-0.331151	0.109165	0.000955215	0.0158182587145065	-0.000352597	0.0669484	0.993265	0.998774609923653	0.0656802	0.0818533	0.0584461	0.574297950450289	0.000653178	0.0121544	0.554544	0.999359281632389	599.37	0.136347	0.10871	0.189664509941661	0.386511367643244
ENSG00000136950	ARPC5L	68.8935	-0.124547	0.179043	0.361369	0.697389403451511	0.0824023	0.198385	0.604125	0.832868281435893	-0.117212	0.171748	0.350114	0.711594171676944	-0.0536301	0.171795	0.673897	0.892954333723385	-0.106283	0.183479	0.452937	0.749221038098923	0.0210484	0.0872824	0.541577	0.882547503349688	-0.00246731	0.0699499	0.912944	0.992553049403415	-0.000266452	0.0231083	0.913559	0.999359281632389	148.978	-0.0471632	0.166477	0.752626438736754	0.872375422928011
ENSG00000128989	ARPP19	261.439	-0.0491565	0.12356	0.65442	0.877848062472715	0.153046	0.138072	0.220857	0.53002820558888	-0.0684626	0.122072	0.517675	0.820044593507295	0.0251037	0.120745	0.812467	0.946531748972239	0.106819	0.126291	0.344315	0.667543746043034	0.00678781	0.0728611	0.865542	0.974770976265193	-0.0299241	0.0682958	0.262357	0.819199640664005	0.000461066	0.0137916	0.72505	0.999359281632389	494.295	0.15655	0.126003	0.186846186669843	0.382993375797796
ENSG00000172995	ARPP21	1.16991	0.0375809	0.404395	0.667655	0.88467089140283	-0.0332049	0.408302	0.75199	NA	0.0797551	0.404586	0.306728	NA	0.093182	0.397402	0.295104	NA	0.014164	0.39205	0.873973	0.957392879912501	-0.000861307	0.152066	0.946823	NA	0.00408779	0.138324	0.715702	NA	0.00268155	0.0864225	0.544209	NA				NA	NA
ENSG00000137486	ARRB1	3.19213	0.0457514	0.335298	0.654572	0.877854333311981	0.100941	0.401555	0.408679	0.712560332613764	0.0558746	0.30428	0.521502	0.821586164864682	0.0207564	0.314642	0.806922	0.943769291250028	-0.0470367	0.330403	0.67143	0.874307102321938	0.0086204	0.140202	0.653033	NA	0.0282113	0.155381	0.144203	NA	-0.00184246	0.0786775	0.747797	NA	4.52859	0.0368699	0.431267	0.847092058712807	0.927469848736826
ENSG00000141480	ARRB2	103.288	-0.0572053	0.163706	0.662802	0.882368070905187	-0.274146	0.193535	0.0814326	0.314382576093149	-0.35368	0.18074	0.00687161	0.0813686950838625	-0.0164871	0.160859	0.894812	0.97190608592689	-0.0212974	0.169819	0.876201	0.958392135976529	0.00722308	0.0826763	0.837575	0.973082361923868	-0.0324388	0.0858857	0.231699	0.79972065258802	-0.00293323	0.0323481	0.340652	0.999359281632389	295.211	-0.413172	0.153103	0.00302947877748798	0.0155899510947231
ENSG00000197070	ARRDC1	9.71663	-0.0250878	0.259347	0.84187	0.950294428890719	-0.0182447	0.302411	0.90745	0.967830681730172	0.118277	0.257116	0.291774	0.66092262236696	0.112776	0.261921	0.326923	0.690490600864842	0.509242	0.508731	0.0115632	0.0974389683997592	-0.0168284	0.118721	0.518441	NA	-0.0782513	0.215662	0.0356387	NA	-0.00745906	0.0749598	0.313403	NA				NA	NA
ENSG00000105643	ARRDC2	13.4127	0.371567	0.373589	0.0260601	0.166974723320074	0.753797	0.569376	0.00264929	0.0304050940758686	0.0924127	0.242114	0.412315	0.758300145535172	0.661338	0.541111	0.00264924	0.0374763534529346	0.147408	0.283767	0.29318	0.620599970912628	0.0133782	0.114279	0.607448	NA	-0.00732598	0.104795	0.731949	NA	0.000336963	0.0526492	0.95263	NA	17.0809	0.396906	0.415473	0.0884449574818776	0.227463268413407
ENSG00000113369	ARRDC3	208.969	0.821007	0.474679	0.000617535	0.010086692980802	0.998364	0.509222	0.000231882	0.00443826148600114	0.183731	0.231238	0.145183	0.494906056191994	0.318725	0.282849	0.0272947	0.185528399730758	0.48619	0.340883	0.00762313	0.0728024399400729	0.286797	0.384583	0.00330516	0.0893213475800139	0.0854444	0.199593	0.0424926	0.512201115494152	0.0296132	0.13755	0.0511148	0.92259994594462	184.098	1.47665	0.254032	4.76241418032391e-11	1.10871072732802e-09
ENSG00000140450	ARRDC4	4.94429	1.08046	1.15094	0.00252382	0.0309741607502145	0.55637	0.677759	0.0122796	0.0917813905152528	-0.0163535	0.274664	0.856211	0.962932675113593	0.163588	0.359841	0.148987	0.481508656193965	0.251926	0.435666	0.0848314	0.328014850673705	0.0664384	0.242771	0.0261674	NA	0.0243333	0.150662	0.178551	NA	0.0105894	0.101427	0.140225	NA	4.7651	1.33289	1.31183	0.00619433452268368	0.0283725955532162
ENSG00000100299	ARSA	6.43743	0.096114	0.302908	0.419713	0.742362454963844	0.0822495	0.334976	0.570764	0.812384982908247	0.206734	0.362279	0.0864821	0.388773018454463	-0.0310331	0.273534	0.753135	0.920950648005522	0.0324909	0.297498	0.789792	0.924001654310747	-0.0025527	0.124496	0.908803	NA	0.00660417	0.117565	0.737263	NA	0.00168313	0.0666573	0.79003	NA	8.48683	0.549078	0.566532	0.038531209289748	0.120405812746983
ENSG00000113273	ARSB	12.1713	-0.193487	0.351054	0.147494	0.462001588644776	-0.171381	0.341109	0.271724	0.587577950488489	0.00204741	0.253932	0.983524	0.996065260829282	-0.00437552	0.259028	0.966312	0.992337375618645	-0.226346	0.359055	0.117659	0.394093136611741	-0.00643831	0.120596	0.784402	NA	0.0174066	0.122511	0.424827	NA	-0.00196979	0.0632078	0.753754	NA	38.4726	0.0525221	0.268603	0.792414133699082	0.89578638863386
ENSG00000006756	ARSD	42.4778	-0.0151946	0.216729	0.912692	0.970863398016204	-0.331936	0.27925	0.0638102	0.269618354050506	-0.0409266	0.20502	0.73918	0.921288295668761	-0.0966258	0.211665	0.448477	0.775006143043252	-0.362607	0.270887	0.0260581	0.165155195499678	0.0100966	0.0978211	0.729289	NA	0.0414795	0.125014	0.159738	0.733114285265085	5.09622e-05	0.036329	0.990009	0.999359281632389	77.9309	0.509236	0.230182	0.00661456936801069	0.0299769036656904
ENSG00000141337	ARSG	1.13807	0.0133525	0.407335	0.87347	0.960160612307936	-0.133742	0.55417	0.209692	NA	0.0842713	0.437616	0.268087	NA	0.111564	0.505284	0.197117	NA	-0.0382609	0.404429	0.669904	0.873468609388294	-0.00450106	0.154822	0.706051	NA	0.0110416	0.143347	0.318954	NA	-0.00269862	0.0884817	0.462077	NA	1.66688	0.246677	0.717189	0.243415824543147	0.452767131598467
ENSG00000183876	ARSI	1.40698	-0.116875	0.491962	0.242552	0.585939203899245	0.030291	0.443002	0.746773	NA	-0.0173184	0.330627	0.814997	NA	0.0270369	0.36294	0.722605	NA	0.0407211	0.418891	0.641109	0.860068483733125	0.00900607	0.150989	0.562064	NA	-0.0134028	0.145322	0.244556	NA	-0.00335756	0.0869586	0.467857	NA				NA	NA
ENSG00000180801	ARSJ	33.8464	1.55904	0.3845	7.80838e-07	3.04212262929056e-05	0.972794	0.444562	0.00012866	0.00271480086624447	0.682916	0.414759	0.000675227	0.0144905153459738	1.42752	0.393588	2.29344e-06	9.76951796808293e-05	2.00922	0.360562	1.0579e-09	8.73498691358673e-08	0.0441707	0.128998	0.183773	NA	-0.00661029	0.0922905	0.763435	0.970028997048178	0.00416363	0.0522488	0.448104	0.999359281632389				NA	NA
ENSG00000164291	ARSK	16.1991	-0.0232562	0.252406	0.856433	0.955340328249699	-0.0228734	0.30213	0.884264	0.959556649168455	0.139676	0.260189	0.225584	0.601574382867076	0.0402958	0.240958	0.72401	0.910811495023749	0.0631489	0.267296	0.64301	0.861432048684975	-0.0465433	0.154039	0.144715	NA	-0.0247762	0.122965	0.308128	NA	-0.00450241	0.0618454	0.479735	NA	31.0726	-0.140598	0.279846	0.488641744046738	0.692452618366616
ENSG00000157399	ARSL	30.2317	-0.0658576	0.216662	0.636047	0.869081986247675	-0.271859	0.270161	0.121441	0.391926325938367	0.0972845	0.207648	0.432569	0.772145613441406	-0.167512	0.220946	0.197263	0.552853433809875	-0.294218	0.248026	0.0595698	0.270028731804884	-0.0285273	0.106419	0.360732	NA	0.0406049	0.121062	0.165381	0.737857501943126	-0.00107583	0.0363675	0.789003	0.999359281632389	71.4516	-0.173904	0.213643	0.329726201803531	0.546114524991214
ENSG00000111339	ART4	0.411549	0.0407121	0.543969	0.538772	NA	0.0161031	0.553591	0.802411	NA	0.002227	0.453171	0.963457	NA	0.0488762	0.519575	0.402042	NA	0.0557667	0.554818	0.40447	NA	0.00125467	0.160548	0.836993	NA	7.71587e-05	0.143085	0.9873	NA	4.03416e-06	0.0894187	0.9983	NA	0.117383	-0.00460822	0.839673	0.978718958876443	NA
ENSG00000167311	ART5	0.344945	-0.0219156	0.491933	0.75839	NA	-0.0219795	0.519903	0.767195	NA	0.00309411	0.428461	0.954451	NA	0.0153398	0.455078	0.799532	NA	-0.0215141	0.485641	0.762672	NA	-0.00228807	0.159481	0.76365	NA	0.00208991	0.142449	0.741127	NA	-0.00132703	0.0893086	0.576438	NA	1.75151	-0.0639801	0.570584	0.719799903692838	0.851185641414156
ENSG00000117407	ARTN	0.590728	0.0137294	0.573735	0.782822	NA	0.00548822	0.592728	0.909809	NA	0.00647476	0.491631	0.860177	NA	0.0275544	0.537816	0.5209	NA	0.0271227	0.570752	0.577961	NA	-5.64309e-05	0.161736	0.988712	NA	3.23182e-05	0.143756	0.991817	NA	1.70208e-06	0.0899734	0.9989	NA	1.31937	0.114702	0.61319	0.533741140483135	0.73008479670889
ENSG00000173409	ARV1	49.9	-0.240239	0.20066	0.0921084	0.360910552168627	-0.0445827	0.217005	0.786859	0.920339312871601	-0.0343445	0.185002	0.78472	0.940341825736048	-0.190627	0.192874	0.148134	0.480304275301897	-0.211094	0.206529	0.153998	0.450328937338867	-0.0513637	0.109717	0.163288	0.616028517401881	-0.018831	0.0827392	0.43503	0.911654899467165	-0.00189048	0.031568	0.562423	0.999359281632389	109.479	-0.190702	0.196824	0.259417497702976	0.472305675433725
ENSG00000099889	ARVCF	0.59002	0.0582054	0.46826	0.485045	NA	0.0489127	0.490907	0.572684	NA	0.0300374	0.400744	0.634551	NA	0.0881669	0.494158	0.261463	NA	0.0607423	0.456964	0.479499	NA	-0.000384352	0.156442	0.969551	NA	0.00341161	0.141181	0.684919	NA	-0.00124054	0.0879712	0.695044	NA	0.330286	0.0427567	0.794485	0.808491664654303	NA
ENSG00000004848	ARX	19.8441	1.0027	0.492721	0.000190442	0.00375386806299132	0.266125	0.281676	0.12927	0.405301587740245	1.36326	0.494133	2.19845e-05	0.000821948053508219	0.730466	0.485996	0.00101317	0.0178820591245134	0.76837	0.467962	0.00100726	0.0165463763068894	-0.017319	0.109608	0.53337	NA	-0.0117812	0.0991127	0.59903	NA	-0.00203298	0.0478127	0.69653	NA	26.8712	0.0234259	0.288373	0.908371880070132	0.955617704047123
ENSG00000104763	ASAH1	96.1698	-0.1766	0.177198	0.19496	0.528853095239027	-0.094049	0.199738	0.555356	0.803686266312	-0.0877816	0.168471	0.48124	0.796745992186997	-0.138017	0.170753	0.280002	0.647123063551114	-0.117786	0.180089	0.402158	0.713125323722895	-0.00283092	0.0847904	0.933524	0.987452283758754	-0.0116486	0.0725776	0.616281	0.951492065168811	0.000145778	0.02258	0.951469	0.999359281632389	234.972	-0.527793	0.150565	0.000118929434358067	0.000934420625488289
ENSG00000188611	ASAH2	0.50473	-0.0316487	0.499569	0.659678	NA	0.0592654	0.563162	0.432341	NA	0.0212362	0.430904	0.704535	NA	0.0150281	0.456912	0.802352	NA	0.0390479	0.504755	0.584616	NA	-3.66705e-05	0.159012	0.996248	NA	-0.0023416	0.142661	0.699759	NA	-0.00163934	0.0895536	0.489776	NA				NA	NA
ENSG00000153317	ASAP1	343.455	0.094615	0.112259	0.353463	0.690648266898579	0.226243	0.12491	0.0495357	0.23175929344186	0.0771503	0.110334	0.432967	0.772467881197546	0.0706719	0.110188	0.474766	0.79391660250973	0.01334	0.113489	0.897822	0.965111689709924	0.0372359	0.0713448	0.372509	0.801643102305267	0.0242549	0.0608787	0.340065	0.871605665405907	0.00113429	0.0157562	0.415523	0.999359281632389	603.663	0.320994	0.124069	0.00597786564122375	0.0275816299663357
ENSG00000151693	ASAP2	48.5697	-0.0609885	0.19787	0.661601	0.881678402587495	0.0757321	0.227674	0.650833	0.856865881517042	-0.0245613	0.190994	0.844621	0.958481668666447	-0.12679	0.194862	0.330212	0.693143752287298	0.0229944	0.20125	0.874116	0.957461531855113	-0.0269673	0.0974381	0.407439	0.818942933665104	0.00253825	0.0766572	0.909051	0.992553049403415	-0.00023796	0.0290905	0.940685	0.999359281632389	55.158	2.2216	0.318532	6.63592335677411e-14	2.07789775519573e-12
ENSG00000088280	ASAP3	1.36891	-0.0669542	0.411287	0.472531	0.777027224479838	-0.159761	0.554498	0.168674	NA	-0.0634011	0.359842	0.420073	NA	0.0396549	0.357555	0.617242	NA	-0.186113	0.584012	0.113462	0.385227747919374	0.0117413	0.151463	0.477971	NA	-0.000877964	0.134577	0.946904	NA	-0.0029753	0.0853931	0.540191	NA	3.86411	-0.0414532	0.439094	0.827248214359303	0.915121278949328
ENSG00000065802	ASB1	24.1622	0.00215399	0.227981	0.987407	0.994740185368793	0.171341	0.271507	0.316153	0.63292414249204	0.0611171	0.213103	0.613562	0.867840582328214	-0.25005	0.252602	0.0654062	0.312839658403859	0.312396	0.287079	0.0507492	0.247399611826238	0.0135187	0.102293	0.635764	NA	-0.0623783	0.166672	0.0776272	NA	0.0176159	0.101166	0.0982099	0.999359281632389	47.8086	-0.240347	0.246051	0.214192405139131	0.418421464180035
ENSG00000165192	ASB11	1.05458	0.0258009	0.452421	0.741163	NA	0.197947	0.738542	0.0858907	NA	0.0824371	0.482466	0.243171	NA	0.254425	0.837564	0.0387681	NA	0.234227	0.775981	0.058962	0.26912039841911	-0.000348559	0.157007	0.971108	NA	0.000204282	0.141183	0.979057	NA	1.05907e-05	0.0878345	0.997195	NA	0	0	1.17813	NA	NA
ENSG00000196372	ASB13	3.54998	-0.116929	0.339948	0.316341	0.655140710995436	-0.152281	0.409918	0.255382	0.568513702646501	0.00408971	0.284724	0.962055	0.990373601750784	-0.230784	0.563263	0.0645613	0.311029032267685	0.176789	0.382587	0.176005	0.483190211710018	-0.0360566	0.168339	0.157207	NA	-0.0322765	0.156675	0.142461	NA	-0.00504452	0.0774381	0.45601	NA				NA	NA
ENSG00000100628	ASB2	0.102808	0.00640622	0.571159	0.897354	NA	0.0077423	0.594084	0.871989	NA	0.00647512	0.491631	0.860169	NA	0.011637	0.52602	0.781156	NA	-0.00682937	0.559998	0.886671	NA	0	0.161735	1	NA	0.000927745	0.143791	0.769355	NA	1.69651e-06	0.0899734	0.998903	NA	0.20625	-0.0349375	0.843871	0.840686045528934	NA
ENSG00000115239	ASB3	40.8306	0.0572879	0.198774	0.681049	0.891603561852785	0.0943524	0.221114	0.569914	0.811936827525875	0.0852089	0.189225	0.499358	0.807907540472401	0.00823524	0.190426	0.949041	0.987654294704197	0.0150388	0.207198	0.917814	0.973175862896342	0.010964	0.091598	0.726671	NA	-0.00756931	0.0789277	0.736277	0.96574479088934	0.00134139	0.031707	0.693375	0.999359281632389	87.644	0.157816	0.201914	0.358986139027516	0.575075925631364
ENSG00000005981	ASB4	5.47061	-0.0271629	0.274339	0.820285	0.944745308017632	0.00663048	0.326917	0.963356	0.983781873260909	-0.206398	0.409892	0.0815842	0.377372070665059	-0.0992168	0.289556	0.348827	0.705979670274762	0.0499713	0.299432	0.683644	0.879711311614126	-0.0101178	0.120503	0.67543	NA	-0.0366088	0.154007	0.149549	NA	-0.00296403	0.0638482	0.642063	NA	8.54336	0.12617	0.379624	0.539840565505071	0.734655340127801
ENSG00000148331	ASB6	8.04033	0.0808053	0.283605	0.506662	0.798801551533432	0.179131	0.343602	0.252469	0.564690617967334	-0.147616	0.310978	0.177336	0.542088411673517	0.0474014	0.258345	0.656886	0.887405431994646	0.113187	0.308765	0.380086	0.69665776318911	0.023659	0.133641	0.357615	NA	-0.0154528	0.122604	0.464596	NA	0.00324723	0.0653403	0.614829	NA	20.5396	-0.732953	0.532019	0.00994153908552977	0.0417669447104505
ENSG00000183475	ASB7	37.6079	0.160254	0.204743	0.256879	0.600512862609722	0.492221	0.275683	0.00800333	0.068442072210421	0.450799	0.280244	0.00342152	0.0490749826073923	0.0866155	0.198613	0.502361	0.808238012209439	0.125917	0.211516	0.392111	0.705218062089404	-0.0676526	0.13827	0.0881295	NA	-0.00934513	0.0813376	0.679114	0.960848090076498	-0.00412464	0.0453833	0.372898	0.999359281632389				NA	NA
ENSG00000177981	ASB8	21.5777	0.16406	0.22742	0.246636	0.591497752904063	-0.171371	0.266113	0.316993	0.63292414249204	0.0622072	0.205975	0.61346	0.867840582328214	0.342046	0.269679	0.0191584	0.14797784672126	-0.190521	0.247107	0.202624	0.519248977785405	0.031431	0.109904	0.317893	NA	0.0165891	0.0938543	0.479414	NA	-0.00217188	0.0421513	0.635028	NA				NA	NA
ENSG00000102048	ASB9	10.3297	-0.163429	0.300605	0.2162	0.554592543060315	-0.158243	0.336291	0.308101	0.625700887663961	0.0147094	0.249127	0.885258	0.97288680497076	-0.118817	0.278385	0.290307	0.657059953652736	0.0591474	0.275424	0.656445	0.867419570034282	-0.0437955	0.157316	0.15119	NA	-0.0126864	0.111785	0.559693	NA	-0.00474434	0.0659186	0.4744	NA	30.1534	-0.625645	0.357402	0.00864385484279739	0.0371766911100568
ENSG00000138303	ASCC1	51.9913	-0.00720827	0.186147	0.958224	0.985296623187548	-0.124402	0.211763	0.447244	0.736149001597382	-0.286711	0.200575	0.0312082	0.217746250786111	-0.190547	0.189041	0.147246	0.479438540781152	-0.0684326	0.18713	0.631036	0.853196951443245	0.0401133	0.098259	0.25811	0.71639112165498	0.0514391	0.116563	0.10979	0.661039718121823	0.000849942	0.0266524	0.764282	0.999359281632389	113.91	-0.213465	0.204618	0.218746918565688	0.424069650782033
ENSG00000100325	ASCC2	17.923	-0.0288758	0.23657	0.829816	0.94628818832058	0.111279	0.280964	0.505292	0.774863514491316	0.0316017	0.223048	0.785395	0.940615975883082	0.00617302	0.226132	0.959014	0.991237769484769	0.0460865	0.251097	0.74346	0.904370896932767	-0.0150613	0.10709	0.587902	NA	-0.0323324	0.124909	0.225967	NA	-0.00296759	0.0500171	0.580334	NA	37.8329	-0.416001	0.303454	0.0534299802754709	0.15671916153657
ENSG00000112249	ASCC3	92.6607	0.117636	0.167	0.374859	0.708367377879348	0.0758161	0.184028	0.619545	0.84021190939402	0.17935	0.164039	0.149178	0.501797619784449	-0.210219	0.169205	0.100583	0.39683182822764	-0.0319049	0.169501	0.815307	0.932991723307985	-0.00794204	0.0835373	0.819548	0.972394351745492	0.0245995	0.0791138	0.333206	0.863943020588043	0.00168491	0.0262568	0.514821	0.999359281632389	200.24	0.0263846	0.153165	0.850553726720866	0.928368522988507
ENSG00000139352	ASCL1	0.161064	0.00640669	0.571159	0.897346	NA	0.0140797	0.596211	0.770036	NA	0.0119029	0.493935	0.746836	NA	0.00547903	0.523814	0.895641	NA	0.00668261	0.560282	0.888773	NA	-0.000641393	0.161758	0.872257	NA	-0.000429823	0.143764	0.891505	NA	-0.000179336	0.0899816	0.884491	NA	0.103125	-0.00460822	0.839673	0.978718958876443	NA
ENSG00000183734	ASCL2	0.820361	-0.0222279	0.424019	0.786284	NA	-0.0943322	0.512435	0.333521	NA	-0.0582711	0.40746	0.407816	NA	-0.0306689	0.40528	0.663655	NA	0.0122163	0.402391	0.888041	NA	0.00892236	0.156856	0.479974	NA	0.00594274	0.140449	0.560377	NA	-0.000955475	0.0868431	0.791154	NA	1.32129	0.0507989	0.576497	0.774139638437558	0.885030226078568
ENSG00000111875	ASF1A	26.0959	-0.0884112	0.232082	0.519852	0.806073573487005	0.0924796	0.270084	0.582729	0.819797169514933	0.275864	0.270418	0.0419395	0.259322765651227	0.0413811	0.218855	0.737796	0.916059842709775	0.191672	0.255974	0.198354	0.512576109139214	-0.0681426	0.163228	0.0794946	NA	-0.0741721	0.183346	0.0561727	NA	-0.00342339	0.0493035	0.513785	0.999359281632389	43.2052	0.0270433	0.264018	0.891508302074823	0.949588462991772
ENSG00000105011	ASF1B	24.2083	-0.0883589	0.224538	0.524129	0.808258776017537	-0.0490558	0.249579	0.77184	0.914857889757824	-0.0498134	0.209428	0.682677	0.897690827712033	-0.111064	0.213714	0.38444	0.736075393023608	-0.341967	0.292125	0.0360243	0.203250691785747	0.00609695	0.0969534	0.833466	NA	0.0053175	0.0853471	0.809567	NA	0.00368063	0.0466392	0.451037	0.999359281632389	38.882	2.9298	0.414376	9.52805207878051e-14	2.92366503471806e-12
ENSG00000141505	ASGR1	0.514275	0.0488256	0.491644	0.529056	NA	0.0127445	0.489092	0.873883	NA	0.0237029	0.417724	0.687502	NA	0.0357605	0.446357	0.588073	NA	0.0881126	0.533433	0.298344	NA	-0.000281071	0.158083	0.97423	NA	0.00251127	0.14207	0.720127	NA	0.000919985	0.0885612	0.735354	NA	0.454322	0.158835	0.883353	0.412126565164101	NA
ENSG00000116539	ASH1L	197.968	0.220227	0.146684	0.0747035	0.321582292796347	0.324397	0.16696	0.0238387	0.145380222053745	0.307346	0.149719	0.0104387	0.108139177391399	0.0613325	0.142888	0.60284	0.864000023274743	0.233867	0.150827	0.0673863	0.289773165497283	-0.0808142	0.103188	0.064275	0.431842956337427	-0.0250445	0.0728213	0.329118	0.863943020588043	-0.000472849	0.0176046	0.787682	0.999359281632389	338.324	0.393966	0.141795	0.00259990322120732	0.0138106962281296
ENSG00000129691	ASH2L	36.7764	-0.210347	0.221123	0.14371	0.455847808257755	-0.0992564	0.24335	0.558085	0.80485974031193	-0.356366	0.272161	0.0138752	0.130907705205979	2.18918e-05	0.198621	0.999864	0.999952000272667	-0.111314	0.218485	0.449536	0.746705440123466	-0.0006485	0.0929476	0.982833	NA	-0.00888475	0.0825025	0.692916	0.961419394816323	-0.00131592	0.0343438	0.725116	0.999359281632389	75.9318	0.102955	0.215309	0.565650102599888	0.752055895965928
ENSG00000110881	ASIC1	1.4361	0.0692515	0.37194	0.487739	0.784300599543248	-0.0648046	0.424276	0.54183	NA	-0.110965	0.437839	0.196001	NA	0.0214001	0.330674	0.792569	NA	0.156581	0.535127	0.156215	0.452203362789147	0.00891062	0.146696	0.603627	NA	-0.0182762	0.150672	0.137949	NA	2.41562e-05	0.0809834	0.99627	NA	3.61469	-0.180626	0.513383	0.364694185442233	0.58109061626259
ENSG00000108684	ASIC2	1.16999	0.146302	0.500859	0.180864	0.507695381798664	-0.0875322	0.457056	0.403389	NA	-0.0242722	0.369107	0.718564	NA	-0.0957979	0.452717	0.259052	NA	0.00862789	0.375232	0.92626	0.975744760399792	-0.00454873	0.153087	0.725539	NA	0.0102194	0.141185	0.399439	NA	0.00142513	0.0850023	0.7448	NA	3.12588	0.108398	0.492268	0.566146325946803	0.752180539817645
ENSG00000072182	ASIC4	0.088771	-0.00616456	0.570907	0.901345	NA	0.00774241	0.594084	0.871987	NA	0.0119027	0.493934	0.746841	NA	0.00547877	0.523814	0.895646	NA	0.00668231	0.560282	0.888778	NA	-0.00106919	0.161794	0.789143	NA	-0.000767385	0.14378	0.808023	NA	-0.000311627	0.0899964	0.801137	NA	0	0	1.17813	NA	NA
ENSG00000101440	ASIP	0	0	0.626363		NA	0	0.638113		NA	0	0.529763		NA	0	0.56932		NA	0	0.607965		NA	0	0.16267		NA	0	0.144238		NA	0	0.0903715		NA	0.275411	0.0789573	0.872393	0.656176604216409	NA
ENSG00000126522	ASL	8.92075	0.248343	0.385183	0.085472	0.347142520188763	0.178341	0.341957	0.25549	0.568603540304622	0.722954	0.648156	0.00257134	0.0395866993102169	1.92346	0.681859	2.34391e-05	0.000755770858988042	0.743295	0.66264	0.00365558	0.0438153352046998	0.0330022	0.150603	0.219102	NA	0.00789802	0.11764	0.691628	NA	0.00472844	0.072407	0.486445	NA	9.62502	-0.0643502	0.368036	0.752049787116189	0.872067126077096
ENSG00000196433	ASMT	0.192536	0.00640559	0.571159	0.897364	NA	-0.00285289	0.593119	0.952689	NA	0.00647454	0.491631	0.860182	NA	0.0054781	0.523814	0.895658	NA	0.0214112	0.566659	0.657807	NA	-0.000641405	0.161758	0.872255	NA	-0.000429803	0.143764	0.89151	NA	-0.000179336	0.0899816	0.884491	NA				NA	NA
ENSG00000169093	ASMTL	7.12265	0.00915728	0.282956	0.936716	0.97940133498884	-0.0360517	0.322611	0.806958	0.92785528179533	-0.0262108	0.257883	0.789615	0.941604359015183	0.0319644	0.260011	0.759642	0.92314033182706	0.0739823	0.290809	0.565177	0.817851118942693	0.0179049	0.129582	0.464051	NA	0.0143569	0.120733	0.495736	NA	0.00430712	0.0696821	0.519979	NA	12.8077	0.11762	0.346884	0.571616400052141	0.755733336809676
ENSG00000070669	ASNS	1.28353	-0.0566971	0.415513	0.528582	0.810892807199484	-0.318775	0.792626	0.0429098	NA	-0.00731959	0.340936	0.917831	NA	0.0891919	0.407821	0.303559	NA	-0.00536057	0.367966	0.955054	0.985778802681901	0.00191397	0.148132	0.898099	NA	0.00924648	0.138788	0.481366	NA	-0.00137954	0.0844353	0.760724	NA	3.85833	0.32393	0.581267	0.152217179092413	0.333080051266991
ENSG00000138381	ASNSD1	19.3181	0.1493	0.251893	0.278144	0.618302237928225	0.509639	0.407596	0.012224	0.0914256736885511	-0.0623481	0.235075	0.578649	0.851274865006779	0.00144	0.230573	0.990269	0.997365719957185	0.167051	0.271899	0.248554	0.573030289318595	-0.0220578	0.115853	0.430142	NA	-0.0419696	0.144758	0.147826	NA	-0.00154515	0.048562	0.771092	NA	27.3885	0.066995	0.286435	0.741976301433742	0.866193333846387
ENSG00000198363	ASPH	1157.47	-0.400954	0.0795827	1.17727e-07	5.40241616321023e-06	-0.228802	0.0870901	0.00633321	0.058200813062095	-0.0535489	0.0782273	0.469356	0.791787185293718	-0.260109	0.0784846	0.000465102	0.00952997019181492	-0.12408	0.0786586	0.100208	0.359635678428506	-0.158806	0.0747985	0.00111938	0.0386542111915441	-0.0221516	0.0484084	0.335569	0.864615677042885	-0.00102291	0.0113087	0.315313	0.999359281632389				NA	NA
ENSG00000174939	ASPHD1	8.73116	0.188353	0.314335	0.163952	0.482879353152341	0.7092	0.647943	0.00465266	0.0463262277724505	0.175883	0.296008	0.134476	0.478563648978019	0.257315	0.343711	0.058323	0.293323721040116	0.198522	0.322854	0.16326	0.462732609889881	0.0067742	0.118104	0.778655	NA	-0.000800918	0.109466	0.968672	NA	0.00304476	0.0630343	0.631662	NA	5.47256	0.0555204	0.41552	0.776073089763843	0.885936117501438
ENSG00000128203	ASPHD2	3.63309	0.147857	0.373164	0.219782	0.55945499283494	0.269352	0.509574	0.0811647	0.313668825191442	0.126602	0.32802	0.214006	0.590000266168345	-0.0164192	0.297212	0.854019	0.959127324450222	0.0677085	0.34735	0.536144	0.801331874419033	0.0160567	0.142109	0.448915	NA	-0.00837973	0.129843	0.620806	NA	0.00141098	0.0743737	0.816237	NA	3.46116	1.37702	1.59117	0.00865429249028149	0.0371766911100568
ENSG00000066279	ASPM	583.384	0.0615116	0.166882	0.64219	0.871598951536879	-0.039734	0.191355	0.798964	0.924961113315578	0.289989	0.171406	0.0229337	0.18000310402768	0.0170316	0.162393	0.891744	0.971015294630551	0.060147	0.170156	0.660344	0.868623142323498	-0.116222	0.154854	0.0241465	0.275483301738382	-0.0266082	0.0830827	0.30226	0.847899376515869	-0.00218787	0.029714	0.453864	0.999359281632389	1162.61	0.160162	0.119655	0.157501971764045	0.341296765605252
ENSG00000169696	ASPSCR1	8.53831	-0.0211197	0.270738	0.8612	0.957222175610203	0.0603618	0.322924	0.685103	0.874729323663038	-0.0318933	0.261127	0.743006	0.922701673268161	0.0404353	0.259536	0.701416	0.902343397998184	0.179832	0.326534	0.193599	0.506133891577411	-0.0330688	0.146549	0.228343	NA	-0.036063	0.151502	0.158397	NA	-0.00611077	0.0737556	0.389746	NA	12.823	0.228284	0.359561	0.287440181824317	0.503092417027521
ENSG00000162174	ASRGL1	19.9153	-0.0853984	0.231398	0.534229	0.81511938579361	-0.0981375	0.26531	0.561586	0.807035370115689	-0.450156	0.381205	0.00694754	0.0815777911140056	-0.331623	0.314809	0.0247942	0.17417437041343	-0.00925484	0.234548	0.948861	0.983528272840937	0.0475407	0.128907	0.165517	NA	0.000403273	0.0872833	0.985243	NA	0.00111395	0.0400291	0.802099	NA	50.5333	-0.185498	0.239745	0.33050718652798	0.546970537164363
ENSG00000130707	ASS1	5.74286	0.506158	0.594079	0.0135791	0.107981695969534	0.2156	0.371727	0.16983	0.467755170696939	0.111733	0.284534	0.286249	0.655490722698465	0.182608	0.334897	0.127749	0.447111863085468	0.19081	0.355455	0.164078	0.464325631144891	0.0189128	0.135267	0.425533	NA	0.00240991	0.117912	0.899637	NA	0.00318627	0.070276	0.624125	NA	5.03986	0.21782	0.473305	0.295949893378644	0.511546330021787
ENSG00000034533	ASTE1	8.86059	-0.0132409	0.282228	0.908917	0.970132597696675	0.0555355	0.324647	0.706799	0.883733202615457	-0.0332665	0.26442	0.728928	0.916686901278442	0.00280321	0.262454	0.978062	0.994559526832615	0.212663	0.343107	0.137256	0.428540520914757	-0.00212533	0.121425	0.92623	NA	0.00447894	0.113788	0.823004	NA	0.000773771	0.0632963	0.901049	NA	15.5011	-0.113797	0.348705	0.583703196318362	0.764446316420856
ENSG00000148219	ASTN2	1.56763	-0.00817289	0.35806	0.930011	0.976303020722357	0.0458812	0.469542	0.611968	0.836252323601886	-0.026163	0.363283	0.70344	0.906995124383227	-0.0214802	0.347553	0.783204	0.933861535747646	-0.0463572	0.417593	0.601733	0.836470687874417	-0.0266068	0.177752	0.113024	NA	-0.0196079	0.151199	0.143269	NA	-0.00361956	0.0859055	0.474346	NA	4.1294	-1.6532	1.73334	0.00568656653568711	0.0264311810028964
ENSG00000171456	ASXL1	101.737	0.286106	0.172761	0.0346549	0.201777161500487	0.728228	0.222047	2.0609e-05	0.000589697712768602	0.5178	0.20397	0.000210054	0.00569361624287075	0.685811	0.23029	8.52562e-06	0.0003198802682362	0.427467	0.181753	0.00268651	0.0345698928806293	0.0048292	0.0834872	0.889307	0.982081012797073	0.031162	0.0854384	0.245332	0.80602622117	0.000978998	0.0232804	0.679996	0.999359281632389	140.071	0.279565	0.174933	0.071586135449218	0.195117313445069
ENSG00000143970	ASXL2	104.326	-0.101624	0.1608	0.434712	0.750707442073489	0.0407542	0.180922	0.787488	0.920373644271718	-0.0620897	0.158364	0.611161	0.866825151519559	-0.112512	0.157422	0.363493	0.7183515137079	-0.0550407	0.166328	0.684149	0.879892128347581	-0.0421241	0.0891961	0.263247	0.719706678868443	-0.0288714	0.0806482	0.273194	0.826995402594664	1.7351e-05	0.0192823	0.993058	0.999359281632389	190.812	0.396414	0.163361	0.00695386278024751	0.0313289509943924
ENSG00000138138	ATAD1	102.425	0.0333447	0.152968	0.792206	0.933567716418558	0.0127019	0.171597	0.93082	0.975973632733506	-0.0975507	0.149775	0.413824	0.758497942762181	0.130518	0.149603	0.280361	0.647395366266678	0.23097	0.159893	0.0813999	0.320478289250843	0.0394757	0.0847248	0.302627	0.75248816263419	-0.0259214	0.0755269	0.31484	0.858874312549558	-9.05351e-05	0.0178474	0.960331	0.999359281632389	178.866	0.429965	0.162738	0.00330086174773967	0.0167928401218737
ENSG00000156802	ATAD2	169.623	-0.522204	0.136068	7.02466e-06	0.000218649755079991	-0.265021	0.137771	0.0335116	0.181858472458391	-0.0919268	0.122993	0.387464	0.740010025161989	-0.431102	0.131053	0.000108725	0.00275607100212126	-0.316662	0.130066	0.00594938	0.0618339815000527	-0.110805	0.0959743	0.0214186	0.255918414661852	-0.0287258	0.0655181	0.276675	0.829826850173312	-0.000503704	0.0131796	0.683678	0.999359281632389	414.522	0.0670789	0.125126	0.569516495290901	0.753946022798768
ENSG00000119778	ATAD2B	53.5251	0.0634973	0.181247	0.642304	0.871598951536879	0.33162	0.216738	0.0466602	0.223909104110427	0.210519	0.180239	0.100395	0.418120807291568	0.24812	0.183551	0.0599113	0.297222004375465	0.0554633	0.191623	0.699183	0.885270515682646	-0.0149783	0.0878486	0.653737	0.919828924717573	-0.0313065	0.0928756	0.242972	0.802669062061677	-0.0018704	0.0300442	0.540914	0.999359281632389	92.7366	0.0337149	0.197767	0.842495891970561	0.924888621949025
ENSG00000197785	ATAD3A	7.65165	-0.103029	0.28512	0.408291	0.733705724578549	-0.0300417	0.313575	0.843277	0.943068264404605	-0.137843	0.290331	0.209183	0.585061520571951	-0.181293	0.317754	0.133371	0.457589985423171	-0.114205	0.304591	0.380507	0.697116809412935	0.00693519	0.115059	0.779341	NA	-0.00926753	0.110124	0.662109	NA	0.00257912	0.0591658	0.673912	NA				NA	NA
ENSG00000160072	ATAD3B	0.253444	0.0154545	0.567886	0.767406	NA	0.0087516	0.588783	0.86271	NA	0.018373	0.493267	0.638517	NA	0.0134692	0.520832	0.76054	NA	0.00753437	0.554602	0.880721	NA	-6.48328e-05	0.161597	0.987892	NA	3.71392e-05	0.143683	0.991227	NA	0.000210089	0.0899248	0.873807	NA	0	0	1.17813	NA	NA
ENSG00000176208	ATAD5	169.937	0.0399825	0.144965	0.744301	0.917620366826837	0.228656	0.165307	0.109099	0.3697960051171	0.376999	0.152894	0.00189672	0.0317455388233422	0.198972	0.143855	0.0931531	0.379924721977088	-0.0189384	0.148592	0.88115	0.960740223129299	-0.0672917	0.0943605	0.106061	0.52795342030806	-0.00129958	0.0616587	0.954902	0.996268942163175	-0.000931389	0.0192318	0.616935	0.999359281632389	298.732	0.104364	0.139428	0.420211999063019	0.63324055764155
ENSG00000137343	ATAT1	4.07165	-0.0131087	0.308115	0.901907	0.968331900655257	0.511246	0.907839	0.0164537	0.112109069822435	-0.0522201	0.288852	0.563518	0.844076557038188	0.034951	0.305856	0.694356	0.900721408071509	-0.0833061	0.327806	0.480428	0.76630051856424	0.0135017	0.136153	0.533792	NA	0.0189117	0.135333	0.340663	NA	-0.00859774	0.0927768	0.227729	NA	7.42169	-1.40535	1.2252	0.00415949975534656	0.0204049852863062
ENSG00000107669	ATE1	79.7861	-0.426442	0.197194	0.00322124	0.0374360620371566	-0.11994	0.191592	0.442546	0.734441633086562	-0.591152	0.260784	0.00018549	0.00515142896948166	-0.0498443	0.165435	0.692439	0.900497042391711	-0.184955	0.17959	0.188735	0.500012329150259	-0.0221286	0.0855871	0.530921	0.876754642217535	-0.0282868	0.0832493	0.279848	0.830727072880139	-0.00355594	0.0359676	0.299906	0.999359281632389	156.827	0.161166	0.184569	0.318685129890496	0.534921482131241
ENSG00000123268	ATF1	60.3018	0.0542195	0.191607	0.695684	0.895477203602794	0.17843	0.221471	0.284551	0.601698889702991	0.116209	0.184646	0.359049	0.717962503182609	0.0160758	0.18549	0.900718	0.973289210360151	0.296762	0.211762	0.0492801	0.242826564513185	0.000527136	0.0893013	0.986718	0.997702218095653	-0.0292004	0.096056	0.266657	0.822228905017458	-0.000342894	0.0279347	0.910492	0.999359281632389	106.146	0.198603	0.188822	0.226623181862623	0.433376366886933
ENSG00000115966	ATF2	30.0089	0.00599493	0.206034	0.965678	0.987913456348023	0.0981475	0.238837	0.561576	0.807035370115689	-0.0151693	0.196704	0.903027	0.97723282286853	-0.0359772	0.199812	0.779009	0.931872119739392	-0.0880276	0.224262	0.548259	0.807982585191498	0.00281191	0.092579	0.92613	NA	-0.0320179	0.106654	0.235095	NA	-0.000489446	0.0320204	0.890163	0.999359281632389	55.1961	0.0261293	0.242633	0.891333932697995	0.949497173506697
ENSG00000162772	ATF3	218.124	3.4404	0.408308	3.62409e-19	5.32602997898282e-17	3.1454	0.455839	1.45593e-13	2.11501571250206e-11	2.40032	0.399438	3.80945e-11	3.81990150972547e-09	2.79915	0.405969	5.9166e-14	7.36714400100764e-12	3.05751	0.409978	8.90144e-16	1.46997411297469e-13	0.0851254	0.194654	0.0481176	0.377261782907955	0.0109315	0.0985895	0.623782	0.954205986626075	0.00954296	0.077038	0.220663	0.999359281632389	63.2483	4.60789	1.00347	4.24206187301001e-07	5.69545941538949e-06
ENSG00000128272	ATF4	285.015	0.625105	0.178926	5.49967e-06	0.000173981305515118	0.68857	0.187165	7.36716e-06	0.000246245654124374	0.393281	0.153585	0.00122439	0.0231999832062241	0.651204	0.187124	1.81083e-06	7.98383743524535e-05	0.557108	0.167371	3.80873e-05	0.00110184288192589	0.0626705	0.0934914	0.12517	0.558008867228242	0.0473575	0.0928749	0.123716	0.679737908905162	0.00185582	0.0245336	0.419239	0.999359281632389	475.175	-0.131177	0.13594	0.300471514478213	0.516106920378816
[truncated: 16,313 more rows]
