# Supplementary material for: Nuclear dengue virus NS5 antagonizes expression of PAF1-dependent immune response genes
Source: PLoS Pathog. 2021 Nov 19;17(11):e1010100. doi: 10.1371/journal.ppat.1010100 (PMC8641875; doi:10.1371/journal.ppat.1010100)
Supplement: S6 Table — (XLSX) [file ppat.1010100.s014.xlsx]

## Sheet: Sheet1
Truncations (Gibson assembly)	Forward (5'-3')	Reverse (5'-3')
T1	GCCACCATGAAAGGAGGACCAGGACACGAAGAAC	CATCCACCGCCTCCCTCGAGCCACAGAACTCCTGCTTCTTCC
T2	GACTCTAGCGTTTAAACTTAAGCTTGCCACCATGTCACGAAACTCCACACATGAGATGT	CATCCACCGCCTCCCTCGAGCCACAGAACTCCTGCTTCTTCC
T3	GACTCTAGCGTTTAAACTTAAGCTTGCCACCATGAAACAGACTG	CATCCACCGCCTCCCTCGAGCCACAGAACTCCTGCTTCTTCC
T4	GACTCTAGCGTTTAAACTTAAGCTTGCCACCATGGGAACTGGC	CATCCACCGCCTCCCTCGAGTTTAGCATGTATGGACCAGGTTGTTCG
T5	GACTCTAGCGTTTAAACTTAAGCTTGCCACCATGGGAACTGGC	CATCCACCGCCTCCCTCGAGCCATCCTCTTGAAGGTTCCCATTGTTG
T6	GACTCTAGCGTTTAAACTTAAGCTTGCCACCATGGGAACTGGC	CATCCACCGCCTCCCTCGAGACCTCTTTGGTCTCTTCTCGATATGATGTC
T7	GACTCTAGCGTTTAAACTTAAGCTTGCCACCATGGGAACTGGC	CATCCACCGCCTCCCTCGAGTCTGGAGAACCAGTGATCTTCATTTAAGAATC
T2A	CGGACTCTAGCGTTTAAACTTAAGCTTGCCACCATGAATGCTTCCGGGAACATAGTGTC	GGAAGAAGCAGGAGTTCTGTGGCTCGAGGGAGGCGGTGGATGGAGCCACC
T2B	CCAGCCTCCGGACTCTAGCGTTTAAACTTAAGCTTGCCACCATGAAGAAAGCCACTTACGAGCCGG	CATCCACCGCCTCCCTCGAGCCACAGAACTCCTGCTTCTTCC
PAF1	CCGCGGGCCCTCTAGACTCGAGGCGTCACTGTCACTATCAGCTTC	CCGACTCTAGAGGATCCCTCGAATTCGCCACCATGGCGCCCACCATCCAGAC
STAT2	CCTTCGAACCGCGGGCCCTCTACTCGAGGGAAGTCAGAAGGCATCAAGGG	CCGACTCTAGAGGATCCCTCGAATTCGCCACCATCGCGCAGTGGGAAATGCTGC
Site-directed Mutagenesis	Forward (5'-3')	Reverse (5'-3')
NS5Cter (890RR-AA891)	GCCATCCATGAAAAGATTCGCCGAAGAGGAAGAAGCAGG	GCCATCCATGAAAAGATTCGCCGAAGAGGAAGAAGCAGG
NS5Central (396REE-AAA398)	GACACCCAGGATGTGCACCGCAGCAGCATTCACAAGAAAGGTGAGAAGC	GCTTCTCACCTTTCTTGTGAATGCTGCTGCGGTGCACATCCTGGGTGTC
NS5LGS (LGS258AAA)	CACTTACGAGCCGGATGTTGACGCCGCCGCCGGAACCCGTAACATCGGG	CCCGATGTTACGGGTTCCGGCGGCGGCGTCAACATCCGGCTCGTAAGTG
NS5GTR (GTR261AAA)	CGGATGTTGACCTCGGAAGCGCCGCCGCCAACATCGGGATTGAAAGTGAG	CTCACTTTCAATCCCGATGTTGGCGGCGGCGCTTCCGAGGTCAACATCCG
qRT PCR	Forward (5'-3')	Reverse (5'-3')
HERC5	GGGACTGTAAAGAGATGGATTG	CAGTTAGACAAGCAGGAGATG
ZC3HAV1	CGTGCCTATGTGGAATCTATC	GGGCTCGTGTACGTTATATTT
IFIH1	TTGATGGTCCTCAAGTGGAAG	CTTCTGCCAAACTTGTGTCTG
GAPDH	ACATCGCTCAGACACCATG	TGTAGTTGAGGTCAATGAAGGG
Guide RNAs CRISPR/Cas9	Forward (5'-3')	Reverse (5'-3')
Non-targeting gRNAs	CACCGACCCTCCGAATCGTAACGGA	AAACTCCGTTACGATTCGGAGGGTC
PAF1 gRNAs	CACCGACCTACCGCATCGACCCCAA	AAACTTGGGGTCGATGCGGTAGGTC
STAT2 gRNAs	CACGCTCTGTGCAACCGTACACGA	AAACTCGTGTACGGTTGCACAGAGC
