# Supplementary material for: Nuclear dengue virus NS5 antagonizes expression of PAF1-dependent immune response genes
Source: PLoS Pathog. 2021 Nov 19;17(11):e1010100. doi: 10.1371/journal.ppat.1010100 (PMC8641875; doi:10.1371/journal.ppat.1010100)
Supplement: S7 Table — (XLSX) [file ppat.1010100.s015.xlsx]

## Sheet: TABLE7
Ensembl GeneID	Gene symbol	Pausing index	Category
ENSG00000138646	HERC5	0.7659	anti-flaviviral
ENSG00000115267	IFIH1	8.72317	anti-flaviviral
ENSG00000164430	CGAS	14.4626	anti-flaviviral
ENSG00000105939	ZC3HAV1	20.7023	anti-flaviviral
ENSG00000127191	TRAF2	0.751423	anti-flaviviral
ENSG00000127481	UBR4	9.77856	anti-flaviviral
ENSG00000163565	IFI16	12.3535	anti-flaviviral
ENSG00000157601	MX1	11.3726	anti-flaviviral
ENSG00000148154	UGCG	4.10603	anti-flaviviral
ENSG00000095564	BTAF1	23.0056	anti-flaviviral
ENSG00000126709	IFI6	17.8811	pro-flaviviral
ENSG00000160932	LY6E	2.08451	pro-flaviviral
ENSG00000107140	TESK1	1.6421	pro-flaviviral
ENSG00000086548	CEACAM6	0.962473	pro-flaviviral
ENSG00000140450	ARRDC4	0.897838	pro-flaviviral
ENSG00000159337	PLA2G4D	0.767815	pro-flaviviral
ENSG00000078053	AMPH	0.170902	pro-flaviviral
ENSG00000144045	DQX1	10.2527	pro-flaviviral
ENSG00000187688	TRPV2	0.556555	pro-flaviviral
ENSG00000250298	GIMD1	1.48803	pro-flaviviral
